# Supplementary material for: Mapping the SARS-CoV-2 spike glycoprotein-derived peptidome presented by HLA class II on dendritic cells
Source: Cell Rep. 2021 May 13;35(8):109179. doi: 10.1016/j.celrep.2021.109179 (PMC8116342; doi:10.1016/j.celrep.2021.109179)
Supplement: Table S2. Supplementary data for elastase digestion of purified S protein and treatment with PNGnase F in the presence of H2O18, providing site, modification, peptide identification score, and occupancy [file mmc3.csv]

Protein	Protein Description	Protein Position	Modifications	Best -10logP	Best Ion Intensity (%)	Best Ion Intensity (%)_SPK_TRYPSIN_PNG	SPK_elastase_PNG modified	SPK_elastase_PNG unmodified	% Modified	Manual checked
nCoV-1	nCoV-2P with signal peptide and tags	N17	O18 NQ	30.7	31.0	31	1010000	0	1.00	Y
nCoV-1	nCoV-2P with signal peptide and tags	N61	O18 NQ	32.6	5.0	5	1280000	0	1.00	Y
nCoV-1	nCoV-2P with signal peptide and tags	N74	O18 NQ	38.2	67.0	67	13200000	1590000	0.89	Y
nCoV-1	nCoV-2P with signal peptide and tags	N122	O18 NQ	49.7	27.0	27	8410000	8700000	0.49	Y
nCoV-1	nCoV-2P with signal peptide and tags	N149	O18 NQ	59.3	8.0	8	33800000	97400000	0.26	Y
nCoV-1	nCoV-2P with signal peptide and tags	N165	O18 NQ	56.1	47.0	47	16000000	267000	0.98	Y
nCoV-1	nCoV-2P with signal peptide and tags	N234	O18 NQ	38.1	0.0	0	379000	0	1.00	Y
nCoV-1	nCoV-2P with signal peptide and tags	N282	O18 NQ	60.1	29.0	29	570000000	17100000	0.97	Y
nCoV-1	nCoV-2P with signal peptide and tags	N331	O18 NQ	58.2	1.0	1	80000000	0	1.00	Y
nCoV-1	nCoV-2P with signal peptide and tags	N343	O18 NQ	52.1	43.0	43	21400000	0	1.00	Y
nCoV-1	nCoV-2P with signal peptide and tags	N603	O18 NQ	31.17	6	6	1730000	1490000	0.54	Y
nCoV-1	nCoV-2P with signal peptide and tags	N616	O18 NQ	51.3	11.0	11	44400000	0	1.00	Y
nCoV-1	nCoV-2P with signal peptide and tags	N657	O18 NQ	56.4	36.0	36	162000000	16400000	0.91	Y
nCoV-1	nCoV-2P with signal peptide and tags	N709	O18 NQ	21.9	2.0	2	14000	853000	0.02	Y
nCoV-1	nCoV-2P with signal peptide and tags	N717	O18 NQ	21.9	0.0	0	14000	0	1.00	Y
nCoV-1	nCoV-2P with signal peptide and tags	N801	O18 NQ	52.1	10.0	10	119000000	990000	0.99	Y
nCoV-1	nCoV-2P with signal peptide and tags	N1074	O18 NQ	49.3	3.0	3	521000	0	1.00	Y
nCoV-1	nCoV-2P with signal peptide and tags	N1098	O18 NQ	59.7	30.0	30	333000000	0	1.00	Y
nCoV-1	nCoV-2P with signal peptide and tags	N1134	O18 NQ	46.8	74.0	74	41300000	5620000	0.88	Y
nCoV-1	nCoV-2P with signal peptide and tags	N1158	O18 NQ	40.0	13.0	13	198000	0	1.00	Y
nCoV-1	nCoV-2P with signal peptide and tags	N1173	O18 NQ	40.58	9	9	121000	0	1.00	Y
nCoV-1	nCoV-2P with signal peptide and tags	N1194	O18 NQ	48.2	32.0	32	324000000	1790000	0.99	Y
