# Supplementary material for: Mapping the SARS-CoV-2 spike glycoprotein-derived peptidome presented by HLA class II on dendritic cells
Source: Cell Rep. 2021 May 13;35(8):109179. doi: 10.1016/j.celrep.2021.109179 (PMC8116342; doi:10.1016/j.celrep.2021.109179)
Supplement: Table S3. Supplementary data for elastase digestion of purified S protein, providing glycopeptide identification metrics from Byonic search engine for glycopeptide sequences that map to S protein [file mmc4.csv]

PID	Prot. Rank	Pos.	Glycosite	Sequence	SequenceOriginalDebug	Mods (variable)	Glycans	PEP 2D	PEP 1D	Log Prob	Score	Delta Score	Delta Mod. Score	z	Obs. m/z	Calc. m/z	ppm err.	Off- By-X	Obs. MH	Calc. MH	Cleavage	Glycans Pos.	Protein Name	Prot. Id	Scan Time	Scan #	Mods (fixed)	Comment	Fragment Type	FDR 2D	FDR 1D	FDR uniq. 2D	FDR uniq. 1D	q-value 2D	q-value 1D	Sample	Glycan class
76 | 840697	1	47	61	S.VLHSTQDLFLPFFSN[+1216.42286]VT.W	S.VLHSTQDLFLPFFSNVT.W	N15(NGlycan / 1216.4229)	HexNAc(2)Hex(5)	0.00014	0.058	3.84	218.5	218.5	218.5	2	1591.2204	1591.2209	-0.32		3181.4335	3181.4345	Non	15	>sp|nCoV-1 nCoV-2P with signal peptide and tags	2	63.286	controllerType=0 controllerNumber=1 scan=24894			hcd	0	0.00059	0	0.00093	6.10E-05	0.025	R1	Oligomannose
115 | 840617	1	48	61	V.LHSTQDLFLPFFSN[+1216.42286]VT.W	V.LHSTQDLFLPFFSNVT.W	N14(NGlycan / 1216.4229)	HexNAc(2)Hex(5)	8.10E-05	0.033	4.09	223.3	223.3	223.3	2	1541.6891	1541.6867	1.59		3082.371	3082.3661	Non	14	>sp|nCoV-1 nCoV-2P with signal peptide and tags	2	63.0601	controllerType=0 controllerNumber=1 scan=24801			hcd	0	0	0	0	3.90E-05	0.016	R1	Oligomannose
135 | 840337	1	49	61	L.HSTQDLFLPFFSN[+1216.42286]VT.W	L.HSTQDLFLPFFSNVT.W	N13(NGlycan / 1216.4229)	HexNAc(2)Hex(5)	7.30E-05	0.03	4.14	330.6	168	168	2	1485.1452	1485.1447	0.36		2969.2831	2969.282	Non	13	>sp|nCoV-1 nCoV-2P with signal peptide and tags	2	62.7514	controllerType=0 controllerNumber=1 scan=24674			hcd	0	0	0	0	1.80E-05	0.0074	R1	Oligomannose
144 | 795921	1	51	61	S.TQDLFLPFFSN[+1216.42286]VT.W	S.TQDLFLPFFSNVT.W	N11(NGlycan / 1216.4229)	HexNAc(2)Hex(5)	0.00013	0.053	3.88	237.4	186.3	186.3	2	1373.097	1373.0992	-1.61		2745.1867	2745.1911	Non	11	>sp|nCoV-1 nCoV-2P with signal peptide and tags	2	70.4886	controllerType=0 controllerNumber=1 scan=27851			hcd	0	0.00061	0	0.00097	5.80E-05	0.024	R1	Oligomannose
150 | 796401	1	52	61	T.QDLFLPFFSN[+1216.42286]VT.W	T.QDLFLPFFSNVT.W	N10(NGlycan / 1216.4229)	HexNAc(2)Hex(5)	0.0026	0.53	2.59	163.5	118.3	118.3	2	1322.5769	1322.5753	1.21		2644.1466	2644.1434	Non	10	>sp|nCoV-1 nCoV-2P with signal peptide and tags	2	71.0562	controllerType=0 controllerNumber=1 scan=28082			hcd	0	0.034	0	0.049	0.00034	0.13	R1	Oligomannose
157 | 784907	1	55	61	L.FLPFFSN[+1825.66098]VT.W	L.FLPFFSNVT.W	N7(NGlycan / 1825.661)	HexNAc(5)Hex(5)	0.006	0.72	2.22	166.9	45.1	45.1	2	1449.1119	1449.1096	1.55		2897.2164	2897.2119	Non	7	>sp|nCoV-1 nCoV-2P with signal peptide and tags	2	62.063	controllerType=0 controllerNumber=1 scan=24389			hcd	0	0.082	0	0.12	0.00086	0.25	R1	Neutral
158 | 783867	1	55	61	L.FLPFFSN[+1768.63952]VT.W	L.FLPFFSNVT.W	N7(NGlycan / 1768.6395)	HexNAc(4)Hex(5)Fuc(1)	0.0053	0.7	2.27	194.2	72.7	72.7	2	1420.6033	1420.5989	3.13		2840.1994	2840.1905	Non	7	>sp|nCoV-1 nCoV-2P with signal peptide and tags	2	61.4638	controllerType=0 controllerNumber=1 scan=24141			hcd	0	0.055	0	0.079	0.00055	0.18	R1	Complex/Fuc
160 | 785867	1	55	61	L.FLPFFSN[+1663.60816]VT.W	L.FLPFFSNVT.W	N7(NGlycan / 1663.6082)	HexNAc(5)Hex(4)	0.0075	0.77	2.13	167.7	27.2	27.2	2	1368.0843	1368.0832	0.79		2735.1613	2735.1591	Non	7	>sp|nCoV-1 nCoV-2P with signal peptide and tags	2	62.4771	controllerType=0 controllerNumber=1 scan=24559			hcd	0	0.1	0	0.15	0.0011	0.31	R1	Neutral
161 | 784707	1	55	61	L.FLPFFSN[+1622.58161]VT.W	L.FLPFFSNVT.W	N7(NGlycan / 1622.5816)	HexNAc(4)Hex(5)	0.0014	0.37	2.86	208.8	86.2	86.2	2	1347.5724	1347.5699	1.86		2694.1376	2694.1326	Non	7	>sp|nCoV-1 nCoV-2P with signal peptide and tags	2	61.9962	controllerType=0 controllerNumber=1 scan=24362			hcd	0	0.02	0	0.029	0.00025	0.095	R1	Neutral
163 | 786387	1	55	61	L.FLPFFSN[+1216.42286]VT.W	L.FLPFFSNVT.W	N7(NGlycan / 1216.4229)	HexNAc(2)Hex(5)	7.90E-05	0.033	4.1	383.6	163.3	163.3	2	1144.4936	1144.4905	2.64		2287.9799	2287.9738	Non	7	>sp|nCoV-1 nCoV-2P with signal peptide and tags	2	62.7785	controllerType=0 controllerNumber=1 scan=24684			hcd	0	0	0	0	3.60E-05	0.015	R1	Oligomannose
165 | 776225	1	61	61	S.N[+1913.67702]VTWFHAI.H	S.NVTWFHAI.H	N1(NGlycan / 1913.677)	HexNAc(4)Hex(5)NeuAc(1)	8.70E-05	0.036	4.06	301.4	101.9	101.9	2	1451.095	1451.0945	0.36		2901.1828	2901.1817	Non	1	>sp|nCoV-1 nCoV-2P with signal peptide and tags	2	55.0848	controllerType=0 controllerNumber=1 scan=21484			hcd	0	0	0	0	4.50E-05	0.018	R1	Complex/NeuAc
166 | 775465	1	61	61	S.N[+1913.67702]VTWFHAI.H	S.NVTWFHAI.H	N1(NGlycan / 1913.677)	HexNAc(4)Hex(5)NeuAc(1)	0.002	0.46	2.69	182.6	71	71	3	967.7322	967.7321	0.13		2901.1821	2901.1817	Non	1	>sp|nCoV-1 nCoV-2P with signal peptide and tags	2	54.6327	controllerType=0 controllerNumber=1 scan=21300			hcd	0	0.031	0	0	0.00031	0.12	R1	Complex/NeuAc
167 | 775705	1	61	61	S.N[+1872.65048]VTWFHAI.H	S.NVTWFHAI.H	N1(NGlycan / 1872.6505)	HexNAc(3)Hex(6)NeuAc(1)	0.0079	0.77	2.1	160	37.1	37.1	2	1430.5852	1430.5812	2.82		2860.1632	2860.1552	Non	1	>sp|nCoV-1 nCoV-2P with signal peptide and tags	2	54.768	controllerType=0 controllerNumber=1 scan=21354			hcd	0	0.12	0	0.16	0.0012	0.34	R1	Complex/NeuAc
168 | 762185	1	61	61	S.N[+1825.66098]VTWFHAI.H	S.NVTWFHAI.H	N1(NGlycan / 1825.661)	HexNAc(5)Hex(5)	4.60E-05	0.019	4.34	386.4	173.9	173.9	2	1407.0871	1407.0865	0.43		2813.1669	2813.1657	Non	1	>sp|nCoV-1 nCoV-2P with signal peptide and tags	2	48.3475	controllerType=0 controllerNumber=1 scan=18657			hcd	0	0	0	0	1.00E-05	0.0043	R1	Neutral
169 | 764745	1	61	61	S.N[+1913.67702]VTWFHA.I	S.NVTWFHA.I	N1(NGlycan / 1913.677)	HexNAc(4)Hex(5)NeuAc(1)	7.60E-05	0.031	4.12	386.4	167.4	167.4	2	1394.5566	1394.5525	2.94		2788.1058	2788.0976	Non	1	>sp|nCoV-1 nCoV-2P with signal peptide and tags	2	49.3361	controllerType=0 controllerNumber=1 scan=19081			hcd	0	0	0	0	2.90E-05	0.012	R1	Complex/NeuAc
170 | 765945	1	61	61	S.N[+1913.67702]VTWFHA.I	S.NVTWFHA.I	N1(NGlycan / 1913.677)	HexNAc(4)Hex(5)NeuAc(1)	0.00016	0.065	3.79	241.4	64.3	64.3	2	1394.5547	1394.5525	1.63		2788.1022	2788.0976	Non	1	>sp|nCoV-1 nCoV-2P with signal peptide and tags	2	49.8574	controllerType=0 controllerNumber=1 scan=19300			hcd	0	0.0011	0	0	6.50E-05	0.027	R1	Complex/NeuAc
171 | 784627	1	61	61	S.N[+2059.73493]VTWF.H	S.NVTWF.H	N1(NGlycan / 2059.7349)	HexNAc(4)Hex(5)Fuc(1)NeuAc(1)	0.00085	0.27	3.07	234.8	24.4	24.4	2	1363.5332	1363.5334	-0.11		2726.0592	2726.0595	Non	1	>sp|nCoV-1 nCoV-2P with signal peptide and tags	2	61.8542	controllerType=0 controllerNumber=1 scan=24303			hcd	0	0.013	0	0.019	0.00016	0.062	R1	Complex/NeuAc+Fuc
172 | 750785	1	61	61	S.N[+1825.66098]VTWFHA.I	S.NVTWFHA.I	N1(NGlycan / 1825.661)	HexNAc(5)Hex(5)	6.10E-05	0.025	4.21	403.8	166.9	166.9	2	1350.547	1350.5444	1.93		2700.0868	2700.0816	Non	1	>sp|nCoV-1 nCoV-2P with signal peptide and tags	2	43.1005	controllerType=0 controllerNumber=1 scan=16418			hcd	0	0	0	0	1.50E-05	0.0062	R1	Neutral
173 | 762425	1	61	61	S.N[+1663.60816]VTWFHAI.H	S.NVTWFHAI.H	N1(NGlycan / 1663.6082)	HexNAc(5)Hex(4)	8.00E-05	0.033	4.1	335.3	154.9	154.9	2	1326.0624	1326.0601	1.78		2651.1176	2651.1128	Non	1	>sp|nCoV-1 nCoV-2P with signal peptide and tags	2	48.5336	controllerType=0 controllerNumber=1 scan=18737			hcd	0	0	0	0	3.80E-05	0.016	R1	Neutral
174 | 762505	1	61	61	S.N[+1663.60816]VTWFHAI.H	S.NVTWFHAI.H	N1(NGlycan / 1663.6082)	HexNAc(5)Hex(4)	0.00057	0.2	3.24	299	36.3	36.3	2	1326.0628	1326.0601	2.06		2651.1183	2651.1128	Non	1	>sp|nCoV-1 nCoV-2P with signal peptide and tags	2	48.5615	controllerType=0 controllerNumber=1 scan=18749			hcd	0	0.0038	0	0	0.0001	0.04	R1	Neutral
175 | 748505	1	61	61	S.N[+1825.66098]VTWFH.A	S.NVTWFH.A	N1(NGlycan / 1825.661)	HexNAc(5)Hex(5)	0.00011	0.043	3.97	330.5	42	42	2	1315.0268	1315.0259	0.68		2629.0463	2629.0445	Non	1	>sp|nCoV-1 nCoV-2P with signal peptide and tags	2	41.5266	controllerType=0 controllerNumber=1 scan=15739			hcd	0	0.00067	0	0.0011	5.30E-05	0.022	R1	Neutral
176 | 762225	1	61	61	S.N[+1622.58161]VTWFHAI.H	S.NVTWFHAI.H	N1(NGlycan / 1622.5816)	HexNAc(4)Hex(5)	4.30E-05	0.018	4.37	382.8	181.1	181.1	2	1305.5475	1305.5468	0.57		2610.0878	2610.0863	Non	1	>sp|nCoV-1 nCoV-2P with signal peptide and tags	2	48.3498	controllerType=0 controllerNumber=1 scan=18658			hcd	0	0	0	0	9.60E-06	0.0041	R1	Neutral
177 | 765905	1	61	61	S.N[+1710.59765]VTWFHA.I	S.NVTWFHA.I	N1(NGlycan / 1710.5977)	HexNAc(3)Hex(5)NeuAc(1)	0.0037	0.61	2.43	207.1	49.8	49.8	2	1293.016	1293.0128	2.52		2585.0248	2585.0183	Non	1	>sp|nCoV-1 nCoV-2P with signal peptide and tags	2	49.8434	controllerType=0 controllerNumber=1 scan=19296			hcd	0	0.045	0	0.067	0.00043	0.15	R1	Complex/NeuAc
178 | 787147	1	61	61	S.N[+1913.67702]VTWF.H	S.NVTWF.H	N1(NGlycan / 1913.677)	HexNAc(4)Hex(5)NeuAc(1)	9.80E-05	0.04	4.01	343.2	61.8	61.8	2	1290.5064	1290.5044	1.51		2580.0055	2580.0016	Non	1	>sp|nCoV-1 nCoV-2P with signal peptide and tags	2	63.0405	controllerType=0 controllerNumber=1 scan=24793			hcd	0	0.00069	0	0.0011	5.00E-05	0.021	R1	Complex/NeuAc
179 | 785147	1	61	61	S.N[+1913.67702]VTWF.H	S.NVTWF.H	N1(NGlycan / 1913.677)	HexNAc(4)Hex(5)NeuAc(1)	0.00016	0.064	3.79	304.2	49.2	49.2	2	1290.506	1290.5044	1.22		2580.0048	2580.0016	Non	1	>sp|nCoV-1 nCoV-2P with signal peptide and tags	2	62.1899	controllerType=0 controllerNumber=1 scan=24440			hcd	0	0.0011	0	0.0011	6.50E-05	0.027	R1	Complex/NeuAc
180 | 762345	1	61	61	S.N[+1581.55506]VTWFHAI.H	S.NVTWFHAI.H	N1(NGlycan / 1581.5551)	HexNAc(3)Hex(6)	0.00051	0.18	3.29	292.7	29.2	29.2	2	1285.0342	1285.0335	0.56		2569.0612	2569.0597	Non	1	>sp|nCoV-1 nCoV-2P with signal peptide and tags	2	48.4341	controllerType=0 controllerNumber=1 scan=18694			hcd	0	0.0025	0	0.004	8.50E-05	0.035	R1	Neutral
181 | 762545	1	61	61	S.N[+1565.56014]VTWFHAI.H	S.NVTWFHAI.H	N1(NGlycan / 1565.5601)	HexNAc(3)Hex(5)Fuc(1)	0.00016	0.063	3.8	256.3	67.8	67.8	2	1277.0372	1277.036	0.86		2553.067	2553.0648	Non	1	>sp|nCoV-1 nCoV-2P with signal peptide and tags	2	48.5637	controllerType=0 controllerNumber=1 scan=18750			hcd	0	0.0011	0	0.0018	6.40E-05	0.026	R1	Complex/Fuc
182 | 785827	1	61	61	S.N[+1872.65048]VTWF.H	S.NVTWF.H	N1(NGlycan / 1872.6505)	HexNAc(3)Hex(6)NeuAc(1)	0.0028	0.55	2.55	207.6	60.5	60.5	2	1269.9897	1269.9912	-1.18		2538.9721	2538.9751	Non	1	>sp|nCoV-1 nCoV-2P with signal peptide and tags	2	62.453	controllerType=0 controllerNumber=1 scan=24549			hcd	0	0.036	0	0.053	0.00036	0.13	R1	Complex/NeuAc
183 | 751065	1	61	61	S.N[+1663.60816]VTWFHA.I	S.NVTWFHA.I	N1(NGlycan / 1663.6082)	HexNAc(5)Hex(4)	8.00E-05	0.033	4.1	301	131.3	131.3	2	1269.5187	1269.518	0.55		2538.0302	2538.0288	Non	1	>sp|nCoV-1 nCoV-2P with signal peptide and tags	2	43.3274	controllerType=0 controllerNumber=1 scan=16516			hcd	0	0	0	0	3.70E-05	0.015	R1	Neutral
184 | 776545	1	61	61	S.N[+1548.54483]VTWFHAI.H	S.NVTWFHAI.H	N1(NGlycan / 1548.5448)	HexNAc(3)Hex(4)NeuAc(1)	0.00053	0.19	3.27	228.2	49.7	49.7	2	1268.528	1268.5284	-0.31		2536.0487	2536.0495	Non	1	>sp|nCoV-1 nCoV-2P with signal peptide and tags	2	55.4151	controllerType=0 controllerNumber=1 scan=21619			hcd	0	0.0025	0	0.0039	8.70E-05	0.035	R1	Complex/NeuAc
185 | 750665	1	61	61	S.N[+1622.58161]VTWFHA.I	S.NVTWFHA.I	N1(NGlycan / 1622.5816)	HexNAc(4)Hex(5)	7.60E-05	0.031	4.12	424.2	168.2	168.2	2	1249.0092	1249.0047	3.56		2497.0111	2497.0022	Non	1	>sp|nCoV-1 nCoV-2P with signal peptide and tags	2	43.0673	controllerType=0 controllerNumber=1 scan=16405			hcd	0	0	0	0	2.60E-05	0.011	R1	Neutral
186 | 771665	1	61	61	S.N[+1825.66098]VTWF.H	S.NVTWF.H	N1(NGlycan / 1825.661)	HexNAc(5)Hex(5)	0.0001	0.042	3.99	348.6	92.4	92.4	2	1246.4992	1246.4964	2.22		2491.9911	2491.9856	Non	1	>sp|nCoV-1 nCoV-2P with signal peptide and tags	2	52.1831	controllerType=0 controllerNumber=1 scan=20271			hcd	0	0.00068	0	0.0011	5.20E-05	0.021	R1	Neutral
187 | 763745	1	61	61	S.N[+1501.55533]VTWFHAI.H	S.NVTWFHAI.H	N1(NGlycan / 1501.5553)	HexNAc(5)Hex(3)	0.00016	0.065	3.79	267.9	91.6	91.6	2	1245.0376	1245.0336	3.21		2489.068	2489.06	Non	1	>sp|nCoV-1 nCoV-2P with signal peptide and tags	2	48.9534	controllerType=0 controllerNumber=1 scan=18917			hcd	0	0.0011	0	0.0018	6.50E-05	0.027	R1	Neutral
188 | 750825	1	61	61	S.N[+1581.55506]VTWFHA.I	S.NVTWFHA.I	N1(NGlycan / 1581.5551)	HexNAc(3)Hex(6)	4.40E-05	0.018	4.36	390.8	190	190	2	1228.4925	1228.4915	0.81		2455.9777	2455.9757	Non	1	>sp|nCoV-1 nCoV-2P with signal peptide and tags	2	43.1258	controllerType=0 controllerNumber=1 scan=16429			hcd	0	0	0	0	9.90E-06	0.0042	R1	Neutral
189 | 750985	1	61	61	S.N[+1565.56014]VTWFHA.I	S.NVTWFHA.I	N1(NGlycan / 1565.5601)	HexNAc(3)Hex(5)Fuc(1)	0.00015	0.059	3.83	228.8	82.6	82.6	2	1220.4965	1220.494	2.04		2439.9857	2439.9808	Non	1	>sp|nCoV-1 nCoV-2P with signal peptide and tags	2	43.2304	controllerType=0 controllerNumber=1 scan=16475			hcd	0	0.00058	0	0.00092	6.10E-05	0.025	R1	Complex/Fuc
190 | 748345	1	61	61	S.N[+1622.58161]VTWFH.A	S.NVTWFH.A	N1(NGlycan / 1622.5816)	HexNAc(4)Hex(5)	8.00E-05	0.033	4.1	378.1	64.6	64.6	2	1213.4869	1213.4862	0.55		2425.9664	2425.9651	Non	1	>sp|nCoV-1 nCoV-2P with signal peptide and tags	2	41.4094	controllerType=0 controllerNumber=1 scan=15689			hcd	0	0	0	0	3.80E-05	0.016	R1	Neutral
191 | 763065	1	61	61	S.N[+1419.50224]VTWFHAI.H	S.NVTWFHAI.H	N1(NGlycan / 1419.5022)	HexNAc(3)Hex(5)	9.00E-05	0.037	4.05	330.5	136.8	136.8	2	1204.0102	1204.0071	2.56		2407.0131	2407.0069	Non	1	>sp|nCoV-1 nCoV-2P with signal peptide and tags	2	48.6775	controllerType=0 controllerNumber=1 scan=18799			hcd	0	0.00076	0	0.0012	4.60E-05	0.019	R1	Neutral
192 | 748265	1	61	61	S.N[+1581.55506]VTWFH.A	S.NVTWFH.A	N1(NGlycan / 1581.5551)	HexNAc(3)Hex(6)	0.00043	0.15	3.37	262.8	32	32	2	1192.9753	1192.9729	1.97		2384.9432	2384.9386	Non	1	>sp|nCoV-1 nCoV-2P with signal peptide and tags	2	41.3974	controllerType=0 controllerNumber=1 scan=15684			hcd	0	0.0025	0	0.004	8.10E-05	0.033	R1	Neutral
193 | 752105	1	61	61	S.N[+1501.55533]VTWFHA.I	S.NVTWFHA.I	N1(NGlycan / 1501.5553)	HexNAc(5)Hex(3)	9.70E-05	0.04	4.01	292.6	103.2	103.2	2	1188.4926	1188.4916	0.83		2375.9779	2375.9759	Non	1	>sp|nCoV-1 nCoV-2P with signal peptide and tags	2	43.6856	controllerType=0 controllerNumber=1 scan=16670			hcd	0	0.0007	0	0.0011	5.00E-05	0.021	R1	Neutral
194 | 762745	1	61	61	S.N[+1378.47569]VTWFHAI.H	S.NVTWFHAI.H	N1(NGlycan / 1378.4757)	HexNAc(2)Hex(6)	7.50E-05	0.031	4.12	358.3	155	155	2	1183.4942	1183.4938	0.31		2365.9811	2365.9804	Non	1	>sp|nCoV-1 nCoV-2P with signal peptide and tags	2	48.6172	controllerType=0 controllerNumber=1 scan=18773			hcd	0	0	0	0	2.50E-05	0.01	R1	Oligomannose
195 | 751705	1	61	61	S.N[+1460.52878]VTWFHA.I	S.NVTWFHA.I	N1(NGlycan / 1460.5288)	HexNAc(4)Hex(4)	0.0002	0.077	3.71	243.2	84.8	84.8	2	1167.9817	1167.9783	2.91		2334.9562	2334.9494	Non	1	>sp|nCoV-1 nCoV-2P with signal peptide and tags	2	43.5687	controllerType=0 controllerNumber=1 scan=16619			hcd	0	0.0016	0	0.0025	7.10E-05	0.029	R1	Neutral
196 | 772585	1	61	61	S.N[+1663.60816]VTWF.H	S.NVTWF.H	N1(NGlycan / 1663.6082)	HexNAc(5)Hex(4)	0.00012	0.05	3.91	304.7	76	76	2	1165.4716	1165.47	1.36		2329.9359	2329.9327	Non	1	>sp|nCoV-1 nCoV-2P with signal peptide and tags	2	52.5826	controllerType=0 controllerNumber=1 scan=20438			hcd	0	0.00062	0	0.00099	5.60E-05	0.023	R1	Neutral
197 | 751305	1	61	61	S.N[+1419.50224]VTWFHA.I	S.NVTWFHA.I	N1(NGlycan / 1419.5022)	HexNAc(3)Hex(5)	9.40E-05	0.038	4.03	357.2	151.5	151.5	2	1147.4694	1147.4651	3.78		2293.9315	2293.9228	Non	1	>sp|nCoV-1 nCoV-2P with signal peptide and tags	2	43.4096	controllerType=0 controllerNumber=1 scan=16551			hcd	0	0.00073	0	0.0011	4.80E-05	0.02	R1	Neutral
198 | 771585	1	61	61	S.N[+1622.58161]VTWF.H	S.NVTWF.H	N1(NGlycan / 1622.5816)	HexNAc(4)Hex(5)	0.00012	0.047	3.93	323.9	76	76	2	1144.9579	1144.9567	1.04		2288.9086	2288.9062	Non	1	>sp|nCoV-1 nCoV-2P with signal peptide and tags	2	52.1482	controllerType=0 controllerNumber=1 scan=20256			hcd	0	0.00064	0	0.001	5.50E-05	0.023	R1	Neutral
199 | 763785	1	61	61	S.N[+1298.47596]VTWFHAI.H	S.NVTWFHAI.H	N1(NGlycan / 1298.476)	HexNAc(4)Hex(3)	9.00E-05	0.037	4.05	290.9	125.1	125.1	2	1143.493	1143.494	-0.87		2285.9786	2285.9806	Non	1	>sp|nCoV-1 nCoV-2P with signal peptide and tags	2	48.9855	controllerType=0 controllerNumber=1 scan=18931			hcd	0	0.00077	0	0.0012	4.60E-05	0.019	R1	Neutral
200 | 750945	1	61	61	S.N[+1378.47569]VTWFHA.I	S.NVTWFHA.I	N1(NGlycan / 1378.4757)	HexNAc(2)Hex(6)	8.80E-05	0.036	4.05	288.5	138	138	2	1126.954	1126.9518	1.98		2252.9008	2252.8963	Non	1	>sp|nCoV-1 nCoV-2P with signal peptide and tags	2	43.2216	controllerType=0 controllerNumber=1 scan=16471			hcd	0	0.00078	0	0.0012	4.50E-05	0.019	R1	Oligomannose
201 | 772265	1	61	61	S.N[+1581.55506]VTWF.H	S.NVTWF.H	N1(NGlycan / 1581.5551)	HexNAc(3)Hex(6)	0.0002	0.079	3.7	293.7	63.6	63.6	2	1124.4423	1124.4435	-1.03		2247.8773	2247.8796	Non	1	>sp|nCoV-1 nCoV-2P with signal peptide and tags	2	52.3759	controllerType=0 controllerNumber=1 scan=20351			hcd	0	0.0016	0	0.0025	7.20E-05	0.03	R1	Neutral
202 | 748905	1	61	61	S.N[+1419.50224]VTWFH.A	S.NVTWFH.A	N1(NGlycan / 1419.5022)	HexNAc(3)Hex(5)	0.00018	0.072	3.74	279.6	50.9	50.9	2	1111.9466	1111.9465	0.06		2222.8859	2222.8857	Non	1	>sp|nCoV-1 nCoV-2P with signal peptide and tags	2	41.7805	controllerType=0 controllerNumber=1 scan=15848			hcd	0	0.0011	0	0.0017	6.90E-05	0.028	R1	Neutral
203 | 675514	1	61	61	S.N[+1216.42286]VTWFHAI.H	S.NVTWFHAI.H	N1(NGlycan / 1216.4229)	HexNAc(2)Hex(5)	2.20E-05	0.0092	4.66	463.1	189.1	189.1	2	1102.4684	1102.4674	0.92		2203.9296	2203.9275	Non	1	>sp|nCoV-1 nCoV-2P with signal peptide and tags	2	48.7331	controllerType=0 controllerNumber=1 scan=18822			hcd	0	0	0	0	4.10E-06	0.0018	R1	Oligomannose
204 | 669274	1	61	61	S.N[+1298.47596]VTWFHA.I	S.NVTWFHA.I	N1(NGlycan / 1298.476)	HexNAc(4)Hex(3)	9.00E-05	0.037	4.05	333.6	134.5	134.5	2	1086.9548	1086.9519	2.6		2172.9022	2172.8966	Non	1	>sp|nCoV-1 nCoV-2P with signal peptide and tags	2	43.7128	controllerType=0 controllerNumber=1 scan=16681			hcd	0	0.00076	0	0.0012	4.60E-05	0.019	R1	Neutral
205 | 669234	1	61	61	S.N[+1257.44941]VTWFHA.I	S.NVTWFHA.I	N1(NGlycan / 1257.4494)	HexNAc(3)Hex(4)	9.70E-05	0.04	4.01	281.7	112.3	112.3	2	1066.4395	1066.4387	0.79		2131.8717	2131.87	Non	1	>sp|nCoV-1 nCoV-2P with signal peptide and tags	2	43.6744	controllerType=0 controllerNumber=1 scan=16665			hcd	0	0.0007	0	0.0011	5.00E-05	0.021	R1	Neutral
206 | 668914	1	61	61	S.N[+1216.42286]VTWFHA.I	S.NVTWFHA.I	N1(NGlycan / 1216.4229)	HexNAc(2)Hex(5)	5.50E-05	0.023	4.26	456.6	191.8	191.8	2	1045.928	1045.9254	2.53		2090.8488	2090.8435	Non	1	>sp|nCoV-1 nCoV-2P with signal peptide and tags	2	43.4881	controllerType=0 controllerNumber=1 scan=16585			hcd	0	0	0	0	1.40E-05	0.0057	R1	Oligomannose
207 | 680394	1	61	61	S.N[+1419.50224]VTWF.H	S.NVTWF.H	N1(NGlycan / 1419.5022)	HexNAc(3)Hex(5)	0.00066	0.22	3.18	296.9	75.3	75.3	2	1043.4137	1043.417	-3.17		2085.8202	2085.8268	Non	1	>sp|nCoV-1 nCoV-2P with signal peptide and tags	2	52.7135	controllerType=0 controllerNumber=1 scan=20491			hcd	0	0.0069	0	0.011	0.00012	0.048	R1	Neutral
208 | 680560	1	61	61	S.N[+1419.50224]VTWF.H	S.NVTWF.H	N1(NGlycan / 1419.5022)	HexNAc(3)Hex(5)	0.014	0.86	1.85	190.1	25.9	25.9	2	1043.4202	1043.417	3.03		2085.8331	2085.8268	Non	1	>sp|nCoV-1 nCoV-2P with signal peptide and tags	2	52.8877	controllerType=0 controllerNumber=1 scan=20564			hcd	0	0.16	0	0.011	0.0017	0.44	R1	Neutral
209 | 676074	1	61	61	S.N[+1095.39659]VTWFHAI.H	S.NVTWFHAI.H	N1(NGlycan / 1095.3966)	HexNAc(3)Hex(3)	8.00E-05	0.033	4.1	331.1	132.6	132.6	2	1041.955	1041.9543	0.7		2082.9027	2082.9013	Non	1	>sp|nCoV-1 nCoV-2P with signal peptide and tags	2	49.2565	controllerType=0 controllerNumber=1 scan=19047			hcd	0	0	0	0	3.70E-05	0.015	R1	Neutral
210 | 675994	1	61	61	S.N[+1095.39659]VTWFHAI.H	S.NVTWFHAI.H	N1(NGlycan / 1095.3966)	HexNAc(3)Hex(3)	0.00016	0.063	3.8	277.1	83.1	83.1	2	1041.9526	1041.9543	-1.65		2082.8978	2082.9013	Non	1	>sp|nCoV-1 nCoV-2P with signal peptide and tags	2	49.2053	controllerType=0 controllerNumber=1 scan=19025			hcd	0	0.0011	0	0	6.40E-05	0.027	R1	Neutral
211 | 666394	1	61	61	S.N[+1216.42286]VTWFH.A	S.NVTWFH.A	N1(NGlycan / 1216.4229)	HexNAc(2)Hex(5)	8.40E-05	0.034	4.07	397.8	55.7	55.7	2	1010.4065	1010.4068	-0.28		2019.8058	2019.8064	Non	1	>sp|nCoV-1 nCoV-2P with signal peptide and tags	2	41.7214	controllerType=0 controllerNumber=1 scan=15823			hcd	0	0	0	0	4.20E-05	0.017	R1	Oligomannose
212 | 669514	1	61	61	S.N[+1095.39659]VTWFHA.I	S.NVTWFHA.I	N1(NGlycan / 1095.3966)	HexNAc(3)Hex(3)	0.00014	0.055	3.87	291.8	82.5	82.5	2	985.4148	985.4122	2.64		1969.8224	1969.8172	Non	1	>sp|nCoV-1 nCoV-2P with signal peptide and tags	2	43.9866	controllerType=0 controllerNumber=1 scan=16798			hcd	0	0.0006	0	0.00095	5.90E-05	0.024	R1	Neutral
213 | 604707	1	61	61	S.N[+1216.42286]VTWF.H	S.NVTWF.H	N1(NGlycan / 1216.4229)	HexNAc(2)Hex(5)	0.0001	0.041	4	362.1	85.9	85.9	2	941.8799	941.8774	2.66		1882.7525	1882.7475	Non	1	>sp|nCoV-1 nCoV-2P with signal peptide and tags	2	52.8855	controllerType=0 controllerNumber=1 scan=20563			hcd	0	0.00068	0	0.0011	5.10E-05	0.021	R1	Oligomannose
228 | 857670	1	71	74	V.SGTN[+1996.75052]GTKRFDNPVLPFNDGVYFA.S	V.SGTNGTKRFDNPVLPFNDGVYFA.S	N4(NGlycan / 1996.7505)	HexNAc(6)Hex(3)Fuc(2)	0.00072	0.24	3.14	182.9	83.3	83.3	3	1504.9947	1504.9952	-0.33		4512.9695	4512.971	Non	4	>sp|nCoV-1 nCoV-2P with signal peptide and tags	2	53.3203	controllerType=0 controllerNumber=1 scan=20746			hcd	0	0.0089	0	0.014	0.00014	0.053	R1	Complex/Fuc
229 | 857590	1	71	74	V.SGTN[+1955.72397]GTKRFDNPVLPFNDGVYFA.S	V.SGTNGTKRFDNPVLPFNDGVYFA.S	N4(NGlycan / 1955.724)	HexNAc(5)Hex(4)Fuc(2)	0.00088	0.27	3.05	170.3	70.9	70.9	3	1491.3199	1491.3197	0.15		4471.9451	4471.9444	Non	4	>sp|nCoV-1 nCoV-2P with signal peptide and tags	2	53.2971	controllerType=0 controllerNumber=1 scan=20736			hcd	0	0.013	0	0.019	0.00016	0.065	R1	Complex/Fuc
231 | 855870	1	71	74	V.SGTN[+1955.72397]GTKRFDNPVLPFNDGV.Y	V.SGTNGTKRFDNPVLPFNDGV.Y	N4(NGlycan / 1955.724)	HexNAc(5)Hex(4)Fuc(2)	0.00041	0.15	3.39	202.7	144.5	144.5	3	1364.2663	1364.2634	2.14		4090.7843	4090.7756	Non	4	>sp|nCoV-1 nCoV-2P with signal peptide and tags	2	46.3058	controllerType=0 controllerNumber=1 scan=17788			hcd	0	0.0025	0	0.004	8.00E-05	0.033	R1	Complex/Fuc
234 | 857790	1	72	74	S.GTN[+1996.75052]GTKRFDNPVLPFNDGVYFA.S	S.GTNGTKRFDNPVLPFNDGVYFA.S	N3(NGlycan / 1996.7505)	HexNAc(6)Hex(3)Fuc(2)	0.0015	0.39	2.83	157.2	77.2	77.2	3	1475.9891	1475.9845	3.1		4425.9527	4425.939	Non	3	>sp|nCoV-1 nCoV-2P with signal peptide and tags	2	53.3536	controllerType=0 controllerNumber=1 scan=20759			hcd	0	0.026	0	0.036	0.00027	0.1	R1	Complex/Fuc
235 | 857750	1	72	74	S.GTN[+1955.72397]GTKRFDNPVLPFNDGVYFA.S	S.GTNGTKRFDNPVLPFNDGVYFA.S	N3(NGlycan / 1955.724)	HexNAc(5)Hex(4)Fuc(2)	9.70E-05	0.04	4.01	256.7	131	131	3	1462.309	1462.309	0.02		4384.9125	4384.9124	Non	3	>sp|nCoV-1 nCoV-2P with signal peptide and tags	2	53.3491	controllerType=0 controllerNumber=1 scan=20757			hcd	0	0.0007	0	0.0011	5.00E-05	0.021	R1	Complex/Fuc
237 | 857950	1	72	74	S.GTN[+1809.66607]GTKRFDNPVLPFNDGVYFA.S	S.GTNGTKRFDNPVLPFNDGVYFA.S	N3(NGlycan / 1809.6661)	HexNAc(5)Hex(4)Fuc(1)	0.00068	0.22	3.17	216.3	133.6	133.6	3	1413.6258	1413.623	1.96		4238.8628	4238.8545	Non	3	>sp|nCoV-1 nCoV-2P with signal peptide and tags	2	53.4763	controllerType=0 controllerNumber=1 scan=20811			hcd	0	0.0082	0	0.013	0.00012	0.05	R1	Complex/Fuc
238 | 858470	1	72	74	S.GTN[+1647.61324]GTKRFDNPVLPFNDGVYFA.S	S.GTNGTKRFDNPVLPFNDGVYFA.S	N3(NGlycan / 1647.6132)	HexNAc(5)Hex(3)Fuc(1)	0.00057	0.19	3.25	200.3	121.4	121.4	3	1359.6072	1359.6054	1.34		4076.8072	4076.8017	Non	3	>sp|nCoV-1 nCoV-2P with signal peptide and tags	2	53.6377	controllerType=0 controllerNumber=1 scan=20878			hcd	0	0.0039	0	0.0062	9.80E-05	0.04	R1	Complex/Fuc
239 | 855910	1	72	74	S.GTN[+1996.75052]GTKRFDNPVLPFNDGV.Y	S.GTNGTKRFDNPVLPFNDGV.Y	N3(NGlycan / 1996.7505)	HexNAc(6)Hex(3)Fuc(2)	0.0011	0.32	2.97	178.2	144.1	144.1	3	1348.9328	1348.9282	3.4		4044.7838	4044.7701	Non	3	>sp|nCoV-1 nCoV-2P with signal peptide and tags	2	46.3292	controllerType=0 controllerNumber=1 scan=17798			hcd	0	0.017	0	0.024	0.00019	0.076	R1	Complex/Fuc
240 | 858510	1	72	74	S.GTN[+1606.58669]GTKRFDNPVLPFNDGVYFA.S	S.GTNGTKRFDNPVLPFNDGVYFA.S	N3(NGlycan / 1606.5867)	HexNAc(4)Hex(4)Fuc(1)	0.00028	0.11	3.55	176.7	106.9	106.9	3	1345.9306	1345.9299	0.52		4035.7772	4035.7751	Non	3	>sp|nCoV-1 nCoV-2P with signal peptide and tags	2	53.6742	controllerType=0 controllerNumber=1 scan=20894			hcd	0	0.0021	0	0.0033	7.50E-05	0.031	R1	Complex/Fuc
241 | 825017	1	72	74	S.GTN[+1955.72397]GTKRFDNPVLPFNDGV.Y	S.GTNGTKRFDNPVLPFNDGV.Y	N3(NGlycan / 1955.724)	HexNAc(5)Hex(4)Fuc(2)	0.00069	0.23	3.16	173.4	163.1	163.1	3	1335.2575	1335.2527	3.6		4003.758	4003.7436	Non	3	>sp|nCoV-1 nCoV-2P with signal peptide and tags	2	46.2945	controllerType=0 controllerNumber=1 scan=17783			hcd	0	0.009	0	0.014	0.00013	0.051	R1	Complex/Fuc
244 | 825377	1	72	74	S.GTN[+1793.67115]GTKRFDNPVLPFNDGV.Y	S.GTNGTKRFDNPVLPFNDGV.Y	N3(NGlycan / 1793.6712)	HexNAc(5)Hex(3)Fuc(2)	0.00047	0.17	3.33	193	119.7	119.7	3	1281.2378	1281.2351	2.15		3841.699	3841.6907	Non	3	>sp|nCoV-1 nCoV-2P with signal peptide and tags	2	46.4569	controllerType=0 controllerNumber=1 scan=17852			hcd	0	0.0025	0	0.004	8.40E-05	0.034	R1	Complex/Fuc
246 | 823417	1	72	74	S.GTN[+1955.72397]GTKRFDNPVLPF.N	S.GTNGTKRFDNPVLPF.N	N3(NGlycan / 1955.724)	HexNAc(5)Hex(4)Fuc(2)	0.0021	0.48	2.67	177	97	97	3	1206.8681	1206.8661	1.64		3618.5897	3618.5838	Non	3	>sp|nCoV-1 nCoV-2P with signal peptide and tags	2	45.546	controllerType=0 controllerNumber=1 scan=17465			hcd	0	0.032	0	0.047	0.00032	0.12	R1	Complex/Fuc
250 | 823977	1	72	74	S.GTN[+1647.61324]GTKRFDNPVLPF.N	S.GTNGTKRFDNPVLPF.N	N3(NGlycan / 1647.6132)	HexNAc(5)Hex(3)Fuc(1)	0.0014	0.38	2.84	168.3	98.7	98.7	3	1104.1648	1104.1625	2.07		3310.4799	3310.4731	Non	3	>sp|nCoV-1 nCoV-2P with signal peptide and tags	2	45.9505	controllerType=0 controllerNumber=1 scan=17637			hcd	0	0.023	0	0.033	0.00026	0.1	R1	Complex/Fuc
331 | 779665	1	115	122	T.QSLLIVNN[+1216.42286]ATNVVI.K	T.QSLLIVNNATNVVI.K	N8(NGlycan / 1216.4229)	HexNAc(2)Hex(5)	7.50E-05	0.031	4.12	420.4	292.9	292.9	2	1357.6501	1357.6468	2.39		2714.2929	2714.2864	Non	8	>sp|nCoV-1 nCoV-2P with signal peptide and tags	2	58.6772	controllerType=0 controllerNumber=1 scan=22976			hcd	0	0	0	0	2.30E-05	0.0095	R1	Oligomannose
334 | 830897	1	118	122	L.LIVNN[+2059.73493]ATNVV.I	L.LIVNNATNVV.I	N5(NGlycan / 2059.7349)	HexNAc(4)Hex(5)Fuc(1)NeuAc(1)	9.60E-05	0.039	4.02	269.5	199.3	199.3	2	1558.6728	1558.6735	-0.47		3116.3383	3116.3397	Non	5	>sp|nCoV-1 nCoV-2P with signal peptide and tags	2	51.5355	controllerType=0 controllerNumber=1 scan=19999			hcd	0	0.00071	0	0.0011	4.90E-05	0.02	R1	Complex/NeuAc+Fuc
335 | 831177	1	118	122	L.LIVNN[+2059.73493]ATNVV.I	L.LIVNNATNVV.I	N5(NGlycan / 2059.7349)	HexNAc(4)Hex(5)Fuc(1)NeuAc(1)	0.00093	0.28	3.03	215.9	179.7	179.7	2	1558.677	1558.6735	2.28		3116.3468	3116.3397	Non	5	>sp|nCoV-1 nCoV-2P with signal peptide and tags	2	52.0684	controllerType=0 controllerNumber=1 scan=20223			hcd	0	0.014	0	0.0011	0.00017	0.067	R1	Complex/NeuAc+Fuc
336 | 837537	1	118	122	L.LIVNN[+1913.67702]ATNVVI.K	L.LIVNNATNVVI.K	N5(NGlycan / 1913.677)	HexNAc(4)Hex(5)NeuAc(1)	0.0034	0.59	2.47	166.7	122	122	2	1542.191	1542.1866	2.84		3083.3746	3083.3659	Non	5	>sp|nCoV-1 nCoV-2P with signal peptide and tags	2	58.8234	controllerType=0 controllerNumber=1 scan=23035			hcd	0	0.043	0	0.063	0.0004	0.14	R1	Complex/NeuAc
340 | 838617	1	118	122	L.LIVNN[+1856.65556]ATNVVI.K	L.LIVNNATNVVI.K	N5(NGlycan / 1856.6556)	HexNAc(3)Hex(5)Fuc(1)NeuAc(1)	0.0015	0.4	2.81	206.4	117.7	117.7	2	1513.6783	1513.6758	1.6		3026.3493	3026.3444	Non	5	>sp|nCoV-1 nCoV-2P with signal peptide and tags	2	59.7185	controllerType=0 controllerNumber=1 scan=23411			hcd	0	0.027	0	0.035	0.00028	0.11	R1	Complex/NeuAc+Fuc
341 | 838137	1	118	122	L.LIVNN[+1856.65556]ATNVVI.K	L.LIVNNATNVVI.K	N5(NGlycan / 1856.6556)	HexNAc(3)Hex(5)Fuc(1)NeuAc(1)	0.0015	0.39	2.83	203	119.1	119.1	2	1513.6763	1513.6758	0.31		3026.3453	3026.3444	Non	5	>sp|nCoV-1 nCoV-2P with signal peptide and tags	2	59.1911	controllerType=0 controllerNumber=1 scan=23188			hcd	0	0.025	0	0.035	0.00026	0.1	R1	Complex/NeuAc+Fuc
342 | 830537	1	118	122	L.LIVNN[+1809.66607]ATNVVI.K	L.LIVNNATNVVI.K	N5(NGlycan / 1809.6661)	HexNAc(5)Hex(4)Fuc(1)	0.0012	0.34	2.91	225.9	52.6	52.6	2	1490.1864	1490.1811	3.59		2979.3656	2979.3549	Non	5	>sp|nCoV-1 nCoV-2P with signal peptide and tags	2	51.1563	controllerType=0 controllerNumber=1 scan=19842			hcd	0	0.019	0	0.027	0.00022	0.084	R1	Complex/Fuc
343 | 830937	1	118	122	L.LIVNN[+1809.66607]ATNVVI.K	L.LIVNNATNVVI.K	N5(NGlycan / 1809.6661)	HexNAc(5)Hex(4)Fuc(1)	0.0058	0.71	2.24	193.4	64.3	64.3	2	1490.1851	1490.1811	2.69		2979.3629	2979.3549	Non	5	>sp|nCoV-1 nCoV-2P with signal peptide and tags	2	51.6655	controllerType=0 controllerNumber=1 scan=20055			hcd	0	0.065	0	0.027	0.00068	0.21	R1	Complex/Fuc
344 | 831057	1	118	122	L.LIVNN[+1913.67702]ATNVV.I	L.LIVNNATNVV.I	N5(NGlycan / 1913.677)	HexNAc(4)Hex(5)NeuAc(1)	8.00E-05	0.033	4.1	406.2	167.3	167.3	2	1485.6485	1485.6445	2.65		2970.2897	2970.2818	Non	5	>sp|nCoV-1 nCoV-2P with signal peptide and tags	2	51.8366	controllerType=0 controllerNumber=1 scan=20127			hcd	0	0	0	0	3.70E-05	0.015	R1	Complex/NeuAc
345 | 781225	1	118	122	L.LIVNN[+1751.62420]ATNVVI.K	L.LIVNNATNVVI.K	N5(NGlycan / 1751.6242)	HexNAc(4)Hex(4)NeuAc(1)	0.0013	0.36	2.89	213.2	102	102	2	1461.1595	1461.1602	-0.48		2921.3117	2921.3131	Non	5	>sp|nCoV-1 nCoV-2P with signal peptide and tags	2	59.4556	controllerType=0 controllerNumber=1 scan=23301			hcd	0	0.02	0	0.028	0.00023	0.09	R1	Complex/NeuAc
346 | 782265	1	118	122	L.LIVNN[+1751.62420]ATNVVI.K	L.LIVNNATNVVI.K	N5(NGlycan / 1751.6242)	HexNAc(4)Hex(4)NeuAc(1)	0.0066	0.74	2.18	204.3	33.9	33.9	2	1461.1584	1461.1602	-1.23		2921.3095	2921.3131	Non	5	>sp|nCoV-1 nCoV-2P with signal peptide and tags	2	60.0687	controllerType=0 controllerNumber=1 scan=23558			hcd	0	0.095	0	0.028	0.001	0.29	R1	Complex/NeuAc
347 | 772505	1	118	122	L.LIVNN[+1856.65556]ATNVV.I	L.LIVNNATNVV.I	N5(NGlycan / 1856.6556)	HexNAc(3)Hex(5)Fuc(1)NeuAc(1)	0.00014	0.056	3.86	287.3	86.7	86.7	2	1457.1355	1457.1338	1.19		2913.2638	2913.2603	Non	5	>sp|nCoV-1 nCoV-2P with signal peptide and tags	2	52.5586	controllerType=0 controllerNumber=1 scan=20428			hcd	0	0.00059	0	0.00095	6.00E-05	0.025	R1	Complex/NeuAc+Fuc
348 | 771385	1	118	122	L.LIVNN[+1856.65556]ATNVV.I	L.LIVNNATNVV.I	N5(NGlycan / 1856.6556)	HexNAc(3)Hex(5)Fuc(1)NeuAc(1)	0.00027	0.1	3.57	278	70	70	2	1457.1369	1457.1338	2.11		2913.2665	2913.2603	Non	5	>sp|nCoV-1 nCoV-2P with signal peptide and tags	2	52.0216	controllerType=0 controllerNumber=1 scan=20205			hcd	0	0.0015	0	0.00095	7.50E-05	0.031	R1	Complex/NeuAc+Fuc
349 | 782025	1	118	122	L.LIVNN[+1710.59765]ATNVVI.K	L.LIVNNATNVVI.K	N5(NGlycan / 1710.5977)	HexNAc(3)Hex(5)NeuAc(1)	0.00013	0.053	3.88	330.7	74.3	74.3	2	1440.6465	1440.6469	-0.25		2880.2858	2880.2865	Non	5	>sp|nCoV-1 nCoV-2P with signal peptide and tags	2	59.9439	controllerType=0 controllerNumber=1 scan=23506			hcd	0	0.00061	0	0.00097	5.80E-05	0.024	R1	Complex/NeuAc
350 | 780905	1	118	122	L.LIVNN[+1710.59765]ATNVVI.K	L.LIVNNATNVVI.K	N5(NGlycan / 1710.5977)	HexNAc(3)Hex(5)NeuAc(1)	0.00056	0.19	3.26	263.8	54.4	54.4	2	1440.6476	1440.6469	0.51		2880.288	2880.2865	Non	5	>sp|nCoV-1 nCoV-2P with signal peptide and tags	2	59.3416	controllerType=0 controllerNumber=1 scan=23253			hcd	0	0.0034	0	0.00097	9.40E-05	0.038	R1	Complex/NeuAc
351 | 782305	1	118	122	L.LIVNN[+1694.60274]ATNVVI.K	L.LIVNNATNVVI.K	N5(NGlycan / 1694.6027)	HexNAc(3)Hex(4)Fuc(1)NeuAc(1)	0.001	0.3	3	233.2	27.4	27.4	2	1432.6509	1432.6494	1.04		2864.2946	2864.2916	Non	5	>sp|nCoV-1 nCoV-2P with signal peptide and tags	2	60.1128	controllerType=0 controllerNumber=1 scan=23577			hcd	0	0.015	0	0.0017	0.00018	0.071	R1	Complex/NeuAc+Fuc
352 | 781305	1	118	122	L.LIVNN[+1694.60274]ATNVVI.K	L.LIVNNATNVVI.K	N5(NGlycan / 1694.6027)	HexNAc(3)Hex(4)Fuc(1)NeuAc(1)	0.00019	0.076	3.72	222.4	96.3	96.3	2	1432.6515	1432.6494	1.47		2864.2958	2864.2916	Non	5	>sp|nCoV-1 nCoV-2P with signal peptide and tags	2	59.532	controllerType=0 controllerNumber=1 scan=23333			hcd	0	0.0011	0	0.0017	7.00E-05	0.029	R1	Complex/NeuAc+Fuc
353 | 770265	1	118	122	L.LIVNN[+1663.60816]ATNVVI.K	L.LIVNNATNVVI.K	N5(NGlycan / 1663.6082)	HexNAc(5)Hex(4)	0.0002	0.08	3.69	287.2	95.1	95.1	2	1417.1565	1417.1521	3.1		2833.3058	2833.297	Non	5	>sp|nCoV-1 nCoV-2P with signal peptide and tags	2	51.642	controllerType=0 controllerNumber=1 scan=20045			hcd	0	0.0016	0	0.0025	7.20E-05	0.03	R1	Neutral
354 | 755745	1	118	122	L.LIVNN[+1768.63952]ATNVV.I	L.LIVNNATNVV.I	N5(NGlycan / 1768.6395)	HexNAc(4)Hex(5)Fuc(1)	7.80E-05	0.032	4.11	356.3	185.7	185.7	2	1413.125	1413.1258	-0.53		2825.2428	2825.2443	Non	5	>sp|nCoV-1 nCoV-2P with signal peptide and tags	2	45.0299	controllerType=0 controllerNumber=1 scan=17242			hcd	0	0	0	0	3.40E-05	0.014	R1	Complex/Fuc
355 | 770865	1	118	122	L.LIVNN[+1647.61324]ATNVVI.K	L.LIVNNATNVVI.K	N5(NGlycan / 1647.6132)	HexNAc(5)Hex(3)Fuc(1)	0.00016	0.063	3.8	305.6	128.8	128.8	2	1409.16	1409.1547	3.74		2817.3126	2817.3021	Non	5	>sp|nCoV-1 nCoV-2P with signal peptide and tags	2	51.8879	controllerType=0 controllerNumber=1 scan=20149			hcd	0	0.0011	0	0.0018	6.40E-05	0.027	R1	Complex/Fuc
356 | 770505	1	118	122	L.LIVNN[+1622.58161]ATNVVI.K	L.LIVNNATNVVI.K	N5(NGlycan / 1622.5816)	HexNAc(4)Hex(5)	0.00011	0.044	3.97	332.5	132.4	132.4	2	1396.6425	1396.6389	2.6		2792.2777	2792.2705	Non	5	>sp|nCoV-1 nCoV-2P with signal peptide and tags	2	51.7911	controllerType=0 controllerNumber=1 scan=20107			hcd	0	0.00066	0	0.001	5.30E-05	0.022	R1	Neutral
357 | 769065	1	118	122	L.LIVNN[+1622.58161]ATNVVI.K	L.LIVNNATNVVI.K	N5(NGlycan / 1622.5816)	HexNAc(4)Hex(5)	0.0061	0.72	2.22	194.6	42.8	42.8	2	1396.6421	1396.6389	2.34		2792.277	2792.2705	Non	5	>sp|nCoV-1 nCoV-2P with signal peptide and tags	2	51.2722	controllerType=0 controllerNumber=1 scan=19888			hcd	0	0.09	0	0.001	0.00094	0.27	R1	Neutral
358 | 769785	1	118	122	L.LIVNN[+1606.58669]ATNVVI.K	L.LIVNNATNVVI.K	N5(NGlycan / 1606.5867)	HexNAc(4)Hex(4)Fuc(1)	0.00017	0.067	3.78	292.1	69.8	69.8	2	1388.6431	1388.6414	1.22		2776.2789	2776.2755	Non	5	>sp|nCoV-1 nCoV-2P with signal peptide and tags	2	51.5043	controllerType=0 controllerNumber=1 scan=19987			hcd	0	0.0011	0	0.0018	6.60E-05	0.027	R1	Complex/Fuc
359 | 772065	1	118	122	L.LIVNN[+1710.59765]ATNVV.I	L.LIVNNATNVV.I	N5(NGlycan / 1710.5977)	HexNAc(3)Hex(5)NeuAc(1)	0.00013	0.052	3.89	300.2	125.3	125.3	2	1384.1098	1384.1049	3.56		2767.2123	2767.2024	Non	5	>sp|nCoV-1 nCoV-2P with signal peptide and tags	2	52.3054	controllerType=0 controllerNumber=1 scan=20322			hcd	0	0.00061	0	0.00097	5.70E-05	0.024	R1	Complex/NeuAc
360 | 772945	1	118	122	L.LIVNN[+1710.59765]ATNVV.I	L.LIVNNATNVV.I	N5(NGlycan / 1710.5977)	HexNAc(3)Hex(5)NeuAc(1)	0.00054	0.19	3.27	260.4	90.9	90.9	2	1384.1089	1384.1049	2.94		2767.2106	2767.2024	Non	5	>sp|nCoV-1 nCoV-2P with signal peptide and tags	2	52.8171	controllerType=0 controllerNumber=1 scan=20535			hcd	0	0.003	0	0.00097	8.70E-05	0.035	R1	Complex/NeuAc
361 | 769345	1	118	122	L.LIVNN[+1581.55506]ATNVVI.K	L.LIVNNATNVVI.K	N5(NGlycan / 1581.5551)	HexNAc(3)Hex(6)	7.70E-05	0.032	4.11	487.9	258.2	258.2	2	1376.1303	1376.1256	3.42		2751.2533	2751.2439	Non	5	>sp|nCoV-1 nCoV-2P with signal peptide and tags	2	51.3923	controllerType=0 controllerNumber=1 scan=19938			hcd	0	0	0	0	3.20E-05	0.013	R1	Neutral
362 | 769745	1	118	122	L.LIVNN[+1565.56014]ATNVVI.K	L.LIVNNATNVVI.K	N5(NGlycan / 1565.5601)	HexNAc(3)Hex(5)Fuc(1)	0.0006	0.2	3.22	292.3	74.5	74.5	2	1368.1326	1368.1281	3.27		2735.2579	2735.249	Non	5	>sp|nCoV-1 nCoV-2P with signal peptide and tags	2	51.4977	controllerType=0 controllerNumber=1 scan=19984			hcd	0	0.0047	0	0.0076	0.00011	0.043	R1	Complex/Fuc
363 | 769105	1	118	122	L.LIVNN[+1540.52851]ATNVVI.K	L.LIVNNATNVVI.K	N5(NGlycan / 1540.5285)	HexNAc(2)Hex(7)	8.10E-05	0.033	4.09	357.5	138.5	138.5	2	1355.6143	1355.6123	1.46		2710.2213	2710.2174	Non	5	>sp|nCoV-1 nCoV-2P with signal peptide and tags	2	51.2766	controllerType=0 controllerNumber=1 scan=19890			hcd	0	0	0	0	4.00E-05	0.016	R1	Oligomannose
364 | 771105	1	118	122	L.LIVNN[+1501.55533]ATNVVI.K	L.LIVNNATNVVI.K	N5(NGlycan / 1501.5553)	HexNAc(5)Hex(3)	0.00013	0.052	3.89	288.3	84.5	84.5	2	1336.1272	1336.1257	1.13		2671.2472	2671.2442	Non	5	>sp|nCoV-1 nCoV-2P with signal peptide and tags	2	51.9496	controllerType=0 controllerNumber=1 scan=20174			hcd	0	0.00061	0	0.00097	5.70E-05	0.024	R1	Neutral
365 | 756345	1	118	122	L.LIVNN[+1581.55506]ATNVV.I	L.LIVNNATNVV.I	N5(NGlycan / 1581.5551)	HexNAc(3)Hex(6)	7.60E-05	0.031	4.12	416.4	207.1	207.1	2	1319.586	1319.5836	1.83		2638.1647	2638.1598	Non	5	>sp|nCoV-1 nCoV-2P with signal peptide and tags	2	45.2328	controllerType=0 controllerNumber=1 scan=17329			hcd	0	0	0	0	2.70E-05	0.011	R1	Neutral
366 | 756385	1	118	122	L.LIVNN[+1581.55506]ATNVV.I	L.LIVNNATNVV.I	N5(NGlycan / 1581.5551)	HexNAc(3)Hex(6)	7.60E-05	0.031	4.12	403.1	202	202	2	1319.586	1319.5836	1.83		2638.1647	2638.1598	Non	5	>sp|nCoV-1 nCoV-2P with signal peptide and tags	2	45.2394	controllerType=0 controllerNumber=1 scan=17332			hcd	0	0	0	0	2.80E-05	0.011	R1	Neutral
367 | 770385	1	118	122	L.LIVNN[+1460.52878]ATNVVI.K	L.LIVNNATNVVI.K	N5(NGlycan / 1460.5288)	HexNAc(4)Hex(4)	0.00073	0.24	3.14	258.6	69.1	69.1	2	1315.6161	1315.6125	2.8		2630.225	2630.2176	Non	5	>sp|nCoV-1 nCoV-2P with signal peptide and tags	2	51.7066	controllerType=0 controllerNumber=1 scan=20072			hcd	0	0.0089	0	0.014	0.00014	0.054	R1	Neutral
368 | 756785	1	118	122	L.LIVNN[+1565.56014]ATNVV.I	L.LIVNNATNVV.I	N5(NGlycan / 1565.5601)	HexNAc(3)Hex(5)Fuc(1)	8.90E-05	0.036	4.05	321.3	135.3	135.3	2	1311.5873	1311.5861	0.93		2622.1674	2622.1649	Non	5	>sp|nCoV-1 nCoV-2P with signal peptide and tags	2	45.3908	controllerType=0 controllerNumber=1 scan=17397			hcd	0	0.00077	0	0.0012	4.60E-05	0.019	R1	Complex/Fuc
369 | 770585	1	118	122	L.LIVNN[+1444.53387]ATNVVI.K	L.LIVNNATNVVI.K	N5(NGlycan / 1444.5339)	HexNAc(4)Hex(3)Fuc(1)	7.90E-05	0.032	4.1	419.2	174.3	174.3	2	1307.618	1307.615	2.27		2614.2286	2614.2227	Non	5	>sp|nCoV-1 nCoV-2P with signal peptide and tags	2	51.8	controllerType=0 controllerNumber=1 scan=20111			hcd	0	0	0	0	3.60E-05	0.015	R1	Complex/Fuc
370 | 770185	1	118	122	L.LIVNN[+1419.50224]ATNVVI.K	L.LIVNNATNVVI.K	N5(NGlycan / 1419.5022)	HexNAc(3)Hex(5)	0.00014	0.055	3.86	334.2	108.8	108.8	2	1295.1025	1295.0992	2.53		2589.1976	2589.1911	Non	5	>sp|nCoV-1 nCoV-2P with signal peptide and tags	2	51.612	controllerType=0 controllerNumber=1 scan=20032			hcd	0	0.0006	0	0.00095	5.90E-05	0.024	R1	Neutral
371 | 770625	1	118	122	L.LIVNN[+1403.50732]ATNVVI.K	L.LIVNNATNVVI.K	N5(NGlycan / 1403.5073)	HexNAc(3)Hex(4)Fuc(1)	0.00014	0.056	3.86	318.8	109.2	109.2	2	1287.1049	1287.1017	2.47		2573.2025	2573.1962	Non	5	>sp|nCoV-1 nCoV-2P with signal peptide and tags	2	51.8067	controllerType=0 controllerNumber=1 scan=20114			hcd	0	0.00059	0	0.00094	6.00E-05	0.025	R1	Complex/Fuc
372 | 747945	1	118	122	L.LIVNN[+1606.58669]ATNV.V	L.LIVNNATNV.V	N5(NGlycan / 1606.5867)	HexNAc(4)Hex(4)Fuc(1)	8.10E-05	0.033	4.09	399.8	192.3	192.3	2	1282.5691	1282.5652	3.09		2564.131	2564.1231	Non	5	>sp|nCoV-1 nCoV-2P with signal peptide and tags	2	41.1962	controllerType=0 controllerNumber=1 scan=15599			hcd	0	0	0	0	3.90E-05	0.016	R1	Complex/Fuc
373 | 770025	1	118	122	L.LIVNN[+1378.47569]ATNVVI.K	L.LIVNNATNVVI.K	N5(NGlycan / 1378.4757)	HexNAc(2)Hex(6)	7.50E-05	0.031	4.12	393.6	186.3	186.3	2	1274.5874	1274.5859	1.21		2548.1676	2548.1645	Non	5	>sp|nCoV-1 nCoV-2P with signal peptide and tags	2	51.5654	controllerType=0 controllerNumber=1 scan=20012			hcd	0	0	0	0	2.30E-05	0.0096	R1	Oligomannose
374 | 757065	1	118	122	L.LIVNN[+1444.53387]ATNVV.I	L.LIVNNATNVV.I	N5(NGlycan / 1444.5339)	HexNAc(4)Hex(3)Fuc(1)	8.30E-05	0.034	4.08	360.6	187.6	187.6	2	1251.0708	1251.073	-1.7		2501.1344	2501.1387	Non	5	>sp|nCoV-1 nCoV-2P with signal peptide and tags	2	45.6618	controllerType=0 controllerNumber=1 scan=17514			hcd	0	0	0	0	4.10E-05	0.017	R1	Complex/Fuc
375 | 757025	1	118	122	L.LIVNN[+1419.50224]ATNVV.I	L.LIVNNATNVV.I	N5(NGlycan / 1419.5022)	HexNAc(3)Hex(5)	0.00014	0.055	3.86	293	113.1	113.1	2	1238.5594	1238.5571	1.79		2476.1115	2476.107	Non	5	>sp|nCoV-1 nCoV-2P with signal peptide and tags	2	45.6144	controllerType=0 controllerNumber=1 scan=17493			hcd	0	0.0006	0	0.00095	5.90E-05	0.024	R1	Neutral
376 | 771185	1	118	122	L.LIVNN[+1298.47596]ATNVVI.K	L.LIVNNATNVVI.K	N5(NGlycan / 1298.476)	HexNAc(4)Hex(3)	0.00014	0.054	3.87	296.9	80.8	80.8	2	1234.5879	1234.586	1.53		2468.1686	2468.1648	Non	5	>sp|nCoV-1 nCoV-2P with signal peptide and tags	2	51.9652	controllerType=0 controllerNumber=1 scan=20181			hcd	0	0.0006	0	0.00096	5.90E-05	0.024	R1	Neutral
377 | 757185	1	118	122	L.LIVNN[+1403.50732]ATNVV.I	L.LIVNNATNVV.I	N5(NGlycan / 1403.5073)	HexNAc(3)Hex(4)Fuc(1)	0.00027	0.1	3.56	267.9	94.2	94.2	2	1230.5584	1230.5597	-1.06		2460.1095	2460.1121	Non	5	>sp|nCoV-1 nCoV-2P with signal peptide and tags	2	45.6939	controllerType=0 controllerNumber=1 scan=17528			hcd	0	0.0015	0	0.0025	7.50E-05	0.031	R1	Complex/Fuc
378 | 771145	1	118	122	L.LIVNN[+1257.44941]ATNVVI.K	L.LIVNNATNVVI.K	N5(NGlycan / 1257.4494)	HexNAc(3)Hex(4)	0.00014	0.056	3.85	296.9	96.7	96.7	2	1214.0751	1214.0728	1.93		2427.143	2427.1383	Non	5	>sp|nCoV-1 nCoV-2P with signal peptide and tags	2	51.9518	controllerType=0 controllerNumber=1 scan=20175			hcd	0	0.00059	0	0.00094	6.00E-05	0.025	R1	Neutral
379 | 771545	1	118	122	L.LIVNN[+1241.45450]ATNVVI.K	L.LIVNNATNVVI.K	N5(NGlycan / 1241.4545)	HexNAc(3)Hex(3)Fuc(1)	0.011	0.83	1.95	179.4	16.6	16.6	2	1206.0767	1206.0753	1.15		2411.1461	2411.1433	Non	5	>sp|nCoV-1 nCoV-2P with signal peptide and tags	2	52.1348	controllerType=0 controllerNumber=1 scan=20250			hcd	0	0.15	0	0.2	0.0015	0.41	R1	Complex/Fuc
380 | 770545	1	118	122	L.LIVNN[+1216.42286]ATNVVI.K	L.LIVNNATNVVI.K	N5(NGlycan / 1216.4229)	HexNAc(2)Hex(5)	9.10E-05	0.037	4.04	351.7	138.6	138.6	2	1193.5622	1193.5595	2.25		2386.1171	2386.1117	Non	5	>sp|nCoV-1 nCoV-2P with signal peptide and tags	2	51.7978	controllerType=0 controllerNumber=1 scan=20110			hcd	0	0.00075	0	0.0012	4.70E-05	0.019	R1	Oligomannose
381 | 747785	1	118	122	L.LIVNN[+1419.50224]ATNV.V	L.LIVNNATNV.V	N5(NGlycan / 1419.5022)	HexNAc(3)Hex(5)	7.90E-05	0.032	4.1	362.8	155	155	2	1189.0226	1189.0229	-0.27		2377.038	2377.0386	Non	5	>sp|nCoV-1 nCoV-2P with signal peptide and tags	2	41.1464	controllerType=0 controllerNumber=1 scan=15579			hcd	0	0	0	0	3.60E-05	0.015	R1	Neutral
382 | 741785	1	118	122	L.LIVNN[+1622.58161]AT.N	L.LIVNNAT.N	N5(NGlycan / 1622.5816)	HexNAc(4)Hex(5)	0.0023	0.5	2.63	245.6	30.9	30.9	2	1184.0113	1184.007	3.65		2367.0153	2367.0066	Non	5	>sp|nCoV-1 nCoV-2P with signal peptide and tags	2	35.7849	controllerType=0 controllerNumber=1 scan=13268			hcd	0	0.033	0	0.049	0.00032	0.12	R1	Neutral
383 | 748305	1	118	122	L.LIVNN[+1403.50732]ATNV.V	L.LIVNNATNV.V	N5(NGlycan / 1403.5073)	HexNAc(3)Hex(4)Fuc(1)	0.00018	0.072	3.74	247	81.2	81.2	2	1181.0273	1181.0255	1.51		2361.0473	2361.0437	Non	5	>sp|nCoV-1 nCoV-2P with signal peptide and tags	2	41.4049	controllerType=0 controllerNumber=1 scan=15687			hcd	0	0.0011	0	0.0017	6.90E-05	0.028	R1	Complex/Fuc
384 | 741625	1	118	122	L.LIVNN[+1581.55506]AT.N	L.LIVNNAT.N	N5(NGlycan / 1581.5551)	HexNAc(3)Hex(6)	0.00062	0.21	3.21	306.3	41.4	41.4	2	1163.4963	1163.4937	2.21		2325.9852	2325.9801	Non	5	>sp|nCoV-1 nCoV-2P with signal peptide and tags	2	35.6492	controllerType=0 controllerNumber=1 scan=13212			hcd	0	0.0051	0	0.0082	0.00011	0.045	R1	Neutral
385 | 666046	1	118	122	L.LIVNN[+1216.42286]ATNV.V	L.LIVNNATNV.V	N5(NGlycan / 1216.4229)	HexNAc(2)Hex(5)	7.50E-05	0.031	4.12	403.8	188.7	188.7	2	1087.4847	1087.4833	1.29		2173.962	2173.9592	Non	5	>sp|nCoV-1 nCoV-2P with signal peptide and tags	2	41.1718	controllerType=0 controllerNumber=1 scan=15590			hcd	0	0	0	0	2.50E-05	0.01	R1	Oligomannose
386 | 662966	1	118	122	L.LIVNN[+1216.42286]AT.N	L.LIVNNAT.N	N5(NGlycan / 1216.4229)	HexNAc(2)Hex(5)	0.00032	0.12	3.5	346.4	39.6	39.6	2	980.9281	980.9276	0.51		1960.8489	1960.8479	Non	5	>sp|nCoV-1 nCoV-2P with signal peptide and tags	2	35.9837	controllerType=0 controllerNumber=1 scan=13354			hcd	0	0.0026	0	0.0041	7.60E-05	0.031	R1	Oligomannose
388 | 755985	1	119	122	L.IVNN[+1419.50224]ATNVVI.K	L.IVNNATNVVI.K	N4(NGlycan / 1419.5022)	HexNAc(3)Hex(5)	0.00056	0.19	3.25	248.6	80.2	80.2	2	1238.5603	1238.5571	2.58		2476.1134	2476.107	Non	4	>sp|nCoV-1 nCoV-2P with signal peptide and tags	2	45.0939	controllerType=0 controllerNumber=1 scan=17270			hcd	0	0.0034	0	0.0054	9.70E-05	0.039	R1	Neutral
389 | 756225	1	119	122	L.IVNN[+1216.42286]ATNVVI.K	L.IVNNATNVVI.K	N4(NGlycan / 1216.4229)	HexNAc(2)Hex(5)	8.40E-05	0.034	4.08	391.9	150.1	150.1	2	1137.0202	1137.0175	2.39		2273.0331	2273.0276	Non	4	>sp|nCoV-1 nCoV-2P with signal peptide and tags	2	45.2073	controllerType=0 controllerNumber=1 scan=17318			hcd	0	0	0	0	4.20E-05	0.017	R1	Oligomannose
390 | 664086	1	119	122	L.IVNN[+1216.42286]ATNVV.I	L.IVNNATNVV.I	N4(NGlycan / 1216.4229)	HexNAc(2)Hex(5)	0.0001	0.043	3.98	340	103.4	103.4	2	1080.4762	1080.4754	0.75		2159.9452	2159.9436	Non	4	>sp|nCoV-1 nCoV-2P with signal peptide and tags	2	38.2272	controllerType=0 controllerNumber=1 scan=14316			hcd	0	0.00067	0	0.0011	5.20E-05	0.021	R1	Oligomannose
391 | 666714	1	120	122	I.VNN[+1216.42286]ATNVVI.K	I.VNNATNVVI.K	N3(NGlycan / 1216.4229)	HexNAc(2)Hex(5)	7.90E-05	0.032	4.1	378.8	140.3	140.3	2	1080.4765	1080.4754	0.97		2159.9457	2159.9436	Non	3	>sp|nCoV-1 nCoV-2P with signal peptide and tags	2	41.9578	controllerType=0 controllerNumber=1 scan=15925			hcd	0	0	0	0	3.60E-05	0.015	R1	Oligomannose
392 | 761145	1	121	122	V.NN[+2059.73493]ATNVVI.K	V.NNATNVVI.K	N2(NGlycan / 2059.7349)	HexNAc(4)Hex(5)Fuc(1)NeuAc(1)	8.90E-05	0.036	4.05	410.3	86.2	86.2	2	1452.5973	1452.5973	0.05		2904.1874	2904.1872	Non	2	>sp|nCoV-1 nCoV-2P with signal peptide and tags	2	47.7199	controllerType=0 controllerNumber=1 scan=18385			hcd	0	0.00077	0	0.0012	4.60E-05	0.019	R1	Complex/NeuAc+Fuc
393 | 761305	1	121	122	V.NN[+1913.67702]ATNVVI.K	V.NNATNVVI.K	N2(NGlycan / 1913.677)	HexNAc(4)Hex(5)NeuAc(1)	8.90E-05	0.037	4.05	418.7	91.9	91.9	2	1379.5693	1379.5683	0.69		2758.1312	2758.1293	Non	2	>sp|nCoV-1 nCoV-2P with signal peptide and tags	2	47.7817	controllerType=0 controllerNumber=1 scan=18412			hcd	0	0.00077	0	0.0012	4.60E-05	0.019	R1	Complex/NeuAc
394 | 761265	1	121	122	V.NN[+1872.65048]ATNVVI.K	V.NNATNVVI.K	N2(NGlycan / 1872.6505)	HexNAc(3)Hex(6)NeuAc(1)	0.00011	0.045	3.95	426.7	82	82	2	1359.0595	1359.055	3.28		2717.1117	2717.1028	Non	2	>sp|nCoV-1 nCoV-2P with signal peptide and tags	2	47.7751	controllerType=0 controllerNumber=1 scan=18409			hcd	0	0.00065	0	0.001	5.40E-05	0.022	R1	Complex/NeuAc
395 | 761865	1	121	122	V.NN[+1710.59765]ATNVVI.K	V.NNATNVVI.K	N2(NGlycan / 1710.5977)	HexNAc(3)Hex(5)NeuAc(1)	7.60E-05	0.031	4.12	473.7	122.3	122.3	2	1278.03	1278.0286	1.04		2555.0526	2555.05	Non	2	>sp|nCoV-1 nCoV-2P with signal peptide and tags	2	48.2447	controllerType=0 controllerNumber=1 scan=18612			hcd	0	0	0	0	2.70E-05	0.011	R1	Complex/NeuAc
396 | 746625	1	121	122	V.NN[+1622.58161]ATNVVI.K	V.NNATNVVI.K	N2(NGlycan / 1622.5816)	HexNAc(4)Hex(5)	0.00058	0.2	3.24	318.1	71.6	71.6	2	1234.018	1234.0206	-2.12		2467.0287	2467.0339	Non	2	>sp|nCoV-1 nCoV-2P with signal peptide and tags	2	40.2475	controllerType=0 controllerNumber=1 scan=15190			hcd	0	0.0048	0	0.0076	0.0001	0.041	R1	Neutral
397 | 746505	1	121	122	V.NN[+1581.55506]ATNVVI.K	V.NNATNVVI.K	N2(NGlycan / 1581.5551)	HexNAc(3)Hex(6)	0.00017	0.069	3.76	307.9	85.4	85.4	2	1213.505	1213.5073	-1.87		2426.0028	2426.0074	Non	2	>sp|nCoV-1 nCoV-2P with signal peptide and tags	2	40.1588	controllerType=0 controllerNumber=1 scan=15151			hcd	0	0.0011	0	0.0017	6.70E-05	0.028	R1	Neutral
398 | 746665	1	121	122	V.NN[+1581.55506]ATNVVI.K	V.NNATNVVI.K	N2(NGlycan / 1581.5551)	HexNAc(3)Hex(6)	0.0029	0.56	2.53	221.6	11	11	2	1213.5065	1213.5073	-0.67		2426.0057	2426.0074	Non	2	>sp|nCoV-1 nCoV-2P with signal peptide and tags	2	40.3043	controllerType=0 controllerNumber=1 scan=15214			hcd	0	0.037	0	0.0017	0.00036	0.13	R1	Neutral
399 | 747465	1	121	122	V.NN[+1501.55533]ATNVVI.K	V.NNATNVVI.K	N2(NGlycan / 1501.5553)	HexNAc(5)Hex(3)	0.00011	0.044	3.96	361	60.6	60.6	2	1173.5079	1173.5075	0.34		2346.0084	2346.0076	Non	2	>sp|nCoV-1 nCoV-2P with signal peptide and tags	2	41.0024	controllerType=0 controllerNumber=1 scan=15517			hcd	0	0.00065	0	0.001	5.30E-05	0.022	R1	Neutral
400 | 739545	1	121	122	V.NN[+1581.55506]ATNVV.I	V.NNATNVV.I	N2(NGlycan / 1581.5551)	HexNAc(3)Hex(6)	0.00018	0.071	3.74	387.2	32.4	32.4	2	1156.9666	1156.9653	1.13		2312.9259	2312.9233	Non	2	>sp|nCoV-1 nCoV-2P with signal peptide and tags	2	31.8192	controllerType=0 controllerNumber=1 scan=11574			hcd	0	0.0011	0	0.0017	6.80E-05	0.028	R1	Neutral
401 | 746705	1	121	122	V.NN[+1419.50224]ATNVVI.K	V.NNATNVVI.K	N2(NGlycan / 1419.5022)	HexNAc(3)Hex(5)	9.30E-05	0.038	4.03	398.8	86	86	2	1132.4832	1132.4809	2.02		2263.9591	2263.9545	Non	2	>sp|nCoV-1 nCoV-2P with signal peptide and tags	2	40.4138	controllerType=0 controllerNumber=1 scan=15262			hcd	0	0.00074	0	0.0012	4.80E-05	0.02	R1	Neutral
402 | 660326	1	121	122	V.NN[+1460.52878]ATNVV.I	V.NNATNVV.I	N2(NGlycan / 1460.5288)	HexNAc(4)Hex(4)	0.00049	0.17	3.31	319.5	45.7	45.7	2	1096.4511	1096.4522	-0.97		2191.8949	2191.897	Non	2	>sp|nCoV-1 nCoV-2P with signal peptide and tags	2	32.3278	controllerType=0 controllerNumber=1 scan=11796			hcd	0	0.0025	0	0.004	8.50E-05	0.034	R1	Neutral
403 | 660166	1	121	122	V.NN[+1419.50224]ATNVV.I	V.NNATNVV.I	N2(NGlycan / 1419.5022)	HexNAc(3)Hex(5)	0.00086	0.27	3.07	376.2	31.6	31.6	2	1075.9357	1075.9389	-2.94		2150.8641	2150.8705	Non	2	>sp|nCoV-1 nCoV-2P with signal peptide and tags	2	32.1289	controllerType=0 controllerNumber=1 scan=11709			hcd	0	0.013	0	0.018	0.00016	0.063	R1	Neutral
404 | 665966	1	121	122	V.NN[+1298.47596]ATNVVI.K	V.NNATNVVI.K	N2(NGlycan / 1298.476)	HexNAc(4)Hex(3)	0.0017	0.42	2.77	229.9	20.2	20.2	2	1071.9703	1071.9678	2.32		2142.9332	2142.9283	Non	2	>sp|nCoV-1 nCoV-2P with signal peptide and tags	2	40.9728	controllerType=0 controllerNumber=1 scan=15504			hcd	0	0.027	0	0.039	0.00029	0.11	R1	Neutral
405 | 665846	1	121	122	V.NN[+1216.42286]ATNVVI.K	V.NNATNVVI.K	N2(NGlycan / 1216.4229)	HexNAc(2)Hex(5)	8.40E-05	0.034	4.08	432.2	99.7	99.7	2	1030.9418	1030.9412	0.57		2060.8764	2060.8752	Non	2	>sp|nCoV-1 nCoV-2P with signal peptide and tags	2	40.5847	controllerType=0 controllerNumber=1 scan=15336			hcd	0	0	0	0	4.20E-05	0.017	R1	Oligomannose
406 | 660286	1	121	122	V.NN[+1257.44941]ATNVV.I	V.NNATNVV.I	N2(NGlycan / 1257.4494)	HexNAc(3)Hex(4)	0.0006	0.2	3.22	327.7	22.8	22.8	2	994.9125	994.9125	0.05		1988.8178	1988.8177	Non	2	>sp|nCoV-1 nCoV-2P with signal peptide and tags	2	32.3234	controllerType=0 controllerNumber=1 scan=11794			hcd	0	0.0052	0	0.0083	0.00011	0.043	R1	Neutral
407 | 660046	1	121	122	V.NN[+1216.42286]ATNVV.I	V.NNATNVV.I	N2(NGlycan / 1216.4229)	HexNAc(2)Hex(5)	0.00015	0.061	3.81	431.3	46	46	2	974.3982	974.3992	-0.98		1947.7892	1947.7911	Non	2	>sp|nCoV-1 nCoV-2P with signal peptide and tags	2	32.0725	controllerType=0 controllerNumber=1 scan=11685			hcd	0	0.00057	0	0.00091	6.30E-05	0.026	R1	Oligomannose
451 | 817497	1	143	149	G.VYYHKNN[+2059.73493]KSWMES.E	G.VYYHKNNKSWMES.E	N7(NGlycan / 2059.7349)	HexNAc(4)Hex(5)Fuc(1)NeuAc(1)	0.002	0.46	2.7	201.8	91.1	91.1	3	1249.1768	1249.1745	1.84		3745.5159	3745.509	Non	7	>sp|nCoV-1 nCoV-2P with signal peptide and tags	2	32.7207	controllerType=0 controllerNumber=1 scan=11961			hcd	0	0.031	0	0.045	0.00031	0.12	R1	Complex/NeuAc+Fuc
453 | 816217	1	143	149	G.VYYHKNN[+1955.72397]KSWMES.E	G.VYYHKNNKSWMES.E	N7(NGlycan / 1955.724)	HexNAc(5)Hex(4)Fuc(2)	9.30E-05	0.038	4.03	316.3	207.3	207.3	3	1214.5057	1214.5042	1.22		3641.5025	3641.498	Non	7	>sp|nCoV-1 nCoV-2P with signal peptide and tags	2	30.6716	controllerType=0 controllerNumber=1 scan=11088			hcd	0	0.00073	0	0.0012	4.80E-05	0.02	R1	Complex/Fuc
454 | 816177	1	143	149	G.VYYHKNN[+1955.72397]KSWMES.E	G.VYYHKNNKSWMES.E	N7(NGlycan / 1955.724)	HexNAc(5)Hex(4)Fuc(2)	0.0012	0.35	2.91	176.6	108.1	108.1	4	911.1305	911.13	0.63		3641.5003	3641.498	Non	7	>sp|nCoV-1 nCoV-2P with signal peptide and tags	2	30.653	controllerType=0 controllerNumber=1 scan=11080			hcd	0	0.019	0	0.0012	0.00022	0.085	R1	Complex/Fuc
455 | 816457	1	143	149	G.VYYHKNN[+1809.66607]KSWMES.E	G.VYYHKNNKSWMES.E	N7(NGlycan / 1809.6661)	HexNAc(5)Hex(4)Fuc(1)	0.00083	0.26	3.08	207.9	141.9	141.9	4	874.6152	874.6155	-0.38		3495.4388	3495.4401	Non	7	>sp|nCoV-1 nCoV-2P with signal peptide and tags	2	30.809	controllerType=0 controllerNumber=1 scan=11147			hcd	0	0.012	0	0.017	0.00015	0.06	R1	Complex/Fuc
460 | 816737	1	143	149	G.VYYHKNN[+1606.58669]KSWMES.E	G.VYYHKNNKSWMES.E	N7(NGlycan / 1606.5867)	HexNAc(4)Hex(4)Fuc(1)	0.0096	0.81	2.02	158	52.3	52.3	4	823.8489	823.8456	3.95		3292.3738	3292.3607	Non	7	>sp|nCoV-1 nCoV-2P with signal peptide and tags	2	30.9243	controllerType=0 controllerNumber=1 scan=11196			hcd	0	0.14	0	0.18	0.0014	0.38	R1	Complex/Fuc
462 | 816937	1	143	149	G.VYYHKNN[+1444.53387]KSWMES.E	G.VYYHKNNKSWMES.E	N7(NGlycan / 1444.5339)	HexNAc(4)Hex(3)Fuc(1)	0.00016	0.063	3.8	257.7	198.9	198.9	3	1044.1101	1044.1075	2.53		3130.3159	3130.3079	Non	7	>sp|nCoV-1 nCoV-2P with signal peptide and tags	2	30.9924	controllerType=0 controllerNumber=1 scan=11225			hcd	0	0.0011	0	0.0018	6.40E-05	0.027	R1	Complex/Fuc
464 | 811303	1	143	149	G.VYYHKNN[+1955.72397]KS.W	G.VYYHKNNKS.W	N7(NGlycan / 1955.724)	HexNAc(5)Hex(4)Fuc(2)	0.00066	0.22	3.18	276.4	95.5	95.5	3	1036.7729	1036.7727	0.13		3108.304	3108.3036	Non	7	>sp|nCoV-1 nCoV-2P with signal peptide and tags	2	21.6181	controllerType=0 controllerNumber=1 scan=7463			hcd	0	0.0069	0	0.011	0.00012	0.048	R1	Complex/Fuc
465 | 811263	1	143	149	G.VYYHKNN[+1913.67702]KS.W	G.VYYHKNNKS.W	N7(NGlycan / 1913.677)	HexNAc(4)Hex(5)NeuAc(1)	0.006	0.72	2.22	176	99.7	99.7	3	1022.7601	1022.7571	2.96		3066.2657	3066.2567	Non	7	>sp|nCoV-1 nCoV-2P with signal peptide and tags	2	21.6136	controllerType=0 controllerNumber=1 scan=7461			hcd	0	0.08	0	0.11	0.00084	0.25	R1	Complex/NeuAc
466 | 733945	1	143	149	G.VYYHKNN[+1751.62420]KS.W	G.VYYHKNNKS.W	N7(NGlycan / 1751.6242)	HexNAc(4)Hex(4)NeuAc(1)	7.70E-05	0.032	4.11	386.3	131.4	131.4	3	968.7411	968.7395	1.71		2904.2088	2904.2038	Non	7	>sp|nCoV-1 nCoV-2P with signal peptide and tags	2	21.6091	controllerType=0 controllerNumber=1 scan=7459			hcd	0	0	0	0	3.20E-05	0.013	R1	Complex/NeuAc
467 | 816657	1	144	149	V.YYHKNN[+2059.73493]KSWMES.E	V.YYHKNNKSWMES.E	N6(NGlycan / 2059.7349)	HexNAc(4)Hex(5)Fuc(1)NeuAc(1)	0.0097	0.81	2.01	202.9	33.3	33.3	3	1216.1555	1216.1517	3.08		3646.4518	3646.4406	Non	6	>sp|nCoV-1 nCoV-2P with signal peptide and tags	2	30.9175	controllerType=0 controllerNumber=1 scan=11193			hcd	0	0.14	0	0.075	0.0014	0.38	R1	Complex/NeuAc+Fuc
469 | 815857	1	144	149	V.YYHKNN[+1971.71889]KSWMES.E	V.YYHKNNKSWMES.E	N6(NGlycan / 1971.7189)	HexNAc(5)Hex(5)Fuc(1)	0.0002	0.078	3.7	292	72.2	72.2	3	1186.8149	1186.813	1.56		3558.4301	3558.4245	Non	6	>sp|nCoV-1 nCoV-2P with signal peptide and tags	2	29.3617	controllerType=0 controllerNumber=1 scan=10536			hcd	0	0.0016	0	0.0025	7.10E-05	0.029	R1	Complex/Fuc
471 | 815017	1	144	149	V.YYHKNN[+1955.72397]KSWMES.E	V.YYHKNNKSWMES.E	N6(NGlycan / 1955.724)	HexNAc(5)Hex(4)Fuc(2)	0.00056	0.19	3.25	225.3	74	74	4	886.363	886.3629	0.11		3542.43	3542.4296	Non	6	>sp|nCoV-1 nCoV-2P with signal peptide and tags	2	29.008	controllerType=0 controllerNumber=1 scan=10385			hcd	0	0.0034	0	0.0054	9.70E-05	0.039	R1	Complex/Fuc
472 | 815057	1	144	149	V.YYHKNN[+1955.72397]KSWMES.E	V.YYHKNNKSWMES.E	N6(NGlycan / 1955.724)	HexNAc(5)Hex(4)Fuc(2)	0.0032	0.58	2.49	173.4	104.6	104.6	3	1181.482	1181.4814	0.51		3542.4314	3542.4296	Non	6	>sp|nCoV-1 nCoV-2P with signal peptide and tags	2	29.0125	controllerType=0 controllerNumber=1 scan=10387			hcd	0	0.04	0	0.0054	0.00038	0.14	R1	Complex/Fuc
473 | 815577	1	144	149	V.YYHKNN[+1809.66607]KSWMES.E	V.YYHKNNKSWMES.E	N6(NGlycan / 1809.6661)	HexNAc(5)Hex(4)Fuc(1)	0.0017	0.42	2.77	208.4	109.4	109.4	3	1132.7957	1132.7954	0.23		3396.3725	3396.3717	Non	6	>sp|nCoV-1 nCoV-2P with signal peptide and tags	2	29.2265	controllerType=0 controllerNumber=1 scan=10478			hcd	0	0.027	0	0.039	0.00029	0.11	R1	Complex/Fuc
475 | 815457	1	144	149	V.YYHKNN[+1793.67115]KSWMES.E	V.YYHKNNKSWMES.E	N6(NGlycan / 1793.6712)	HexNAc(5)Hex(3)Fuc(2)	0.0015	0.4	2.81	165.3	108.9	108.9	3	1127.4641	1127.4638	0.32		3380.3779	3380.3768	Non	6	>sp|nCoV-1 nCoV-2P with signal peptide and tags	2	29.186	controllerType=0 controllerNumber=1 scan=10460			hcd	0	0.027	0	0.038	0.00028	0.11	R1	Complex/Fuc
480 | 815617	1	144	149	V.YYHKNN[+1606.58669]KSWMES.E	V.YYHKNNKSWMES.E	N6(NGlycan / 1606.5867)	HexNAc(4)Hex(4)Fuc(1)	0.0014	0.37	2.86	164.7	76.2	76.2	3	1065.1032	1065.1023	0.83		3193.295	3193.2923	Non	6	>sp|nCoV-1 nCoV-2P with signal peptide and tags	2	29.3075	controllerType=0 controllerNumber=1 scan=10512			hcd	0	0.02	0	0.029	0.00025	0.095	R1	Complex/Fuc
482 | 815737	1	144	149	V.YYHKNN[+1444.53387]KSWMES.E	V.YYHKNNKSWMES.E	N6(NGlycan / 1444.5339)	HexNAc(4)Hex(3)Fuc(1)	0.0001	0.041	3.99	287.5	184.9	184.9	3	1011.0859	1011.0847	1.21		3031.2432	3031.2395	Non	6	>sp|nCoV-1 nCoV-2P with signal peptide and tags	2	29.3505	controllerType=0 controllerNumber=1 scan=10531			hcd	0	0.00068	0	0.0011	5.10E-05	0.021	R1	Complex/Fuc
499 | 826217	1	160	165	V.YSSANN[+1663.60816]C[+57.02146]TFEYV.S	V.YSSANNCTFEYV.S	N6(NGlycan / 1663.6082)	HexNAc(5)Hex(4)	0.00015	0.061	3.81	247.1	159.9	159.9	2	1559.6001	1559.6024	-1.42		3118.193	3118.1974	Non	6	>sp|nCoV-1 nCoV-2P with signal peptide and tags	2	47.1411	controllerType=0 controllerNumber=1 scan=18140	C7(Carbamidomethyl / 57.0215)		hcd	0	0.00057	0	0.00091	6.30E-05	0.026	R1	Neutral
500 | 826657	1	160	165	V.YSSANN[+1647.61324]C[+57.02146]TFEYV.S	V.YSSANNCTFEYV.S	N6(NGlycan / 1647.6132)	HexNAc(5)Hex(3)Fuc(1)	0.0032	0.58	2.49	154.2	154.2	154.2	2	1551.602	1551.6049	-1.89		3102.1967	3102.2025	Non	6	>sp|nCoV-1 nCoV-2P with signal peptide and tags	2	47.344	controllerType=0 controllerNumber=1 scan=18226	C7(Carbamidomethyl / 57.0215)		hcd	0	0.04	0	0.058	0.00038	0.14	R1	Complex/Fuc
501 | 825737	1	160	165	V.YSSANN[+1622.58161]C[+57.02146]TFEYV.S	V.YSSANNCTFEYV.S	N6(NGlycan / 1622.5816)	HexNAc(4)Hex(5)	0.0027	0.54	2.57	153.1	153.1	153.1	2	1539.0865	1539.0891	-1.7		3077.1657	3077.1709	Non	6	>sp|nCoV-1 nCoV-2P with signal peptide and tags	2	46.8503	controllerType=0 controllerNumber=1 scan=18019	C7(Carbamidomethyl / 57.0215)		hcd	0	0.034	0	0.051	0.00035	0.13	R1	Neutral
502 | 759625	1	160	165	V.YSSANN[+1378.47569]C[+57.02146]TFEYV.S	V.YSSANNCTFEYV.S	N6(NGlycan / 1378.4757)	HexNAc(2)Hex(6)	0.0014	0.37	2.86	212.4	93.7	93.7	2	1417.0351	1417.0361	-0.73		2833.0629	2833.065	Non	6	>sp|nCoV-1 nCoV-2P with signal peptide and tags	2	47.0875	controllerType=0 controllerNumber=1 scan=18118	C7(Carbamidomethyl / 57.0215)		hcd	0	0.021	0	0.029	0.00025	0.095	R1	Oligomannose
503 | 759945	1	160	165	V.YSSANN[+1216.42286]C[+57.02146]TFEYV.S	V.YSSANNCTFEYV.S	N6(NGlycan / 1216.4229)	HexNAc(2)Hex(5)	9.40E-05	0.038	4.03	410.2	78	78	2	1336.0096	1336.0097	-0.11		2671.0119	2671.0121	Non	6	>sp|nCoV-1 nCoV-2P with signal peptide and tags	2	47.2617	controllerType=0 controllerNumber=1 scan=18192	C7(Carbamidomethyl / 57.0215)		hcd	0	0.00072	0	0.0011	4.90E-05	0.02	R1	Oligomannose
504 | 822977	1	162	165	S.SANN[+1809.66607]C[+57.02146]TFEYV.S	S.SANNCTFEYV.S	N4(NGlycan / 1809.6661)	HexNAc(5)Hex(4)Fuc(1)	0.00062	0.21	3.21	195.7	195.7	195.7	2	1507.5852	1507.5836	1.07		3014.1632	3014.16	Non	4	>sp|nCoV-1 nCoV-2P with signal peptide and tags	2	45.3057	controllerType=0 controllerNumber=1 scan=17361	C5(Carbamidomethyl / 57.0215)		hcd	0	0.0056	0	0.0089	0.00011	0.045	R1	Complex/Fuc
505 | 822897	1	162	165	S.SANN[+1768.63952]C[+57.02146]TFEYV.S	S.SANNCTFEYV.S	N4(NGlycan / 1768.6395)	HexNAc(4)Hex(5)Fuc(1)	4.80E-05	0.02	4.32	434.4	326.4	326.4	2	1487.0717	1487.0704	0.9		2973.1361	2973.1334	Non	4	>sp|nCoV-1 nCoV-2P with signal peptide and tags	2	45.2238	controllerType=0 controllerNumber=1 scan=17325	C5(Carbamidomethyl / 57.0215)		hcd	0	0	0	0	1.10E-05	0.0045	R1	Complex/Fuc
506 | 757745	1	162	165	S.SANN[+1216.42286]C[+57.02146]TFEYV.S	S.SANNCTFEYV.S	N4(NGlycan / 1216.4229)	HexNAc(2)Hex(5)	7.80E-05	0.032	4.11	406.5	295.7	295.7	2	1210.965	1210.962	2.46		2420.9227	2420.9168	Non	4	>sp|nCoV-1 nCoV-2P with signal peptide and tags	2	45.893	controllerType=0 controllerNumber=1 scan=17613	C5(Carbamidomethyl / 57.0215)		hcd	0	0	0	0	3.40E-05	0.014	R1	Oligomannose
507 | 757665	1	162	165	S.SANN[+1216.42286]C[+57.02146]TFEYV.S	S.SANNCTFEYV.S	N4(NGlycan / 1216.4229)	HexNAc(2)Hex(5)	9.40E-05	0.038	4.03	363.3	237.1	237.1	2	1210.9585	1210.962	-2.88		2420.9098	2420.9168	Non	4	>sp|nCoV-1 nCoV-2P with signal peptide and tags	2	45.8741	controllerType=0 controllerNumber=1 scan=17605	C5(Carbamidomethyl / 57.0215)		hcd	0	0.00073	0	0	4.80E-05	0.02	R1	Oligomannose
508 | 832417	1	163	165	S.ANN[+2059.73493]C[+57.02146]TFEYV.S	S.ANNCTFEYV.S	N3(NGlycan / 2059.7349)	HexNAc(4)Hex(5)Fuc(1)NeuAc(1)	7.60E-05	0.031	4.12	344.7	285.6	285.6	2	1589.1016	1589.102	-0.28		3177.1959	3177.1968	Non	3	>sp|nCoV-1 nCoV-2P with signal peptide and tags	2	53.2026	controllerType=0 controllerNumber=1 scan=20696	C4(Carbamidomethyl / 57.0215)		hcd	0	0	0	0	2.70E-05	0.011	R1	Complex/NeuAc+Fuc
509 | 831537	1	163	165	S.ANN[+2059.73493]C[+57.02146]TFEYV.S	S.ANNCTFEYV.S	N3(NGlycan / 2059.7349)	HexNAc(4)Hex(5)Fuc(1)NeuAc(1)	0.00093	0.28	3.03	205.5	173.4	173.4	2	1589.1058	1589.102	2.33		3177.2042	3177.1968	Non	3	>sp|nCoV-1 nCoV-2P with signal peptide and tags	2	52.6407	controllerType=0 controllerNumber=1 scan=20461	C4(Carbamidomethyl / 57.0215)		hcd	0	0.014	0	0	0.00017	0.067	R1	Complex/NeuAc+Fuc
510 | 822937	1	163	165	S.ANN[+1971.71889]C[+57.02146]TFEYV.S	S.ANNCTFEYV.S	N3(NGlycan / 1971.7189)	HexNAc(5)Hex(5)Fuc(1)	0.00012	0.047	3.94	234.6	234.6	234.6	2	1545.0961	1545.094	1.35		3089.1849	3089.1808	Non	3	>sp|nCoV-1 nCoV-2P with signal peptide and tags	2	45.2649	controllerType=0 controllerNumber=1 scan=17343	C4(Carbamidomethyl / 57.0215)		hcd	0	0.00064	0	0.001	5.50E-05	0.023	R1	Complex/Fuc
512 | 756465	1	163	165	S.ANN[+1809.66607]C[+57.02146]TFEYV.S	S.ANNCTFEYV.S	N3(NGlycan / 1809.6661)	HexNAc(5)Hex(4)Fuc(1)	7.70E-05	0.032	4.11	431.8	251.5	251.5	2	1464.0708	1464.0676	2.21		2927.1344	2927.128	Non	3	>sp|nCoV-1 nCoV-2P with signal peptide and tags	2	45.2582	controllerType=0 controllerNumber=1 scan=17340	C4(Carbamidomethyl / 57.0215)		hcd	0	0	0	0	3.20E-05	0.013	R1	Complex/Fuc
513 | 757145	1	163	165	S.ANN[+1663.60816]C[+57.02146]TFEYV.S	S.ANNCTFEYV.S	N3(NGlycan / 1663.6082)	HexNAc(5)Hex(4)	4.20E-05	0.017	4.38	462.3	293.1	293.1	2	1391.0392	1391.0387	0.41		2781.0712	2781.07	Non	3	>sp|nCoV-1 nCoV-2P with signal peptide and tags	2	45.6805	controllerType=0 controllerNumber=1 scan=17522	C4(Carbamidomethyl / 57.0215)		hcd	0	0	0	0	9.30E-06	0.0039	R1	Neutral
514 | 757785	1	163	165	S.ANN[+1647.61324]C[+57.02146]TFEYV.S	S.ANNCTFEYV.S	N3(NGlycan / 1647.6132)	HexNAc(5)Hex(3)Fuc(1)	7.20E-05	0.03	4.14	444.5	255.2	255.2	2	1383.0436	1383.0412	1.75		2765.08	2765.0751	Non	3	>sp|nCoV-1 nCoV-2P with signal peptide and tags	2	45.8974	controllerType=0 controllerNumber=1 scan=17615	C4(Carbamidomethyl / 57.0215)		hcd	0	0	0	0	1.70E-05	0.0072	R1	Complex/Fuc
515 | 756585	1	163	165	S.ANN[+1622.58161]C[+57.02146]TFEYV.S	S.ANNCTFEYV.S	N3(NGlycan / 1622.5816)	HexNAc(4)Hex(5)	8.40E-05	0.035	4.07	395.1	228.5	228.5	2	1370.5303	1370.5254	3.6		2740.0534	2740.0435	Non	3	>sp|nCoV-1 nCoV-2P with signal peptide and tags	2	45.2902	controllerType=0 controllerNumber=1 scan=17354	C4(Carbamidomethyl / 57.0215)		hcd	0	0	0	0	4.20E-05	0.018	R1	Neutral
516 | 757825	1	163	165	S.ANN[+1444.53387]C[+57.02146]TFEYV.S	S.ANNCTFEYV.S	N3(NGlycan / 1444.5339)	HexNAc(4)Hex(3)Fuc(1)	4.20E-05	0.017	4.38	470	288.2	288.2	2	1281.5021	1281.5015	0.47		2561.997	2561.9958	Non	3	>sp|nCoV-1 nCoV-2P with signal peptide and tags	2	45.9041	controllerType=0 controllerNumber=1 scan=17618	C4(Carbamidomethyl / 57.0215)		hcd	0	0	0	0	9.30E-06	0.0039	R1	Complex/Fuc
517 | 757945	1	163	165	S.ANN[+1216.42286]C[+57.02146]TFEYV.S	S.ANNCTFEYV.S	N3(NGlycan / 1216.4229)	HexNAc(2)Hex(5)	8.30E-05	0.034	4.08	376	224.1	224.1	2	1167.4446	1167.446	-1.19		2333.882	2333.8847	Non	3	>sp|nCoV-1 nCoV-2P with signal peptide and tags	2	45.9983	controllerType=0 controllerNumber=1 scan=17658	C4(Carbamidomethyl / 57.0215)		hcd	0	0	0	0	4.10E-05	0.017	R1	Oligomannose
518 | 831577	1	164	165	A.NN[+2059.73493]C[+57.02146]TFEYV.S	A.NNCTFEYV.S	N2(NGlycan / 2059.7349)	HexNAc(4)Hex(5)Fuc(1)NeuAc(1)	0.00056	0.19	3.25	238.1	180	180	2	1553.5894	1553.5835	3.8		3106.1715	3106.1597	Non	2	>sp|nCoV-1 nCoV-2P with signal peptide and tags	2	52.735	controllerType=0 controllerNumber=1 scan=20500	C3(Carbamidomethyl / 57.0215)		hcd	0	0.0034	0	0.0054	9.50E-05	0.038	R1	Complex/NeuAc+Fuc
519 | 756985	1	164	165	A.NN[+1663.60816]C[+57.02146]TFEYV.S	A.NNCTFEYV.S	N2(NGlycan / 1663.6082)	HexNAc(5)Hex(4)	7.70E-05	0.032	4.11	470.6	260.6	260.6	2	1355.5252	1355.5201	3.75		2710.0431	2710.0329	Non	2	>sp|nCoV-1 nCoV-2P with signal peptide and tags	2	45.6055	controllerType=0 controllerNumber=1 scan=17491	C3(Carbamidomethyl / 57.0215)		hcd	0	0	0	0	3.30E-05	0.013	R1	Neutral
520 | 756425	1	164	165	A.NN[+1622.58161]C[+57.02146]TFEYV.S	A.NNCTFEYV.S	N2(NGlycan / 1622.5816)	HexNAc(4)Hex(5)	7.60E-05	0.031	4.12	417.4	231.6	231.6	2	1335.0066	1335.0068	-0.15		2669.006	2669.0064	Non	2	>sp|nCoV-1 nCoV-2P with signal peptide and tags	2	45.2461	controllerType=0 controllerNumber=1 scan=17335	C3(Carbamidomethyl / 57.0215)		hcd	0	0	0	0	3.00E-05	0.013	R1	Neutral
521 | 757265	1	164	165	A.NN[+1216.42286]C[+57.02146]TFEYV.S	A.NNCTFEYV.S	N2(NGlycan / 1216.4229)	HexNAc(2)Hex(5)	7.80E-05	0.032	4.11	495.6	311.4	311.4	2	1131.9316	1131.9275	3.63		2262.8558	2262.8476	Non	2	>sp|nCoV-1 nCoV-2P with signal peptide and tags	2	45.706	controllerType=0 controllerNumber=1 scan=17533	C3(Carbamidomethyl / 57.0215)		hcd	0	0	0	0	3.30E-05	0.014	R1	Oligomannose
763 | 783907	1	227	234	L.VDLPIGIN[+1444.53387]IT.R	L.VDLPIGINIT.R	N8(NGlycan / 1444.5339)	HexNAc(4)Hex(3)Fuc(1)	9.40E-05	0.038	4.03	269.2	164.1	164.1	2	1250.0794	1250.0777	1.34		2499.1515	2499.1482	Non	8	>sp|nCoV-1 nCoV-2P with signal peptide and tags	2	61.4771	controllerType=0 controllerNumber=1 scan=24147			hcd	0	0.00073	0	0.0012	4.80E-05	0.02	R1	Complex/Fuc
764 | 784147	1	227	234	L.VDLPIGIN[+1403.50732]IT.R	L.VDLPIGINIT.R	N8(NGlycan / 1403.5073)	HexNAc(3)Hex(4)Fuc(1)	0.0016	0.41	2.8	179.6	116.5	116.5	2	1229.5661	1229.5644	1.33		2458.1249	2458.1216	Non	8	>sp|nCoV-1 nCoV-2P with signal peptide and tags	2	61.5227	controllerType=0 controllerNumber=1 scan=24166			hcd	0	0.027	0	0.039	0.00029	0.11	R1	Complex/Fuc
777 | 759025	1	234	234	I.N[+1702.58133]ITRFQTLLA.L	I.NITRFQTLLA.L	N1(NGlycan / 1702.5813)	HexNAc(2)Hex(8)	3.70E-05	0.015	4.43	400.2	207.6	207.6	2	1440.1327	1440.1311	1.15		2879.2582	2879.2549	Non	1	>sp|nCoV-1 nCoV-2P with signal peptide and tags	2	46.7181	controllerType=0 controllerNumber=1 scan=17963			hcd	0	0	0	0	8.20E-06	0.0035	R1	Oligomannose
778 | 745505	1	234	234	I.N[+1864.63416]ITRFQTL.L	I.NITRFQTL.L	N1(NGlycan / 1864.6342)	HexNAc(2)Hex(9)	9.60E-05	0.039	4.02	369.4	91	91	2	1429.1011	1429.0969	2.96		2857.195	2857.1865	Non	1	>sp|nCoV-1 nCoV-2P with signal peptide and tags	2	39.256	controllerType=0 controllerNumber=1 scan=14759			hcd	0	0.00071	0	0.0011	4.90E-05	0.02	R1	Oligomannose
779 | 745585	1	234	234	I.N[+1702.58133]ITRFQTL.L	I.NITRFQTL.L	N1(NGlycan / 1702.5813)	HexNAc(2)Hex(8)	8.70E-05	0.036	4.06	377.9	70.9	70.9	2	1348.0721	1348.0705	1.17		2695.1369	2695.1337	Non	1	>sp|nCoV-1 nCoV-2P with signal peptide and tags	2	39.3332	controllerType=0 controllerNumber=1 scan=14792			hcd	0	0	0	0	4.50E-05	0.018	R1	Oligomannose
780 | 738865	1	234	234	I.N[+1864.63416]ITRFQ.T	I.NITRFQ.T	N1(NGlycan / 1864.6342)	HexNAc(2)Hex(9)	0.00023	0.089	3.64	275.4	31.5	31.5	2	1322.032	1322.031	0.76		2643.0568	2643.0548	Non	1	>sp|nCoV-1 nCoV-2P with signal peptide and tags	2	30.9857	controllerType=0 controllerNumber=1 scan=11222			hcd	0	0.0016	0	0.0025	7.30E-05	0.03	R1	Oligomannose
781 | 746065	1	234	234	I.N[+1540.52851]ITRFQTL.L	I.NITRFQTL.L	N1(NGlycan / 1540.5285)	HexNAc(2)Hex(7)	0.00011	0.043	3.97	355.4	63.9	63.9	2	1267.0426	1267.0441	-1.13		2533.078	2533.0809	Non	1	>sp|nCoV-1 nCoV-2P with signal peptide and tags	2	39.6015	controllerType=0 controllerNumber=1 scan=14908			hcd	0	0.00066	0	0.001	5.30E-05	0.022	R1	Oligomannose
782 | 738905	1	234	234	I.N[+1702.58133]ITRFQ.T	I.NITRFQ.T	N1(NGlycan / 1702.5813)	HexNAc(2)Hex(8)	0.0002	0.08	3.69	268.8	32	32	2	1241.0042	1241.0046	-0.34		2481.0011	2481.0019	Non	1	>sp|nCoV-1 nCoV-2P with signal peptide and tags	2	31.0309	controllerType=0 controllerNumber=1 scan=11240			hcd	0	0.0016	0	0.0025	7.20E-05	0.03	R1	Oligomannose
783 | 746305	1	234	234	I.N[+1419.50224]ITRFQTL.L	I.NITRFQTL.L	N1(NGlycan / 1419.5022)	HexNAc(3)Hex(5)	0.006	0.72	2.22	199.1	13.8	13.8	2	1206.5331	1206.5309	1.82		2412.059	2412.0546	Non	1	>sp|nCoV-1 nCoV-2P with signal peptide and tags	2	39.8578	controllerType=0 controllerNumber=1 scan=15020			hcd	0	0.085	0	0.12	0.00088	0.26	R1	Neutral
784 | 746185	1	234	234	I.N[+1378.47569]ITRFQTL.L	I.NITRFQTL.L	N1(NGlycan / 1378.4757)	HexNAc(2)Hex(6)	0.0007	0.23	3.15	254.1	48.5	48.5	2	1186.0157	1186.0177	-1.68		2371.0241	2371.028	Non	1	>sp|nCoV-1 nCoV-2P with signal peptide and tags	2	39.7102	controllerType=0 controllerNumber=1 scan=14956			hcd	0	0.009	0	0.014	0.00013	0.052	R1	Oligomannose
785 | 739505	1	234	234	I.N[+1702.58133]ITRF.Q	I.NITRF.Q	N1(NGlycan / 1702.5813)	HexNAc(2)Hex(8)	0.0074	0.76	2.13	195.6	7.8	7.8	2	1176.9781	1176.9753	2.34		2352.9489	2352.9434	Non	1	>sp|nCoV-1 nCoV-2P with signal peptide and tags	2	31.7482	controllerType=0 controllerNumber=1 scan=11544			hcd	0	0.1	0	0.14	0.0011	0.31	R1	Oligomannose
786 | 739145	1	234	234	I.N[+1540.52851]ITRFQ.T	I.NITRFQ.T	N1(NGlycan / 1540.5285)	HexNAc(2)Hex(7)	0.006	0.72	2.22	162.4	37.1	37.1	2	1159.9809	1159.9782	2.31		2318.9545	2318.9491	Non	1	>sp|nCoV-1 nCoV-2P with signal peptide and tags	2	31.3213	controllerType=0 controllerNumber=1 scan=11366			hcd	0	0.089	0	0.13	0.00092	0.27	R1	Oligomannose
787 | 665206	1	234	234	I.N[+1216.42286]ITRFQTL.L	I.NITRFQTL.L	N1(NGlycan / 1216.4229)	HexNAc(2)Hex(5)	0.00019	0.074	3.73	306	46.1	46.1	2	1104.9941	1104.9912	2.55		2208.9808	2208.9752	Non	1	>sp|nCoV-1 nCoV-2P with signal peptide and tags	2	39.9352	controllerType=0 controllerNumber=1 scan=15053			hcd	0	0.0011	0	0.0017	7.00E-05	0.029	R1	Oligomannose
845 | 858710	1	278	282	L.KYNEN[+2498.90391]GTITDAVDC[+57.02146]ALDPL.S	L.KYNENGTITDAVDCALDPL.S	N5(NGlycan / 2498.9039)	HexNAc(6)Hex(7)Fuc(1)	0.00067	0.22	3.18	161.2	144.8	144.8	3	1536.6365	1536.633	2.31		4607.895	4607.8844	Non	5	>sp|nCoV-1 nCoV-2P with signal peptide and tags	2	53.8759	controllerType=0 controllerNumber=1 scan=20980	C14(Carbamidomethyl / 57.0215)		hcd	0	0.0073	0	0.012	0.00012	0.049	R1	Complex/Fuc
847 | 857150	1	278	282	L.KYNEN[+1768.63952]GTITDAVDC[+57.02146]ALDPLSETKC[+57.02146]T.L	L.KYNENGTITDAVDCALDPLSETKCT.L	N5(NGlycan / 1768.6395)	HexNAc(4)Hex(5)Fuc(1)	0.00012	0.048	3.93	178.5	165.5	165.5	3	1528.6459	1528.6434	1.67		4583.9232	4583.9156	Non	5	>sp|nCoV-1 nCoV-2P with signal peptide and tags	2	51.2493	controllerType=0 controllerNumber=1 scan=19880	C14(Carbamidomethyl / 57.0215); C24(Carbamidomethyl / 57.0215)		hcd	0	0.00063	0	0.001	5.50E-05	0.023	R1	Complex/Fuc
849 | 858950	1	278	282	L.KYNEN[+2133.77171]GTITDAVDC[+57.02146]ALDPL.S	L.KYNENGTITDAVDCALDPL.S	N5(NGlycan / 2133.7717)	HexNAc(5)Hex(6)Fuc(1)	7.80E-05	0.032	4.11	264.5	243	243	3	1414.9234	1414.9222	0.81		4242.7556	4242.7522	Non	5	>sp|nCoV-1 nCoV-2P with signal peptide and tags	2	54.186	controllerType=0 controllerNumber=1 scan=21111	C14(Carbamidomethyl / 57.0215)		hcd	0	0	0	0	3.40E-05	0.014	R1	Complex/Fuc
857 | 819737	1	278	282	L.KYNEN[+1768.63952]GTITDAVDC[+57.02146]A.L	L.KYNENGTITDAVDCA.L	N5(NGlycan / 1768.6395)	HexNAc(4)Hex(5)Fuc(1)	0.00056	0.19	3.25	192.3	192.3	192.3	3	1147.1297	1147.1289	0.67		3439.3744	3439.3722	Non	5	>sp|nCoV-1 nCoV-2P with signal peptide and tags	2	38.6832	controllerType=0 controllerNumber=1 scan=14513	C14(Carbamidomethyl / 57.0215)		hcd	0	0.0034	0	0.0054	9.50E-05	0.038	R1	Complex/Fuc
858 | 820057	1	278	282	L.KYNEN[+1444.53387]GTITDAVDC[+57.02146]A.L	L.KYNENGTITDAVDCA.L	N5(NGlycan / 1444.5339)	HexNAc(4)Hex(3)Fuc(1)	8.00E-05	0.033	4.1	346.9	300	300	2	1558.1308	1558.1369	-3.93		3115.2543	3115.2665	Non	5	>sp|nCoV-1 nCoV-2P with signal peptide and tags	2	39.0207	controllerType=0 controllerNumber=1 scan=14657	C14(Carbamidomethyl / 57.0215)		hcd	0	0	0	0	3.70E-05	0.015	R1	Complex/Fuc
859 | 820097	1	278	282	L.KYNEN[+1444.53387]GTITDAVDC[+57.02146]A.L	L.KYNENGTITDAVDCA.L	N5(NGlycan / 1444.5339)	HexNAc(4)Hex(3)Fuc(1)	9.40E-05	0.038	4.03	258.4	258.4	258.4	2	1558.1418	1558.1369	3.13		3115.2763	3115.2665	Non	5	>sp|nCoV-1 nCoV-2P with signal peptide and tags	2	39.0983	controllerType=0 controllerNumber=1 scan=14691	C14(Carbamidomethyl / 57.0215)		hcd	0	0.00073	0	0	4.80E-05	0.02	R1	Complex/Fuc
861 | 819057	1	278	282	L.KYNEN[+1647.61324]GTITDAV.D	L.KYNENGTITDAV.D	N5(NGlycan / 1647.6132)	HexNAc(5)Hex(3)Fuc(1)	7.70E-05	0.032	4.11	328.1	140	140	2	1486.6305	1486.6292	0.88		2972.2538	2972.2512	Non	5	>sp|nCoV-1 nCoV-2P with signal peptide and tags	2	36.3661	controllerType=0 controllerNumber=1 scan=13520			hcd	0	0	0	0	3.20E-05	0.013	R1	Complex/Fuc
862 | 742265	1	278	282	L.KYNEN[+1606.58669]GTITDAV.D	L.KYNENGTITDAV.D	N5(NGlycan / 1606.5867)	HexNAc(4)Hex(4)Fuc(1)	0.0034	0.59	2.47	195.9	34.3	34.3	2	1466.118	1466.116	1.37		2931.2286	2931.2246	Non	5	>sp|nCoV-1 nCoV-2P with signal peptide and tags	2	36.3683	controllerType=0 controllerNumber=1 scan=13521			hcd	0	0.042	0	0.062	0.00039	0.14	R1	Complex/Fuc
863 | 745105	1	278	282	L.KYNEN[+1216.42286]GTITDAVDC[+57.02146]A.L	L.KYNENGTITDAVDCA.L	N5(NGlycan / 1216.4229)	HexNAc(2)Hex(5)	2.10E-05	0.0087	4.69	390.1	275.1	275.1	2	1444.0812	1444.0814	-0.12		2887.1552	2887.1555	Non	5	>sp|nCoV-1 nCoV-2P with signal peptide and tags	2	38.9174	controllerType=0 controllerNumber=1 scan=14613	C14(Carbamidomethyl / 57.0215)		hcd	0	0	0	0	3.80E-06	0.0016	R1	Oligomannose
864 | 737465	1	278	282	L.KYNEN[+1809.66607]GTIT.D	L.KYNENGTIT.D	N5(NGlycan / 1809.6661)	HexNAc(5)Hex(4)Fuc(1)	0.0059	0.72	2.23	154.1	29.8	29.8	2	1425.09	1425.0894	0.42		2849.1727	2849.1715	Non	5	>sp|nCoV-1 nCoV-2P with signal peptide and tags	2	29.8757	controllerType=0 controllerNumber=1 scan=10754			hcd	0	0.074	0	0.11	0.00075	0.23	R1	Complex/Fuc
865 | 742225	1	278	282	L.KYNEN[+1501.55533]GTITDAV.D	L.KYNENGTITDAV.D	N5(NGlycan / 1501.5553)	HexNAc(5)Hex(3)	0.0057	0.71	2.24	194.9	52.2	52.2	2	1413.6047	1413.6003	3.1		2826.202	2826.1933	Non	5	>sp|nCoV-1 nCoV-2P with signal peptide and tags	2	36.3471	controllerType=0 controllerNumber=1 scan=13512			hcd	0	0.064	0	0.092	0.00066	0.21	R1	Neutral
867 | 742385	1	278	282	L.KYNEN[+1298.47596]GTITDAV.D	L.KYNENGTITDAV.D	N5(NGlycan / 1298.476)	HexNAc(4)Hex(3)	0.0036	0.61	2.45	202.9	37.5	37.5	2	1312.063	1312.0606	1.86		2623.1188	2623.1139	Non	5	>sp|nCoV-1 nCoV-2P with signal peptide and tags	2	36.5707	controllerType=0 controllerNumber=1 scan=13607			hcd	0	0.045	0	0.066	0.00042	0.15	R1	Neutral
868 | 742185	1	278	282	L.KYNEN[+1216.42286]GTITDAV.D	L.KYNENGTITDAV.D	N5(NGlycan / 1216.4229)	HexNAc(2)Hex(5)	7.80E-05	0.032	4.11	365.9	156.5	156.5	2	1271.0372	1271.034	2.45		2541.067	2541.0608	Non	5	>sp|nCoV-1 nCoV-2P with signal peptide and tags	2	36.3427	controllerType=0 controllerNumber=1 scan=13510			hcd	0	0	0	0	3.30E-05	0.013	R1	Oligomannose
869 | 742505	1	278	282	L.KYNEN[+1095.39659]GTITDAV.D	L.KYNENGTITDAV.D	N5(NGlycan / 1095.3966)	HexNAc(3)Hex(3)	0.00062	0.21	3.21	251.9	37.7	37.7	2	1210.5226	1210.5209	1.43		2420.038	2420.0345	Non	5	>sp|nCoV-1 nCoV-2P with signal peptide and tags	2	36.6707	controllerType=0 controllerNumber=1 scan=13651			hcd	0	0.0051	0	0.0082	0.00011	0.045	R1	Neutral
971 | 836537	1	334	343	T.NLC[+57.02146]PFGEVFN[+1809.66607]AT.R	T.NLCPFGEVFNAT.R	N10(NGlycan / 1809.6661)	HexNAc(5)Hex(4)Fuc(1)	0.00058	0.2	3.24	232.3	232.3	232.3	2	1589.6468	1589.6493	-1.59		3178.2863	3178.2913	Non	10	>sp|nCoV-1 nCoV-2P with signal peptide and tags	2	58.2858	controllerType=0 controllerNumber=1 scan=22812	C3(Carbamidomethyl / 57.0215)		hcd	0	0.0043	0	0.0069	0.0001	0.04	R1	Complex/Fuc
972 | 837457	1	334	343	T.NLC[+57.02146]PFGEVFN[+1809.66607]AT.R	T.NLCPFGEVFNAT.R	N10(NGlycan / 1809.6661)	HexNAc(5)Hex(4)Fuc(1)	0.00083	0.26	3.08	193.8	193.8	193.8	2	1589.6515	1589.6493	1.4		3178.2958	3178.2913	Non	10	>sp|nCoV-1 nCoV-2P with signal peptide and tags	2	58.8145	controllerType=0 controllerNumber=1 scan=23031	C3(Carbamidomethyl / 57.0215)		hcd	0	0.012	0	0.0069	0.00015	0.06	R1	Complex/Fuc
975 | 837497	1	334	343	T.NLC[+57.02146]PFGEVFN[+1647.61324]AT.R	T.NLCPFGEVFNAT.R	N10(NGlycan / 1647.6132)	HexNAc(5)Hex(3)Fuc(1)	0.001	0.31	2.99	176.4	174.9	174.9	2	1508.6248	1508.6229	1.26		3016.2423	3016.2385	Non	10	>sp|nCoV-1 nCoV-2P with signal peptide and tags	2	58.8212	controllerType=0 controllerNumber=1 scan=23034	C3(Carbamidomethyl / 57.0215)		hcd	0	0.016	0	0.022	0.00019	0.073	R1	Complex/Fuc
977 | 836817	1	334	343	T.NLC[+57.02146]PFGEVFN[+1606.58669]AT.R	T.NLCPFGEVFNAT.R	N10(NGlycan / 1606.5867)	HexNAc(4)Hex(4)Fuc(1)	8.00E-05	0.033	4.1	329.6	194.7	194.7	2	1488.1106	1488.1096	0.69		2975.214	2975.212	Non	10	>sp|nCoV-1 nCoV-2P with signal peptide and tags	2	58.4837	controllerType=0 controllerNumber=1 scan=22895	C3(Carbamidomethyl / 57.0215)		hcd	0	0	0	0	3.70E-05	0.015	R1	Complex/Fuc
978 | 837937	1	334	343	T.NLC[+57.02146]PFGEVFN[+1606.58669]AT.R	T.NLCPFGEVFNAT.R	N10(NGlycan / 1606.5867)	HexNAc(4)Hex(4)Fuc(1)	9.10E-05	0.037	4.04	281.4	166.5	166.5	2	1488.1084	1488.1096	-0.79		2975.2096	2975.212	Non	10	>sp|nCoV-1 nCoV-2P with signal peptide and tags	2	59.0254	controllerType=0 controllerNumber=1 scan=23120	C3(Carbamidomethyl / 57.0215)		hcd	0	0.00075	0	0	4.70E-05	0.019	R1	Complex/Fuc
979 | 837857	1	334	343	T.NLC[+57.02146]PFGEVFN[+1606.58669]AT.R	T.NLCPFGEVFNAT.R	N10(NGlycan / 1606.5867)	HexNAc(4)Hex(4)Fuc(1)	0.0046	0.67	2.33	198.2	55.7	55.7	2	1488.1084	1488.1096	-0.79		2975.2096	2975.212	Non	10	>sp|nCoV-1 nCoV-2P with signal peptide and tags	2	59.001	controllerType=0 controllerNumber=1 scan=23109	C3(Carbamidomethyl / 57.0215)		hcd	0	0.051	0	0	0.0005	0.17	R1	Complex/Fuc
980 | 837377	1	334	343	T.NLC[+57.02146]PFGEVFN[+1581.55506]AT.R	T.NLCPFGEVFNAT.R	N10(NGlycan / 1581.5551)	HexNAc(3)Hex(6)	8.00E-05	0.033	4.1	408.9	233.1	233.1	2	1475.5975	1475.5938	2.48		2950.1876	2950.1803	Non	10	>sp|nCoV-1 nCoV-2P with signal peptide and tags	2	58.7931	controllerType=0 controllerNumber=1 scan=23022	C3(Carbamidomethyl / 57.0215)		hcd	0	0	0	0	3.80E-05	0.015	R1	Neutral
981 | 779585	1	334	343	T.NLC[+57.02146]PFGEVFN[+1565.56014]AT.R	T.NLCPFGEVFNAT.R	N10(NGlycan / 1565.5601)	HexNAc(3)Hex(5)Fuc(1)	8.00E-05	0.033	4.1	326.3	188	188	2	1467.5979	1467.5963	1.09		2934.1886	2934.1854	Non	10	>sp|nCoV-1 nCoV-2P with signal peptide and tags	2	58.5982	controllerType=0 controllerNumber=1 scan=22942	C3(Carbamidomethyl / 57.0215)		hcd	0	0	0	0	3.70E-05	0.015	R1	Complex/Fuc
982 | 779705	1	334	343	T.NLC[+57.02146]PFGEVFN[+1540.52851]AT.R	T.NLCPFGEVFNAT.R	N10(NGlycan / 1540.5285)	HexNAc(2)Hex(7)	0.00011	0.043	3.98	320.7	188.1	188.1	2	1455.0765	1455.0805	-2.8		2909.1456	2909.1538	Non	10	>sp|nCoV-1 nCoV-2P with signal peptide and tags	2	58.7219	controllerType=0 controllerNumber=1 scan=22993	C3(Carbamidomethyl / 57.0215)		hcd	0	0.00067	0	0.0011	5.30E-05	0.022	R1	Oligomannose
983 | 779905	1	334	343	T.NLC[+57.02146]PFGEVFN[+1444.53387]AT.R	T.NLCPFGEVFNAT.R	N10(NGlycan / 1444.5339)	HexNAc(4)Hex(3)Fuc(1)	7.90E-05	0.033	4.1	332.3	192.7	192.7	2	1407.0831	1407.0832	-0.11		2813.1588	2813.1591	Non	10	>sp|nCoV-1 nCoV-2P with signal peptide and tags	2	58.8695	controllerType=0 controllerNumber=1 scan=23055	C3(Carbamidomethyl / 57.0215)		hcd	0	0	0	0	3.70E-05	0.015	R1	Complex/Fuc
984 | 780225	1	334	343	T.NLC[+57.02146]PFGEVFN[+1419.50224]AT.R	T.NLCPFGEVFNAT.R	N10(NGlycan / 1419.5022)	HexNAc(3)Hex(5)	0.00011	0.046	3.94	284.4	202	202	2	1394.5726	1394.5674	3.7		2788.1378	2788.1275	Non	10	>sp|nCoV-1 nCoV-2P with signal peptide and tags	2	59.037	controllerType=0 controllerNumber=1 scan=23123	C3(Carbamidomethyl / 57.0215)		hcd	0	0.00064	0	0.001	5.40E-05	0.022	R1	Neutral
985 | 779985	1	334	343	T.NLC[+57.02146]PFGEVFN[+1403.50732]AT.R	T.NLCPFGEVFNAT.R	N10(NGlycan / 1403.5073)	HexNAc(3)Hex(4)Fuc(1)	9.40E-05	0.038	4.03	279.6	177.8	177.8	2	1386.5723	1386.5699	1.72		2772.1373	2772.1326	Non	10	>sp|nCoV-1 nCoV-2P with signal peptide and tags	2	58.8802	controllerType=0 controllerNumber=1 scan=23059	C3(Carbamidomethyl / 57.0215)		hcd	0	0.00072	0	0.0011	4.90E-05	0.02	R1	Complex/Fuc
986 | 780105	1	334	343	T.NLC[+57.02146]PFGEVFN[+1378.47569]AT.R	T.NLCPFGEVFNAT.R	N10(NGlycan / 1378.4757)	HexNAc(2)Hex(6)	0.0001	0.041	4	328.2	186.3	186.3	2	1374.0509	1374.0541	-2.31		2747.0946	2747.1009	Non	10	>sp|nCoV-1 nCoV-2P with signal peptide and tags	2	58.9197	controllerType=0 controllerNumber=1 scan=23076	C3(Carbamidomethyl / 57.0215)		hcd	0	0.00068	0	0.0011	5.10E-05	0.021	R1	Oligomannose
987 | 781065	1	334	343	T.NLC[+57.02146]PFGEVFN[+1241.45450]AT.R	T.NLCPFGEVFNAT.R	N10(NGlycan / 1241.4545)	HexNAc(3)Hex(3)Fuc(1)	0.00036	0.13	3.45	250.1	72.8	72.8	2	1305.5445	1305.5435	0.73		2610.0817	2610.0798	Non	10	>sp|nCoV-1 nCoV-2P with signal peptide and tags	2	59.3952	controllerType=0 controllerNumber=1 scan=23275	C3(Carbamidomethyl / 57.0215)		hcd	0	0.0025	0	0.0018	7.70E-05	0.032	R1	Complex/Fuc
988 | 780585	1	334	343	T.NLC[+57.02146]PFGEVFN[+1241.45450]AT.R	T.NLCPFGEVFNAT.R	N10(NGlycan / 1241.4545)	HexNAc(3)Hex(3)Fuc(1)	0.00017	0.067	3.77	234.2	102.8	102.8	2	1305.543	1305.5435	-0.39		2610.0787	2610.0798	Non	10	>sp|nCoV-1 nCoV-2P with signal peptide and tags	2	59.1733	controllerType=0 controllerNumber=1 scan=23182	C3(Carbamidomethyl / 57.0215)		hcd	0	0.0011	0	0.0018	6.60E-05	0.027	R1	Complex/Fuc
989 | 780345	1	334	343	T.NLC[+57.02146]PFGEVFN[+1216.42286]AT.R	T.NLCPFGEVFNAT.R	N10(NGlycan / 1216.4229)	HexNAc(2)Hex(5)	8.10E-05	0.033	4.09	341.8	205.6	205.6	2	1293.0309	1293.0277	2.5		2585.0546	2585.0481	Non	10	>sp|nCoV-1 nCoV-2P with signal peptide and tags	2	59.1319	controllerType=0 controllerNumber=1 scan=23164	C3(Carbamidomethyl / 57.0215)		hcd	0	0	0	0	4.00E-05	0.016	R1	Oligomannose
990 | 755265	1	339	343	F.GEVFN[+2059.73493]AT.R	F.GEVFNAT.R	N5(NGlycan / 2059.7349)	HexNAc(4)Hex(5)Fuc(1)NeuAc(1)	0.00018	0.07	3.75	381.5	20.6	20.6	2	1399.0444	1399.0443	0.02		2797.0814	2797.0814	Non	5	>sp|nCoV-1 nCoV-2P with signal peptide and tags	2	44.6581	controllerType=0 controllerNumber=1 scan=17081			hcd	0	0.0011	0	0.0017	6.80E-05	0.028	R1	Complex/NeuAc+Fuc
991 | 753145	1	339	343	F.GEVFN[+2059.73493]AT.R	F.GEVFNAT.R	N5(NGlycan / 2059.7349)	HexNAc(4)Hex(5)Fuc(1)NeuAc(1)	0.00068	0.23	3.16	366.2	10.2	10.2	2	1399.0462	1399.0443	1.33		2797.0851	2797.0814	Non	5	>sp|nCoV-1 nCoV-2P with signal peptide and tags	2	44.1265	controllerType=0 controllerNumber=1 scan=16857			hcd	0	0.0086	0	0.0017	0.00013	0.051	R1	Complex/NeuAc+Fuc
992 | 743465	1	339	343	F.GEVFN[+1971.71889]AT.R	F.GEVFNAT.R	N5(NGlycan / 1971.7189)	HexNAc(5)Hex(5)Fuc(1)	0.00064	0.22	3.19	377.2	19.8	19.8	2	1355.0362	1355.0363	-0.1		2709.0651	2709.0653	Non	5	>sp|nCoV-1 nCoV-2P with signal peptide and tags	2	37.7223	controllerType=0 controllerNumber=1 scan=14096			hcd	0	0.0069	0	0.011	0.00012	0.047	R1	Complex/Fuc
993 | 743945	1	339	343	F.GEVFN[+1809.66607]AT.R	F.GEVFNAT.R	N5(NGlycan / 1809.6661)	HexNAc(5)Hex(4)Fuc(1)	0.0014	0.37	2.86	343.5	7.9	7.9	2	1274.0066	1274.0099	-2.56		2547.006	2547.0125	Non	5	>sp|nCoV-1 nCoV-2P with signal peptide and tags	2	37.9426	controllerType=0 controllerNumber=1 scan=14192			hcd	0	0.02	0	0.029	0.00025	0.094	R1	Complex/Fuc
994 | 743025	1	339	343	F.GEVFN[+1768.63952]AT.R	F.GEVFNAT.R	N5(NGlycan / 1768.6395)	HexNAc(4)Hex(5)Fuc(1)	0.0015	0.4	2.81	352.7	19.1	19.1	2	1253.4927	1253.4966	-3.11		2505.9782	2505.986	Non	5	>sp|nCoV-1 nCoV-2P with signal peptide and tags	2	37.4697	controllerType=0 controllerNumber=1 scan=13989			hcd	0	0.027	0	0.038	0.00028	0.11	R1	Complex/Fuc
995 | 744345	1	339	343	F.GEVFN[+1647.61324]AT.R	F.GEVFNAT.R	N5(NGlycan / 1647.6132)	HexNAc(5)Hex(3)Fuc(1)	0.00064	0.22	3.19	366.8	19.4	19.4	2	1192.9833	1192.9835	-0.14		2384.9594	2384.9597	Non	5	>sp|nCoV-1 nCoV-2P with signal peptide and tags	2	38.2458	controllerType=0 controllerNumber=1 scan=14324			hcd	0	0.0069	0	0.011	0.00012	0.047	R1	Complex/Fuc
996 | 743865	1	339	343	F.GEVFN[+1606.58669]AT.R	F.GEVFNAT.R	N5(NGlycan / 1606.5867)	HexNAc(4)Hex(4)Fuc(1)	0.0013	0.36	2.88	264.9	8.6	8.6	2	1172.4709	1172.4702	0.56		2343.9345	2343.9331	Non	5	>sp|nCoV-1 nCoV-2P with signal peptide and tags	2	37.9035	controllerType=0 controllerNumber=1 scan=14175			hcd	0	0.02	0	0.028	0.00024	0.091	R1	Complex/Fuc
997 | 663726	1	339	343	F.GEVFN[+1444.53387]AT.R	F.GEVFNAT.R	N5(NGlycan / 1444.5339)	HexNAc(4)Hex(3)Fuc(1)	0.00091	0.28	3.04	320.1	11	11	2	1091.445	1091.4438	1.09		2181.8827	2181.8803	Non	5	>sp|nCoV-1 nCoV-2P with signal peptide and tags	2	38.0842	controllerType=0 controllerNumber=1 scan=14254			hcd	0	0.014	0	0.02	0.00017	0.066	R1	Complex/Fuc
1725 | 869190	1	574	603	T.DAVRDPQTLEILDITPC[+57.02146]SFGGVSVITPGTN[+1216.42286]TS.N	T.DAVRDPQTLEILDITPCSFGGVSVITPGTNTS.N	N30(NGlycan / 1216.4229)	HexNAc(2)Hex(5)	0.0012	0.33	2.94	151.9	151.9	151.9	3	1526.3713	1526.3667	2.98		4577.0993	4577.0856	Non	30	>sp|nCoV-1 nCoV-2P with signal peptide and tags	2	67.3656	controllerType=0 controllerNumber=1 scan=26570	C17(Carbamidomethyl / 57.0215)		hcd	0	0.018	0	0.026	0.0002	0.08	R1	Oligomannose
1791 | 832617	1	591	603	C.SFGGVSVITPGTN[+1216.42286]TSNQVAV.L	C.SFGGVSVITPGTNTSNQVAV.L	N13(NGlycan / 1216.4229)	HexNAc(2)Hex(5)	0.0012	0.33	2.93	153.8	153.8	153.8	2	1576.2104	1576.206	2.79		3151.4135	3151.4047	Non	13	>sp|nCoV-1 nCoV-2P with signal peptide and tags	2	53.6765	controllerType=0 controllerNumber=1 scan=20895			hcd	0	0.018	0	0.026	0.00021	0.08	R1	Oligomannose
1797 | 748105	1	593	603	F.GGVSVITPGTN[+1216.42286]TS.N	F.GGVSVITPGTNTS.N	N11(NGlycan / 1216.4229)	HexNAc(2)Hex(5)	7.40E-05	0.031	4.13	383.1	208.1	208.1	2	1203.5195	1203.518	1.19		2406.0316	2406.0288	Non	11	>sp|nCoV-1 nCoV-2P with signal peptide and tags	2	41.2692	controllerType=0 controllerNumber=1 scan=15631			hcd	0	0	0	0	1.80E-05	0.0077	R1	Oligomannose
1798 | 819777	1	596	603	V.SVITPGTN[+1768.63952]TSNQVA.V	V.SVITPGTNTSNQVA.V	N8(NGlycan / 1768.6395)	HexNAc(4)Hex(5)Fuc(1)	8.10E-05	0.033	4.09	324.2	324.2	324.2	2	1579.1723	1579.1742	-1.21		3157.3373	3157.3411	Non	8	>sp|nCoV-1 nCoV-2P with signal peptide and tags	2	38.7369	controllerType=0 controllerNumber=1 scan=14535			hcd	0	0	0	0	3.90E-05	0.016	R1	Complex/Fuc
1799 | 819977	1	596	603	V.SVITPGTN[+1768.63952]TSNQV.A	V.SVITPGTNTSNQV.A	N8(NGlycan / 1768.6395)	HexNAc(4)Hex(5)Fuc(1)	7.60E-05	0.031	4.12	320.7	320.7	320.7	2	1543.6575	1543.6556	1.21		3086.3078	3086.304	Non	8	>sp|nCoV-1 nCoV-2P with signal peptide and tags	2	39.0051	controllerType=0 controllerNumber=1 scan=14650			hcd	0	0	0	0	3.00E-05	0.012	R1	Complex/Fuc
1800 | 822097	1	596	603	V.SVITPGTN[+1565.56014]TSNQVAV.L	V.SVITPGTNTSNQVAV.L	N8(NGlycan / 1565.5601)	HexNAc(3)Hex(5)Fuc(1)	8.60E-05	0.035	4.07	262.1	262.1	262.1	2	1527.1719	1527.1687	2.1		3053.3366	3053.3302	Non	8	>sp|nCoV-1 nCoV-2P with signal peptide and tags	2	43.6811	controllerType=0 controllerNumber=1 scan=16668			hcd	0	0	0	0	4.40E-05	0.018	R1	Complex/Fuc
1801 | 752625	1	596	603	V.SVITPGTN[+1444.53387]TSNQVAV.L	V.SVITPGTNTSNQVAV.L	N8(NGlycan / 1444.5339)	HexNAc(4)Hex(3)Fuc(1)	5.30E-05	0.022	4.28	435.8	282.7	282.7	2	1466.6585	1466.6556	1.98		2932.3097	2932.3039	Non	8	>sp|nCoV-1 nCoV-2P with signal peptide and tags	2	43.8728	controllerType=0 controllerNumber=1 scan=16750			hcd	0	0	0	0	1.30E-05	0.0054	R1	Complex/Fuc
1802 | 752065	1	596	603	V.SVITPGTN[+1419.50224]TSNQVAV.L	V.SVITPGTNTSNQVAV.L	N8(NGlycan / 1419.5022)	HexNAc(3)Hex(5)	2.90E-05	0.012	4.54	484.9	301.8	301.8	2	1454.1392	1454.1398	-0.38		2907.2711	2907.2722	Non	8	>sp|nCoV-1 nCoV-2P with signal peptide and tags	2	43.6789	controllerType=0 controllerNumber=1 scan=16667			hcd	0	0	0	0	5.80E-06	0.0024	R1	Neutral
1803 | 751745	1	596	603	V.SVITPGTN[+1378.47569]TSNQVAV.L	V.SVITPGTNTSNQVAV.L	N8(NGlycan / 1378.4757)	HexNAc(2)Hex(6)	7.60E-05	0.031	4.12	427.1	297.3	297.3	2	1433.6304	1433.6265	2.74		2866.2536	2866.2457	Non	8	>sp|nCoV-1 nCoV-2P with signal peptide and tags	2	43.5963	controllerType=0 controllerNumber=1 scan=16631			hcd	0	0	0	0	2.70E-05	0.011	R1	Oligomannose
1804 | 752865	1	596	603	V.SVITPGTN[+1257.44941]TSNQVAV.L	V.SVITPGTNTSNQVAV.L	N8(NGlycan / 1257.4494)	HexNAc(3)Hex(4)	7.90E-05	0.032	4.1	401.2	214.4	214.4	2	1373.1182	1373.1134	3.54		2745.2291	2745.2194	Non	8	>sp|nCoV-1 nCoV-2P with signal peptide and tags	2	43.9844	controllerType=0 controllerNumber=1 scan=16797			hcd	0	0	0	0	3.60E-05	0.015	R1	Neutral
1805 | 740985	1	596	603	V.SVITPGTN[+1768.63952]TS.N	V.SVITPGTNTS.N	N8(NGlycan / 1768.6395)	HexNAc(4)Hex(5)Fuc(1)	7.50E-05	0.031	4.12	476.3	203.3	203.3	2	1373.0738	1373.0707	2.25		2745.1403	2745.1341	Non	8	>sp|nCoV-1 nCoV-2P with signal peptide and tags	2	35.0898	controllerType=0 controllerNumber=1 scan=12974			hcd	0	0	0	0	2.50E-05	0.01	R1	Complex/Fuc
1806 | 752145	1	596	603	V.SVITPGTN[+1216.42286]TSNQVAV.L	V.SVITPGTNTSNQVAV.L	N8(NGlycan / 1216.4229)	HexNAc(2)Hex(5)	2.10E-05	0.0087	4.68	504.9	332.7	332.7	2	1352.6022	1352.6001	1.58		2704.1972	2704.1929	Non	8	>sp|nCoV-1 nCoV-2P with signal peptide and tags	2	43.7744	controllerType=0 controllerNumber=1 scan=16708			hcd	0	0	0	0	3.90E-06	0.0017	R1	Oligomannose
1807 | 745385	1	596	603	V.SVITPGTN[+1216.42286]TSNQVA.V	V.SVITPGTNTSNQVA.V	N8(NGlycan / 1216.4229)	HexNAc(2)Hex(5)	2.10E-05	0.0087	4.68	502.7	320.6	320.6	2	1303.0679	1303.0659	1.57		2605.1286	2605.1245	Non	8	>sp|nCoV-1 nCoV-2P with signal peptide and tags	2	39.0688	controllerType=0 controllerNumber=1 scan=14678			hcd	0	0	0	0	3.80E-06	0.0016	R1	Oligomannose
1808 | 741105	1	596	603	V.SVITPGTN[+1606.58669]TS.N	V.SVITPGTNTS.N	N8(NGlycan / 1606.5867)	HexNAc(4)Hex(4)Fuc(1)	8.40E-05	0.035	4.07	415.4	156.3	156.3	2	1292.0472	1292.0443	2.24		2583.087	2583.0813	Non	8	>sp|nCoV-1 nCoV-2P with signal peptide and tags	2	35.3462	controllerType=0 controllerNumber=1 scan=13084			hcd	0	0	0	0	4.20E-05	0.018	R1	Complex/Fuc
1809 | 740905	1	596	603	V.SVITPGTN[+1581.55506]TS.N	V.SVITPGTNTS.N	N8(NGlycan / 1581.5551)	HexNAc(3)Hex(6)	7.70E-05	0.032	4.11	436.4	190.1	190.1	2	1279.5314	1279.5285	2.32		2558.0556	2558.0496	Non	8	>sp|nCoV-1 nCoV-2P with signal peptide and tags	2	35.0285	controllerType=0 controllerNumber=1 scan=12947			hcd	0	0	0	0	3.20E-05	0.013	R1	Neutral
1810 | 745625	1	596	603	V.SVITPGTN[+1216.42286]TSNQV.A	V.SVITPGTNTSNQV.A	N8(NGlycan / 1216.4229)	HexNAc(2)Hex(5)	1.90E-06	0.00079	5.73	516.2	382.1	382.1	2	1267.5486	1267.5473	1.04		2534.09	2534.0873	Non	8	>sp|nCoV-1 nCoV-2P with signal peptide and tags	2	39.3377	controllerType=0 controllerNumber=1 scan=14794			hcd	0	0	0	0	2.90E-07	0.00012	R1	Oligomannose
1811 | 740745	1	596	603	V.SVITPGTN[+1540.52851]TS.N	V.SVITPGTNTS.N	N8(NGlycan / 1540.5285)	HexNAc(2)Hex(7)	7.10E-05	0.029	4.15	431.1	202.5	202.5	2	1259.0163	1259.0152	0.88		2517.0253	2517.0231	Non	8	>sp|nCoV-1 nCoV-2P with signal peptide and tags	2	34.7746	controllerType=0 controllerNumber=1 scan=12839			hcd	0	0	0	0	1.70E-05	0.007	R1	Oligomannose
1812 | 741585	1	596	603	V.SVITPGTN[+1444.53387]TS.N	V.SVITPGTNTS.N	N8(NGlycan / 1444.5339)	HexNAc(4)Hex(3)Fuc(1)	8.20E-05	0.034	4.09	424.7	129	129	2	1211.0206	1211.0179	2.23		2421.0338	2421.0284	Non	8	>sp|nCoV-1 nCoV-2P with signal peptide and tags	2	35.6382	controllerType=0 controllerNumber=1 scan=13207			hcd	0	0	0	0	4.00E-05	0.017	R1	Complex/Fuc
1813 | 741025	1	596	603	V.SVITPGTN[+1419.50224]TS.N	V.SVITPGTNTS.N	N8(NGlycan / 1419.5022)	HexNAc(3)Hex(5)	7.70E-05	0.031	4.12	447.6	207.5	207.5	2	1198.5057	1198.502	3.02		2396.004	2395.9968	Non	8	>sp|nCoV-1 nCoV-2P with signal peptide and tags	2	35.1326	controllerType=0 controllerNumber=1 scan=12993			hcd	0	0	0	0	3.10E-05	0.013	R1	Neutral
1814 | 740865	1	596	603	V.SVITPGTN[+1378.47569]TS.N	V.SVITPGTNTS.N	N8(NGlycan / 1378.4757)	HexNAc(2)Hex(6)	7.90E-05	0.032	4.1	430	173	173	2	1177.9922	1177.9888	2.94		2354.9772	2354.9703	Non	8	>sp|nCoV-1 nCoV-2P with signal peptide and tags	2	34.9976	controllerType=0 controllerNumber=1 scan=12935			hcd	0	0	0	0	3.50E-05	0.015	R1	Oligomannose
1815 | 741345	1	596	603	V.SVITPGTN[+1257.44941]TS.N	V.SVITPGTNTS.N	N8(NGlycan / 1257.4494)	HexNAc(3)Hex(4)	7.50E-05	0.031	4.13	395.8	188.3	188.3	2	1117.4764	1117.4756	0.66		2233.9454	2233.944	Non	8	>sp|nCoV-1 nCoV-2P with signal peptide and tags	2	35.4976	controllerType=0 controllerNumber=1 scan=13149			hcd	0	0	0	0	2.20E-05	0.0092	R1	Neutral
1816 | 662686	1	596	603	V.SVITPGTN[+1216.42286]TS.N	V.SVITPGTNTS.N	N8(NGlycan / 1216.4229)	HexNAc(2)Hex(5)	2.40E-05	0.01	4.61	541.2	284.6	284.6	2	1096.9635	1096.9624	1.09		2192.9198	2192.9174	Non	8	>sp|nCoV-1 nCoV-2P with signal peptide and tags	2	35.2365	controllerType=0 controllerNumber=1 scan=13037			hcd	0	0	0	0	4.70E-06	0.002	R1	Oligomannose
1817 | 819697	1	598	603	V.ITPGTN[+1768.63952]TSNQVAV.L	V.ITPGTNTSNQVAV.L	N6(NGlycan / 1768.6395)	HexNAc(4)Hex(5)Fuc(1)	8.70E-05	0.036	4.06	268.2	228.1	228.1	2	1535.6593	1535.6582	0.76		3070.3114	3070.3091	Non	6	>sp|nCoV-1 nCoV-2P with signal peptide and tags	2	38.6633	controllerType=0 controllerNumber=1 scan=14504			hcd	0	0	0	0	4.50E-05	0.019	R1	Complex/Fuc
1818 | 818057	1	598	603	V.ITPGTN[+1768.63952]TSNQVA.V	V.ITPGTNTSNQVA.V	N6(NGlycan / 1768.6395)	HexNAc(4)Hex(5)Fuc(1)	0.00014	0.054	3.87	290.6	96.4	96.4	2	1486.1258	1486.124	1.21		2971.2443	2971.2407	Non	6	>sp|nCoV-1 nCoV-2P with signal peptide and tags	2	33.6294	controllerType=0 controllerNumber=1 scan=12353			hcd	0	0.0006	0	0.00096	5.90E-05	0.024	R1	Complex/Fuc
1819 | 740585	1	598	603	V.ITPGTN[+1768.63952]TSNQV.A	V.ITPGTNTSNQV.A	N6(NGlycan / 1768.6395)	HexNAc(4)Hex(5)Fuc(1)	9.00E-05	0.037	4.05	342.3	114.2	114.2	2	1450.6072	1450.6054	1.24		2900.2072	2900.2036	Non	6	>sp|nCoV-1 nCoV-2P with signal peptide and tags	2	33.7851	controllerType=0 controllerNumber=1 scan=12418			hcd	0	0.00076	0	0.0012	4.60E-05	0.019	R1	Complex/Fuc
1820 | 737065	1	598	603	V.ITPGTN[+1768.63952]TS.N	V.ITPGTNTS.N	N6(NGlycan / 1768.6395)	HexNAc(4)Hex(5)Fuc(1)	0.0009	0.28	3.04	278.4	23	23	2	1280.0225	1280.0205	1.6		2559.0377	2559.0336	Non	6	>sp|nCoV-1 nCoV-2P with signal peptide and tags	2	29.2538	controllerType=0 controllerNumber=1 scan=10490			hcd	0	0.014	0	0.02	0.00017	0.065	R1	Complex/Fuc
1821 | 745145	1	598	603	V.ITPGTN[+1216.42286]TSNQVAV.L	V.ITPGTNTSNQVAV.L	N6(NGlycan / 1216.4229)	HexNAc(2)Hex(5)	7.60E-05	0.031	4.12	461.3	246.6	246.6	2	1259.5473	1259.5499	-2.04		2518.0873	2518.0924	Non	6	>sp|nCoV-1 nCoV-2P with signal peptide and tags	2	38.9527	controllerType=0 controllerNumber=1 scan=14627			hcd	0	0	0	0	3.00E-05	0.012	R1	Oligomannose
1822 | 745425	1	598	603	V.ITPGTN[+1216.42286]TSNQVAV.L	V.ITPGTNTSNQVAV.L	N6(NGlycan / 1216.4229)	HexNAc(2)Hex(5)	9.20E-05	0.038	4.03	330.5	171.6	171.6	2	1259.5544	1259.5499	3.58		2518.1015	2518.0924	Non	6	>sp|nCoV-1 nCoV-2P with signal peptide and tags	2	39.0732	controllerType=0 controllerNumber=1 scan=14680			hcd	0	0.00074	0	0	4.80E-05	0.02	R1	Oligomannose
1823 | 740505	1	598	603	V.ITPGTN[+1216.42286]TSNQVA.V	V.ITPGTNTSNQVA.V	N6(NGlycan / 1216.4229)	HexNAc(2)Hex(5)	0.00011	0.044	3.97	309.1	91.8	91.8	2	1210.0164	1210.0156	0.62		2419.0255	2419.024	Non	6	>sp|nCoV-1 nCoV-2P with signal peptide and tags	2	33.7363	controllerType=0 controllerNumber=1 scan=12398			hcd	0	0.00066	0	0.001	5.30E-05	0.022	R1	Oligomannose
1824 | 818817	1	599	603	I.TPGTN[+1809.66607]TSNQVAV.L	I.TPGTNTSNQVAV.L	N5(NGlycan / 1809.6661)	HexNAc(5)Hex(4)Fuc(1)	0.0012	0.34	2.91	199.4	199.4	199.4	2	1499.6249	1499.6294	-3		2998.2426	2998.2516	Non	5	>sp|nCoV-1 nCoV-2P with signal peptide and tags	2	36.057	controllerType=0 controllerNumber=1 scan=13386			hcd	0	0.019	0	0.027	0.00021	0.084	R1	Complex/Fuc
1826 | 818537	1	599	603	I.TPGTN[+1768.63952]TSNQVAV.L	I.TPGTNTSNQVAV.L	N5(NGlycan / 1768.6395)	HexNAc(4)Hex(5)Fuc(1)	3.90E-05	0.016	4.41	473.6	269.8	269.8	2	1479.1178	1479.1162	1.14		2957.2284	2957.225	Non	5	>sp|nCoV-1 nCoV-2P with signal peptide and tags	2	35.604	controllerType=0 controllerNumber=1 scan=13192			hcd	0	0	0	0	8.50E-06	0.0036	R1	Complex/Fuc
1827 | 737945	1	599	603	I.TPGTN[+1768.63952]TSNQVA.V	I.TPGTNTSNQVA.V	N5(NGlycan / 1768.6395)	HexNAc(4)Hex(5)Fuc(1)	8.00E-05	0.033	4.1	344.4	147	147	2	1429.5837	1429.5819	1.2		2858.16	2858.1566	Non	5	>sp|nCoV-1 nCoV-2P with signal peptide and tags	2	30.1496	controllerType=0 controllerNumber=1 scan=10870			hcd	0	0	0	0	3.70E-05	0.015	R1	Complex/Fuc
1828 | 741905	1	599	603	I.TPGTN[+1606.58669]TSNQVAV.L	I.TPGTNTSNQVAV.L	N5(NGlycan / 1606.5867)	HexNAc(4)Hex(4)Fuc(1)	7.80E-05	0.032	4.11	387.7	217.7	217.7	2	1398.0934	1398.0897	2.64		2795.1796	2795.1722	Non	5	>sp|nCoV-1 nCoV-2P with signal peptide and tags	2	35.8093	controllerType=0 controllerNumber=1 scan=13279			hcd	0	0	0	0	3.50E-05	0.014	R1	Complex/Fuc
1829 | 737985	1	599	603	I.TPGTN[+1768.63952]TSNQV.A	I.TPGTNTSNQV.A	N5(NGlycan / 1768.6395)	HexNAc(4)Hex(5)Fuc(1)	0.00018	0.072	3.74	242.1	85.1	85.1	2	1394.0655	1394.0634	1.5		2787.1237	2787.1195	Non	5	>sp|nCoV-1 nCoV-2P with signal peptide and tags	2	30.2074	controllerType=0 controllerNumber=1 scan=10893			hcd	0	0.0011	0	0.0017	6.90E-05	0.028	R1	Complex/Fuc
1830 | 741385	1	599	603	I.TPGTN[+1581.55506]TSNQVAV.L	I.TPGTNTSNQVAV.L	N5(NGlycan / 1581.5551)	HexNAc(3)Hex(6)	7.60E-05	0.031	4.12	428.7	260.2	260.2	2	1385.5774	1385.5739	2.54		2770.1476	2770.1406	Non	5	>sp|nCoV-1 nCoV-2P with signal peptide and tags	2	35.5541	controllerType=0 controllerNumber=1 scan=13172			hcd	0	0	0	0	2.90E-05	0.012	R1	Neutral
1831 | 741865	1	599	603	I.TPGTN[+1565.56014]TSNQVAV.L	I.TPGTNTSNQVAV.L	N5(NGlycan / 1565.5601)	HexNAc(3)Hex(5)Fuc(1)	7.60E-05	0.031	4.12	365.5	177.6	177.6	2	1377.5771	1377.5765	0.44		2754.1469	2754.1457	Non	5	>sp|nCoV-1 nCoV-2P with signal peptide and tags	2	35.8049	controllerType=0 controllerNumber=1 scan=13277			hcd	0	0	0	0	2.80E-05	0.011	R1	Complex/Fuc
1832 | 741265	1	599	603	I.TPGTN[+1540.52851]TSNQVAV.L	I.TPGTNTSNQVAV.L	N5(NGlycan / 1540.5285)	HexNAc(2)Hex(7)	0.00014	0.056	3.86	308.3	111.7	111.7	2	1365.0638	1365.0606	2.28		2729.1203	2729.114	Non	5	>sp|nCoV-1 nCoV-2P with signal peptide and tags	2	35.4459	controllerType=0 controllerNumber=1 scan=13126			hcd	0	0.00059	0	0.00095	6.00E-05	0.025	R1	Oligomannose
1833 | 738065	1	599	603	I.TPGTN[+1606.58669]TSNQVA.V	I.TPGTNTSNQVA.V	N5(NGlycan / 1606.5867)	HexNAc(4)Hex(4)Fuc(1)	0.0059	0.72	2.23	212.9	57.5	57.5	2	1348.5589	1348.5555	2.48		2696.1105	2696.1038	Non	5	>sp|nCoV-1 nCoV-2P with signal peptide and tags	2	30.3434	controllerType=0 controllerNumber=1 scan=10950			hcd	0	0.07	0	0.1	0.00071	0.22	R1	Complex/Fuc
1834 | 737505	1	599	603	I.TPGTN[+1581.55506]TSNQVA.V	I.TPGTNTSNQVA.V	N5(NGlycan / 1581.5551)	HexNAc(3)Hex(6)	0.00036	0.13	3.45	253.7	67.7	67.7	2	1336.0412	1336.0397	1.1		2671.0751	2671.0722	Non	5	>sp|nCoV-1 nCoV-2P with signal peptide and tags	2	29.9033	controllerType=0 controllerNumber=1 scan=10766			hcd	0	0.0025	0	0.0041	7.70E-05	0.032	R1	Neutral
1835 | 742065	1	599	603	I.TPGTN[+1444.53387]TSNQVAV.L	I.TPGTNTSNQVAV.L	N5(NGlycan / 1444.5339)	HexNAc(4)Hex(3)Fuc(1)	6.80E-05	0.028	4.17	425.6	177.9	177.9	2	1317.0628	1317.0633	-0.41		2633.1183	2633.1194	Non	5	>sp|nCoV-1 nCoV-2P with signal peptide and tags	2	36.0636	controllerType=0 controllerNumber=1 scan=13389			hcd	0	0	0	0	1.70E-05	0.0069	R1	Complex/Fuc
1836 | 738145	1	599	603	I.TPGTN[+1606.58669]TSNQV.A	I.TPGTNTSNQV.A	N5(NGlycan / 1606.5867)	HexNAc(4)Hex(4)Fuc(1)	0.00011	0.045	3.95	319.6	120.2	120.2	2	1313.04	1313.037	2.27		2625.0726	2625.0667	Non	5	>sp|nCoV-1 nCoV-2P with signal peptide and tags	2	30.3805	controllerType=0 controllerNumber=1 scan=10965			hcd	0	0.00065	0	0.001	5.40E-05	0.022	R1	Complex/Fuc
1837 | 741745	1	599	603	I.TPGTN[+1419.50224]TSNQVAV.L	I.TPGTNTSNQVAV.L	N5(NGlycan / 1419.5022)	HexNAc(3)Hex(5)	7.60E-05	0.031	4.12	416.4	239.3	239.3	2	1304.55	1304.5475	1.89		2608.0927	2608.0877	Non	5	>sp|nCoV-1 nCoV-2P with signal peptide and tags	2	35.7375	controllerType=0 controllerNumber=1 scan=13249			hcd	0	0	0	0	3.00E-05	0.012	R1	Neutral
1838 | 742105	1	599	603	I.TPGTN[+1403.50732]TSNQVAV.L	I.TPGTNTSNQVAV.L	N5(NGlycan / 1403.5073)	HexNAc(3)Hex(4)Fuc(1)	9.30E-05	0.038	4.03	333.8	129.3	129.3	2	1296.549	1296.5501	-0.82		2592.0907	2592.0928	Non	5	>sp|nCoV-1 nCoV-2P with signal peptide and tags	2	36.0658	controllerType=0 controllerNumber=1 scan=13390			hcd	0	0.00073	0	0.0012	4.80E-05	0.02	R1	Complex/Fuc
1839 | 741545	1	599	603	I.TPGTN[+1378.47569]TSNQVAV.L	I.TPGTNTSNQVAV.L	N5(NGlycan / 1378.4757)	HexNAc(2)Hex(6)	7.60E-05	0.031	4.12	416.7	238.9	238.9	2	1284.0359	1284.0342	1.32		2567.0646	2567.0612	Non	5	>sp|nCoV-1 nCoV-2P with signal peptide and tags	2	35.6128	controllerType=0 controllerNumber=1 scan=13196			hcd	0	0	0	0	2.80E-05	0.011	R1	Oligomannose
1840 | 737265	1	599	603	I.TPGTN[+1540.52851]TSNQV.A	I.TPGTNTSNQV.A	N5(NGlycan / 1540.5285)	HexNAc(2)Hex(7)	0.0031	0.57	2.5	214.3	88.3	88.3	2	1280.012	1280.0079	3.22		2559.0167	2559.0085	Non	5	>sp|nCoV-1 nCoV-2P with signal peptide and tags	2	29.7584	controllerType=0 controllerNumber=1 scan=10704			hcd	0	0.039	0	0.057	0.00037	0.14	R1	Oligomannose
1842 | 737345	1	599	603	I.TPGTN[+1378.47569]TSNQVA.V	I.TPGTNTSNQVA.V	N5(NGlycan / 1378.4757)	HexNAc(2)Hex(6)	0.0059	0.72	2.23	207.7	39.1	39.1	2	1234.502	1234.5	1.59		2467.9967	2467.9928	Non	5	>sp|nCoV-1 nCoV-2P with signal peptide and tags	2	29.8462	controllerType=0 controllerNumber=1 scan=10742			hcd	0	0.074	0	0.11	0.00076	0.23	R1	Oligomannose
1843 | 742145	1	599	603	I.TPGTN[+1257.44941]TSNQVAV.L	I.TPGTNTSNQVAV.L	N5(NGlycan / 1257.4494)	HexNAc(3)Hex(4)	9.70E-05	0.04	4.01	285.9	134.4	134.4	2	1223.5212	1223.5211	0.05		2446.035	2446.0349	Non	5	>sp|nCoV-1 nCoV-2P with signal peptide and tags	2	36.0703	controllerType=0 controllerNumber=1 scan=13392			hcd	0	0.0007	0	0.0011	5.00E-05	0.021	R1	Neutral
1844 | 741825	1	599	603	I.TPGTN[+1216.42286]TSNQVAV.L	I.TPGTNTSNQVAV.L	N5(NGlycan / 1216.4229)	HexNAc(2)Hex(5)	7.40E-05	0.031	4.13	433.4	252	252	2	1203.0092	1203.0078	1.14		2405.0111	2405.0084	Non	5	>sp|nCoV-1 nCoV-2P with signal peptide and tags	2	35.7893	controllerType=0 controllerNumber=1 scan=13270			hcd	0	0	0	0	2.00E-05	0.0081	R1	Oligomannose
1845 | 737425	1	599	603	I.TPGTN[+1378.47569]TSNQV.A	I.TPGTNTSNQV.A	N5(NGlycan / 1378.4757)	HexNAc(2)Hex(6)	7.50E-05	0.031	4.12	405.6	198.5	198.5	2	1198.982	1198.9815	0.42		2396.9567	2396.9557	Non	5	>sp|nCoV-1 nCoV-2P with signal peptide and tags	2	29.8624	controllerType=0 controllerNumber=1 scan=10748			hcd	0	0	0	0	2.30E-05	0.0095	R1	Oligomannose
1846 | 737785	1	599	603	I.TPGTN[+1216.42286]TSNQVA.V	I.TPGTNTSNQVA.V	N5(NGlycan / 1216.4229)	HexNAc(2)Hex(5)	7.60E-05	0.031	4.12	377.7	174.3	174.3	2	1153.4749	1153.4736	1.11		2305.9425	2305.94	Non	5	>sp|nCoV-1 nCoV-2P with signal peptide and tags	2	30.0278	controllerType=0 controllerNumber=1 scan=10819			hcd	0	0	0	0	2.80E-05	0.012	R1	Oligomannose
1847 | 737865	1	599	603	I.TPGTN[+1216.42286]TSNQV.A	I.TPGTNTSNQV.A	N5(NGlycan / 1216.4229)	HexNAc(2)Hex(5)	5.90E-05	0.024	4.23	472.3	177.1	177.1	2	1117.9567	1117.9551	1.48		2234.9061	2234.9028	Non	5	>sp|nCoV-1 nCoV-2P with signal peptide and tags	2	30.0834	controllerType=0 controllerNumber=1 scan=10843			hcd	0	0	0	0	1.40E-05	0.006	R1	Oligomannose
1848 | 740265	1	601	603	P.GTN[+1768.63952]TSNQVAV.L	P.GTNTSNQVAV.L	N3(NGlycan / 1768.6395)	HexNAc(4)Hex(5)Fuc(1)	9.00E-05	0.037	4.05	337.6	154.1	154.1	2	1380.0688	1380.0659	2.06		2759.1303	2759.1246	Non	3	>sp|nCoV-1 nCoV-2P with signal peptide and tags	2	32.9706	controllerType=0 controllerNumber=1 scan=12068			hcd	0	0.00076	0	0.0012	4.60E-05	0.019	R1	Complex/Fuc
1850 | 829417	1	610	616	A.VLYQDVN[+1419.50224]C[+57.02146]TEVPV.A	A.VLYQDVNCTEVPV.A	N7(NGlycan / 1419.5022)	HexNAc(3)Hex(5)	0.0012	0.34	2.92	210.6	136.1	136.1	2	1478.1296	1478.1253	2.91		2955.2518	2955.2433	Non	7	>sp|nCoV-1 nCoV-2P with signal peptide and tags	2	50.0631	controllerType=0 controllerNumber=1 scan=19385	C8(Carbamidomethyl / 57.0215)		hcd	0	0.019	0	0.027	0.00021	0.083	R1	Neutral
1852 | 826457	1	611	616	V.LYQDVN[+1647.61324]C[+57.02146]TEVPV.A	V.LYQDVNCTEVPV.A	N6(NGlycan / 1647.6132)	HexNAc(5)Hex(3)Fuc(1)	0.00015	0.06	3.82	222.4	172.5	172.5	2	1542.6482	1542.6466	1.08		3084.2892	3084.2859	Non	6	>sp|nCoV-1 nCoV-2P with signal peptide and tags	2	47.216	controllerType=0 controllerNumber=1 scan=18172	C7(Carbamidomethyl / 57.0215)		hcd	0	0.00058	0	0.00092	6.20E-05	0.026	R1	Complex/Fuc
1854 | 826017	1	611	616	V.LYQDVN[+1622.58161]C[+57.02146]TEVPV.A	V.LYQDVNCTEVPV.A	N6(NGlycan / 1622.5816)	HexNAc(4)Hex(5)	0.0015	0.39	2.82	181.4	181.4	181.4	2	1530.1351	1530.1307	2.82		3059.2628	3059.2542	Non	6	>sp|nCoV-1 nCoV-2P with signal peptide and tags	2	47.0294	controllerType=0 controllerNumber=1 scan=18093	C7(Carbamidomethyl / 57.0215)		hcd	0	0.025	0	0.036	0.00027	0.11	R1	Neutral
1855 | 826057	1	611	616	V.LYQDVN[+1606.58669]C[+57.02146]TEVPV.A	V.LYQDVNCTEVPV.A	N6(NGlycan / 1606.5867)	HexNAc(4)Hex(4)Fuc(1)	0.0026	0.52	2.59	169.4	169.4	169.4	2	1522.1371	1522.1333	2.52		3043.267	3043.2593	Non	6	>sp|nCoV-1 nCoV-2P with signal peptide and tags	2	47.0706	controllerType=0 controllerNumber=1 scan=18111	C7(Carbamidomethyl / 57.0215)		hcd	0	0.034	0	0.049	0.00034	0.13	R1	Complex/Fuc
1857 | 826137	1	611	616	V.LYQDVN[+1581.55506]C[+57.02146]TEVPV.A	V.LYQDVNCTEVPV.A	N6(NGlycan / 1581.5551)	HexNAc(3)Hex(6)	0.006	0.72	2.22	154.5	116.3	116.3	2	1509.6215	1509.6175	2.67		3018.2357	3018.2277	Non	6	>sp|nCoV-1 nCoV-2P with signal peptide and tags	2	47.103	controllerType=0 controllerNumber=1 scan=18125	C7(Carbamidomethyl / 57.0215)		hcd	0	0.077	0	0.11	0.0008	0.24	R1	Neutral
1858 | 826337	1	611	616	V.LYQDVN[+1565.56014]C[+57.02146]TEVPV.A	V.LYQDVNCTEVPV.A	N6(NGlycan / 1565.5601)	HexNAc(3)Hex(5)Fuc(1)	0.00059	0.2	3.23	226.1	194.2	194.2	2	1501.618	1501.62	-1.37		3002.2286	3002.2328	Non	6	>sp|nCoV-1 nCoV-2P with signal peptide and tags	2	47.1713	controllerType=0 controllerNumber=1 scan=18153	C7(Carbamidomethyl / 57.0215)		hcd	0	0.0048	0	0.0076	0.0001	0.042	R1	Complex/Fuc
1859 | 826737	1	611	616	V.LYQDVN[+1501.55533]C[+57.02146]TEVPV.A	V.LYQDVNCTEVPV.A	N6(NGlycan / 1501.5553)	HexNAc(5)Hex(3)	8.00E-05	0.033	4.1	324.1	164.9	164.9	2	1469.6191	1469.6176	0.99		2938.2308	2938.2279	Non	6	>sp|nCoV-1 nCoV-2P with signal peptide and tags	2	47.4431	controllerType=0 controllerNumber=1 scan=18268	C7(Carbamidomethyl / 57.0215)		hcd	0	0	0	0	3.80E-05	0.016	R1	Neutral
1860 | 760105	1	611	616	V.LYQDVN[+1460.52878]C[+57.02146]TEVPV.A	V.LYQDVNCTEVPV.A	N6(NGlycan / 1460.5288)	HexNAc(4)Hex(4)	9.80E-05	0.04	4.01	298.9	135.7	135.7	2	1449.1058	1449.1043	0.98		2897.2042	2897.2014	Non	6	>sp|nCoV-1 nCoV-2P with signal peptide and tags	2	47.3119	controllerType=0 controllerNumber=1 scan=18212	C7(Carbamidomethyl / 57.0215)		hcd	0	0.0007	0	0.0011	5.00E-05	0.021	R1	Neutral
1861 | 760305	1	611	616	V.LYQDVN[+1444.53387]C[+57.02146]TEVPV.A	V.LYQDVNCTEVPV.A	N6(NGlycan / 1444.5339)	HexNAc(4)Hex(3)Fuc(1)	5.20E-05	0.021	4.29	455.4	169.1	169.1	2	1441.1084	1441.1069	1.09		2881.2096	2881.2065	Non	6	>sp|nCoV-1 nCoV-2P with signal peptide and tags	2	47.4019	controllerType=0 controllerNumber=1 scan=18251	C7(Carbamidomethyl / 57.0215)		hcd	0	0	0	0	1.20E-05	0.0052	R1	Complex/Fuc
1862 | 774705	1	611	616	V.LYQDVN[+1257.44941]C[+57.02146]TEVPVAI.H	V.LYQDVNCTEVPVAI.H	N6(NGlycan / 1257.4494)	HexNAc(3)Hex(4)	0.00057	0.2	3.24	211.4	189.1	189.1	2	1439.6275	1439.6252	1.56		2878.2477	2878.2432	Non	6	>sp|nCoV-1 nCoV-2P with signal peptide and tags	2	54.2624	controllerType=0 controllerNumber=1 scan=21144	C7(Carbamidomethyl / 57.0215)		hcd	0	0.0038	0	0.0061	0.0001	0.04	R1	Neutral
1863 | 760145	1	611	616	V.LYQDVN[+1419.50224]C[+57.02146]TEVPV.A	V.LYQDVNCTEVPV.A	N6(NGlycan / 1419.5022)	HexNAc(3)Hex(5)	8.10E-05	0.033	4.09	364	166.4	166.4	2	1428.5946	1428.5911	2.51		2856.182	2856.1748	Non	6	>sp|nCoV-1 nCoV-2P with signal peptide and tags	2	47.3208	controllerType=0 controllerNumber=1 scan=18216	C7(Carbamidomethyl / 57.0215)		hcd	0	0	0	0	3.90E-05	0.016	R1	Neutral
1864 | 760385	1	611	616	V.LYQDVN[+1403.50732]C[+57.02146]TEVPV.A	V.LYQDVNCTEVPV.A	N6(NGlycan / 1403.5073)	HexNAc(3)Hex(4)Fuc(1)	8.70E-05	0.036	4.06	326.2	129	129	2	1420.5942	1420.5936	0.39		2840.181	2840.1799	Non	6	>sp|nCoV-1 nCoV-2P with signal peptide and tags	2	47.4153	controllerType=0 controllerNumber=1 scan=18257	C7(Carbamidomethyl / 57.0215)		hcd	0	0	0	0	4.50E-05	0.018	R1	Complex/Fuc
1865 | 774465	1	611	616	V.LYQDVN[+1216.42286]C[+57.02146]TEVPVAI.H	V.LYQDVNCTEVPVAI.H	N6(NGlycan / 1216.4229)	HexNAc(2)Hex(5)	7.60E-05	0.031	4.12	344.8	246.5	246.5	2	1419.1149	1419.112	2.08		2837.2225	2837.2166	Non	6	>sp|nCoV-1 nCoV-2P with signal peptide and tags	2	54.1019	controllerType=0 controllerNumber=1 scan=21076	C7(Carbamidomethyl / 57.0215)		hcd	0	0	0	0	2.90E-05	0.012	R1	Oligomannose
1866 | 741225	1	611	616	V.LYQDVN[+1768.63952]C[+57.02146]T.E	V.LYQDVNCT.E	N6(NGlycan / 1768.6395)	HexNAc(4)Hex(5)Fuc(1)	7.60E-05	0.031	4.12	517.5	234.6	234.6	2	1391.0422	1391.0436	-1.04		2781.077	2781.0799	Non	6	>sp|nCoV-1 nCoV-2P with signal peptide and tags	2	35.4184	controllerType=0 controllerNumber=1 scan=13114	C7(Carbamidomethyl / 57.0215)		hcd	0	0	0	0	2.90E-05	0.012	R1	Complex/Fuc
1867 | 760945	1	611	616	V.LYQDVN[+1298.47596]C[+57.02146]TEVPV.A	V.LYQDVNCTEVPV.A	N6(NGlycan / 1298.476)	HexNAc(4)Hex(3)	9.70E-05	0.04	4.01	296.4	171.1	171.1	2	1368.0794	1368.0779	1.07		2735.1515	2735.1486	Non	6	>sp|nCoV-1 nCoV-2P with signal peptide and tags	2	47.65	controllerType=0 controllerNumber=1 scan=18356	C7(Carbamidomethyl / 57.0215)		hcd	0	0.0007	0	0.0011	5.00E-05	0.021	R1	Neutral
1868 | 775225	1	611	616	V.LYQDVN[+1095.39659]C[+57.02146]TEVPVAI.H	V.LYQDVNCTEVPVAI.H	N6(NGlycan / 1095.3966)	HexNAc(3)Hex(3)	0.0001	0.041	4	223.6	194.2	194.2	2	1358.6015	1358.5988	1.96		2716.1957	2716.1904	Non	6	>sp|nCoV-1 nCoV-2P with signal peptide and tags	2	54.5584	controllerType=0 controllerNumber=1 scan=21269	C7(Carbamidomethyl / 57.0215)		hcd	0	0.00069	0	0.0011	5.10E-05	0.021	R1	Neutral
1869 | 761105	1	611	616	V.LYQDVN[+1241.45450]C[+57.02146]TEVPV.A	V.LYQDVNCTEVPV.A	N6(NGlycan / 1241.4545)	HexNAc(3)Hex(3)Fuc(1)	7.80E-05	0.032	4.11	385.8	191.8	191.8	2	1339.5704	1339.5672	2.36		2678.1334	2678.1271	Non	6	>sp|nCoV-1 nCoV-2P with signal peptide and tags	2	47.7177	controllerType=0 controllerNumber=1 scan=18384	C7(Carbamidomethyl / 57.0215)		hcd	0	0	0	0	3.50E-05	0.014	R1	Complex/Fuc
1870 | 760425	1	611	616	V.LYQDVN[+1216.42286]C[+57.02146]TEVPV.A	V.LYQDVNCTEVPV.A	N6(NGlycan / 1216.4229)	HexNAc(2)Hex(5)	8.00E-05	0.033	4.1	405	211.1	211.1	2	1327.0551	1327.0514	2.81		2653.1029	2653.0955	Non	6	>sp|nCoV-1 nCoV-2P with signal peptide and tags	2	47.4622	controllerType=0 controllerNumber=1 scan=18276	C7(Carbamidomethyl / 57.0215)		hcd	0	0	0	0	3.80E-05	0.016	R1	Oligomannose
1871 | 741185	1	611	616	V.LYQDVN[+1622.58161]C[+57.02146]T.E	V.LYQDVNCT.E	N6(NGlycan / 1622.5816)	HexNAc(4)Hex(5)	5.00E-05	0.021	4.3	522.7	249.9	249.9	2	1318.0158	1318.0147	0.86		2635.0243	2635.022	Non	6	>sp|nCoV-1 nCoV-2P with signal peptide and tags	2	35.3999	controllerType=0 controllerNumber=1 scan=13106	C7(Carbamidomethyl / 57.0215)		hcd	0	0	0	0	1.20E-05	0.0049	R1	Neutral
1872 | 741665	1	611	616	V.LYQDVN[+1606.58669]C[+57.02146]T.E	V.LYQDVNCT.E	N6(NGlycan / 1606.5867)	HexNAc(4)Hex(4)Fuc(1)	7.40E-05	0.031	4.13	467	198.5	198.5	2	1310.0199	1310.0172	2.1		2619.0326	2619.0271	Non	6	>sp|nCoV-1 nCoV-2P with signal peptide and tags	2	35.6613	controllerType=0 controllerNumber=1 scan=13217	C7(Carbamidomethyl / 57.0215)		hcd	0	0	0	0	1.90E-05	0.0078	R1	Complex/Fuc
1873 | 761425	1	611	616	V.LYQDVN[+1095.39659]C[+57.02146]TEVPV.A	V.LYQDVNCTEVPV.A	N6(NGlycan / 1095.3966)	HexNAc(3)Hex(3)	0.00015	0.059	3.83	302	143.1	143.1	2	1266.5429	1266.5382	3.68		2532.0785	2532.0692	Non	6	>sp|nCoV-1 nCoV-2P with signal peptide and tags	2	47.9554	controllerType=0 controllerNumber=1 scan=18488	C7(Carbamidomethyl / 57.0215)		hcd	0	0.00058	0	0.00092	6.20E-05	0.025	R1	Neutral
1874 | 742025	1	611	616	V.LYQDVN[+1444.53387]C[+57.02146]T.E	V.LYQDVNCT.E	N6(NGlycan / 1444.5339)	HexNAc(4)Hex(3)Fuc(1)	6.70E-05	0.028	4.17	510	227.7	227.7	2	1228.9922	1228.9908	1.18		2456.9772	2456.9743	Non	6	>sp|nCoV-1 nCoV-2P with signal peptide and tags	2	35.9882	controllerType=0 controllerNumber=1 scan=13356	C7(Carbamidomethyl / 57.0215)		hcd	0	0	0	0	1.60E-05	0.0069	R1	Complex/Fuc
1875 | 741985	1	611	616	V.LYQDVN[+1444.53387]C[+57.02146]T.E	V.LYQDVNCT.E	N6(NGlycan / 1444.5339)	HexNAc(4)Hex(3)Fuc(1)	6.30E-05	0.026	4.2	489.7	193.6	193.6	2	1228.992	1228.9908	0.98		2456.9767	2456.9743	Non	6	>sp|nCoV-1 nCoV-2P with signal peptide and tags	2	35.9564	controllerType=0 controllerNumber=1 scan=13342	C7(Carbamidomethyl / 57.0215)		hcd	0	0	0	0	1.50E-05	0.0063	R1	Complex/Fuc
1876 | 741465	1	611	616	V.LYQDVN[+1419.50224]C[+57.02146]T.E	V.LYQDVNCT.E	N6(NGlycan / 1419.5022)	HexNAc(3)Hex(5)	7.40E-05	0.031	4.13	456.5	218.5	218.5	2	1216.4771	1216.475	1.75		2431.9469	2431.9427	Non	6	>sp|nCoV-1 nCoV-2P with signal peptide and tags	2	35.5862	controllerType=0 controllerNumber=1 scan=13186	C7(Carbamidomethyl / 57.0215)		hcd	0	0	0	0	1.90E-05	0.0081	R1	Neutral
1877 | 741505	1	611	616	V.LYQDVN[+1216.42286]C[+57.02146]T.E	V.LYQDVNCT.E	N6(NGlycan / 1216.4229)	HexNAc(2)Hex(5)	6.60E-05	0.027	4.18	481	256.7	256.7	2	1114.9356	1114.9353	0.28		2228.8639	2228.8633	Non	6	>sp|nCoV-1 nCoV-2P with signal peptide and tags	2	35.5906	controllerType=0 controllerNumber=1 scan=13188	C7(Carbamidomethyl / 57.0215)		hcd	0	0	0	0	1.60E-05	0.0067	R1	Oligomannose
1919 | 879110	1	646	657	T.RAGC[+57.02146]LIGAEHVN[+3372.19016]NSYEC[+57.02146]DIPIGA.G	T.RAGCLIGAEHVNNSYECDIPIGA.G	N12(NGlycan / 3372.1902)	HexNAc(6)Hex(7)Fuc(1)NeuAc(3)	0.00011	0.046	3.94	288.8	54.4	1.6	4	1472.8463	1472.8444	1.29		5888.3634	5888.3558	Non	12	>sp|nCoV-1 nCoV-2P with signal peptide and tags	2	57.2869	controllerType=0 controllerNumber=1 scan=22394	C4(Carbamidomethyl / 57.0215); C17(Carbamidomethyl / 57.0215)		hcd	0	0.00064	0	0.001	5.50E-05	0.023	R1	Complex/NeuAc+Fuc
1921 | 855270	1	646	657	T.RAGC[+57.02146]LIGAEHVN[+2133.77171]NSYEC[+57.02146]DIPIGA.G	T.RAGCLIGAEHVNNSYECDIPIGA.G	N12(NGlycan / 2133.7717)	HexNAc(5)Hex(6)Fuc(1)	1.70E-05	0.007	4.78	309.2	212.6	212.6	3	1550.6515	1550.6506	0.58		4649.9401	4649.9374	Non	12	>sp|nCoV-1 nCoV-2P with signal peptide and tags	2	44.8427	controllerType=0 controllerNumber=1 scan=17161	C4(Carbamidomethyl / 57.0215); C17(Carbamidomethyl / 57.0215)		hcd	0	0	0	0	2.90E-06	0.0013	R1	Complex/Fuc
1922 | 855470	1	646	657	T.RAGC[+57.02146]LIGAEHVN[+2117.77680]NSYEC[+57.02146]DIPIGA.G	T.RAGCLIGAEHVNNSYECDIPIGA.G	N12(NGlycan / 2117.7768)	HexNAc(5)Hex(5)Fuc(2)	8.20E-05	0.034	4.09	221.7	151	151	3	1544.9859	1545.319	0.87	-1	4632.9431	4633.9425	Non	12	>sp|nCoV-1 nCoV-2P with signal peptide and tags	2	45.0254	controllerType=0 controllerNumber=1 scan=17240	C4(Carbamidomethyl / 57.0215); C17(Carbamidomethyl / 57.0215)		hcd	0	0	0	0	4.00E-05	0.017	R1	Complex/Fuc
1923 | 856070	1	646	657	T.RAGC[+57.02146]LIGAEHVN[+2059.73493]NSYEC[+57.02146]DIPIGA.G	T.RAGCLIGAEHVNNSYECDIPIGA.G	N12(NGlycan / 2059.7349)	HexNAc(4)Hex(5)Fuc(1)NeuAc(1)	9.40E-05	0.038	4.03	262.1	259.5	259.5	3	1525.9777	1525.9717	3.93		4575.9186	4575.9006	Non	12	>sp|nCoV-1 nCoV-2P with signal peptide and tags	2	48.2258	controllerType=0 controllerNumber=1 scan=18604	C4(Carbamidomethyl / 57.0215); C17(Carbamidomethyl / 57.0215)		hcd	0	0.00072	0	0.0011	4.90E-05	0.02	R1	Complex/NeuAc+Fuc
1924 | 855510	1	646	657	T.RAGC[+57.02146]LIGAEHVN[+2012.74544]NSYEC[+57.02146]DIPIGA.G	T.RAGCLIGAEHVNNSYECDIPIGA.G	N12(NGlycan / 2012.7454)	HexNAc(6)Hex(4)Fuc(1)	0.00014	0.058	3.84	181.5	148.6	148.6	3	1510.3083	1510.3086	-0.18		4528.9103	4528.9111	Non	12	>sp|nCoV-1 nCoV-2P with signal peptide and tags	2	45.0277	controllerType=0 controllerNumber=1 scan=17241	C4(Carbamidomethyl / 57.0215); C17(Carbamidomethyl / 57.0215)		hcd	0	0.00059	0	0.00093	6.10E-05	0.025	R1	Complex/Fuc
1925 | 855390	1	646	657	T.RAGC[+57.02146]LIGAEHVN[+1971.71889]NSYEC[+57.02146]DIPIGA.G	T.RAGCLIGAEHVNNSYECDIPIGA.G	N12(NGlycan / 1971.7189)	HexNAc(5)Hex(5)Fuc(1)	0.00016	0.065	3.78	206.3	155.6	155.6	3	1496.6323	1496.633	-0.52		4487.8822	4487.8846	Non	12	>sp|nCoV-1 nCoV-2P with signal peptide and tags	2	44.9879	controllerType=0 controllerNumber=1 scan=17225	C4(Carbamidomethyl / 57.0215); C17(Carbamidomethyl / 57.0215)		hcd	0	0.0011	0	0.0018	6.50E-05	0.027	R1	Complex/Fuc
1926 | 855630	1	646	657	T.RAGC[+57.02146]LIGAEHVN[+1850.69261]NSYEC[+57.02146]DIPIGA.G	T.RAGCLIGAEHVNNSYECDIPIGA.G	N12(NGlycan / 1850.6926)	HexNAc(6)Hex(3)Fuc(1)	0.00034	0.13	3.47	203.1	168	168	3	1456.2949	1456.2909	2.69		4366.87	4366.8583	Non	12	>sp|nCoV-1 nCoV-2P with signal peptide and tags	2	45.1466	controllerType=0 controllerNumber=1 scan=17293	C4(Carbamidomethyl / 57.0215); C17(Carbamidomethyl / 57.0215)		hcd	0	0.0025	0	0.0041	7.60E-05	0.031	R1	Complex/Fuc
1927 | 855710	1	646	657	T.RAGC[+57.02146]LIGAEHVN[+1809.66607]NSYEC[+57.02146]DIPIGA.G	T.RAGCLIGAEHVNNSYECDIPIGA.G	N12(NGlycan / 1809.6661)	HexNAc(5)Hex(4)Fuc(1)	7.80E-06	0.0033	5.11	447.3	164.2	164.2	3	1442.6186	1442.6154	2.19		4325.8412	4325.8317	Non	12	>sp|nCoV-1 nCoV-2P with signal peptide and tags	2	45.1985	controllerType=0 controllerNumber=1 scan=17314	C4(Carbamidomethyl / 57.0215); C17(Carbamidomethyl / 57.0215)		hcd	0	0	0	0	9.70E-07	0.00041	R1	Complex/Fuc
1928 | 855590	1	646	657	T.RAGC[+57.02146]LIGAEHVN[+1809.66607]NSYEC[+57.02146]DIPIGA.G	T.RAGCLIGAEHVNNSYECDIPIGA.G	N12(NGlycan / 1809.6661)	HexNAc(5)Hex(4)Fuc(1)	0.00012	0.049	3.91	230.2	144.5	144.5	3	1442.6199	1442.6154	3.12		4325.8452	4325.8317	Non	12	>sp|nCoV-1 nCoV-2P with signal peptide and tags	2	45.0828	controllerType=0 controllerNumber=1 scan=17265	C4(Carbamidomethyl / 57.0215); C17(Carbamidomethyl / 57.0215)		hcd	0	0.00062	0	0	5.60E-05	0.023	R1	Complex/Fuc
1929 | 855750	1	646	657	T.RAGC[+57.02146]LIGAEHVN[+1647.61324]NSYEC[+57.02146]DIPIGA.G	T.RAGCLIGAEHVNNSYECDIPIGA.G	N12(NGlycan / 1647.6132)	HexNAc(5)Hex(3)Fuc(1)	3.00E-05	0.012	4.53	350.3	246.5	246.5	3	1388.5997	1388.5978	1.33		4163.7844	4163.7789	Non	12	>sp|nCoV-1 nCoV-2P with signal peptide and tags	2	45.2305	controllerType=0 controllerNumber=1 scan=17328	C4(Carbamidomethyl / 57.0215); C17(Carbamidomethyl / 57.0215)		hcd	0	0	0	0	6.00E-06	0.0026	R1	Complex/Fuc
1930 | 855670	1	646	657	T.RAGC[+57.02146]LIGAEHVN[+1606.58669]NSYEC[+57.02146]DIPIGA.G	T.RAGCLIGAEHVNNSYECDIPIGA.G	N12(NGlycan / 1606.5867)	HexNAc(4)Hex(4)Fuc(1)	5.20E-05	0.022	4.28	366.3	301.4	301.4	3	1374.9257	1374.9223	2.48		4122.7626	4122.7524	Non	12	>sp|nCoV-1 nCoV-2P with signal peptide and tags	2	45.1676	controllerType=0 controllerNumber=1 scan=17302	C4(Carbamidomethyl / 57.0215); C17(Carbamidomethyl / 57.0215)		hcd	0	0	0	0	1.30E-05	0.0053	R1	Complex/Fuc
1931 | 823097	1	646	657	T.RAGC[+57.02146]LIGAEHVN[+1444.53387]NSYEC[+57.02146]DIPIGA.G	T.RAGCLIGAEHVNNSYECDIPIGA.G	N12(NGlycan / 1444.5339)	HexNAc(4)Hex(3)Fuc(1)	1.80E-07	7.80E-05	6.73	508.2	400.8	400.8	3	1320.9066	1320.9047	1.4		3960.7051	3960.6995	Non	12	>sp|nCoV-1 nCoV-2P with signal peptide and tags	2	45.3776	controllerType=0 controllerNumber=1 scan=17391	C4(Carbamidomethyl / 57.0215); C17(Carbamidomethyl / 57.0215)		hcd	0	0	0	0	2.40E-08	1.00E-05	R1	Complex/Fuc
1969 | 758745	1	705	709	S.VAYSN[+1540.52851]NSIAIPT.N	S.VAYSNNSIAIPT.N	N5(NGlycan / 1540.5285)	HexNAc(2)Hex(7)	9.90E-05	0.04	4	289.7	152.3	152.3	2	1395.592	1395.589	2.09		2790.1766	2790.1708	Non	5	>sp|nCoV-1 nCoV-2P with signal peptide and tags	2	46.5424	controllerType=0 controllerNumber=1 scan=17889			hcd	0	0.00069	0	0.0011	5.10E-05	0.021	R1	Oligomannose
1970 | 758985	1	705	709	S.VAYSN[+1378.47569]NSIAIPT.N	S.VAYSNNSIAIPT.N	N5(NGlycan / 1378.4757)	HexNAc(2)Hex(6)	0.00017	0.068	3.76	253.4	155.6	155.6	2	1314.5662	1314.5626	2.72		2628.1251	2628.118	Non	5	>sp|nCoV-1 nCoV-2P with signal peptide and tags	2	46.7012	controllerType=0 controllerNumber=1 scan=17956			hcd	0	0.0011	0	0.0017	6.70E-05	0.028	R1	Oligomannose
1971 | 759345	1	705	709	S.VAYSN[+1216.42286]NSIAIPT.N	S.VAYSNNSIAIPT.N	N5(NGlycan / 1216.4229)	HexNAc(2)Hex(5)	0.00011	0.046	3.95	273.1	168.9	168.9	2	1233.5395	1233.5362	2.64		2466.0717	2466.0652	Non	5	>sp|nCoV-1 nCoV-2P with signal peptide and tags	2	46.9354	controllerType=0 controllerNumber=1 scan=18054			hcd	0	0.00065	0	0.001	5.40E-05	0.022	R1	Oligomannose
1974 | 822817	1	706	709	V.AYSN[+1809.66607]NSIAIPT.N	V.AYSNNSIAIPT.N	N4(NGlycan / 1809.6661)	HexNAc(5)Hex(4)Fuc(1)	9.20E-05	0.038	4.04	341.8	155.2	155.2	2	1480.6279	1480.6236	2.86		2960.2484	2960.2399	Non	4	>sp|nCoV-1 nCoV-2P with signal peptide and tags	2	44.9692	controllerType=0 controllerNumber=1 scan=17217			hcd	0	0.00074	0	0.0012	4.70E-05	0.02	R1	Complex/Fuc
1975 | 822657	1	706	709	V.AYSN[+1809.66607]NSIAIPT.N	V.AYSNNSIAIPT.N	N4(NGlycan / 1809.6661)	HexNAc(5)Hex(4)Fuc(1)	0.0013	0.36	2.88	218.7	84.7	84.7	2	1480.6263	1480.6236	1.79		2960.2453	2960.2399	Non	4	>sp|nCoV-1 nCoV-2P with signal peptide and tags	2	44.6737	controllerType=0 controllerNumber=1 scan=17088			hcd	0	0.02	0	0.0012	0.00024	0.092	R1	Complex/Fuc
1976 | 754945	1	706	709	V.AYSN[+1768.63952]NSIAIPT.N	V.AYSNNSIAIPT.N	N4(NGlycan / 1768.6395)	HexNAc(4)Hex(5)Fuc(1)	8.50E-05	0.035	4.07	329.5	159.7	159.7	2	1460.1112	1460.1103	0.63		2919.2152	2919.2134	Non	4	>sp|nCoV-1 nCoV-2P with signal peptide and tags	2	44.5353	controllerType=0 controllerNumber=1 scan=17029			hcd	0	0	0	0	4.30E-05	0.018	R1	Complex/Fuc
1977 | 754185	1	706	709	V.AYSN[+1702.58133]NSIAIPT.N	V.AYSNNSIAIPT.N	N4(NGlycan / 1702.5813)	HexNAc(2)Hex(8)	7.60E-05	0.031	4.12	363.4	190.1	190.1	2	1427.082	1427.0812	0.5		2853.1566	2853.1552	Non	4	>sp|nCoV-1 nCoV-2P with signal peptide and tags	2	44.3761	controllerType=0 controllerNumber=1 scan=16961			hcd	0	0	0	0	2.60E-05	0.011	R1	Oligomannose
1978 | 756265	1	706	709	V.AYSN[+1647.61324]NSIAIPT.N	V.AYSNNSIAIPT.N	N4(NGlycan / 1647.6132)	HexNAc(5)Hex(3)Fuc(1)	8.70E-05	0.036	4.06	373	150	150	2	1399.6008	1399.5972	2.54		2798.1942	2798.1871	Non	4	>sp|nCoV-1 nCoV-2P with signal peptide and tags	2	45.2095	controllerType=0 controllerNumber=1 scan=17319			hcd	0	0	0	0	4.50E-05	0.018	R1	Complex/Fuc
1979 | 755545	1	706	709	V.AYSN[+1606.58669]NSIAIPT.N	V.AYSNNSIAIPT.N	N4(NGlycan / 1606.5867)	HexNAc(4)Hex(4)Fuc(1)	9.10E-05	0.037	4.04	316.7	165.1	165.1	2	1379.0871	1379.0839	2.29		2757.1669	2757.1606	Non	4	>sp|nCoV-1 nCoV-2P with signal peptide and tags	2	44.8153	controllerType=0 controllerNumber=1 scan=17149			hcd	0	0.00075	0	0.0012	4.70E-05	0.019	R1	Complex/Fuc
1980 | 755705	1	706	709	V.AYSN[+1606.58669]NSIAIPT.N	V.AYSNNSIAIPT.N	N4(NGlycan / 1606.5867)	HexNAc(4)Hex(4)Fuc(1)	9.40E-05	0.038	4.03	285.9	140.7	140.7	2	1379.0855	1379.0839	1.14		2757.1637	2757.1606	Non	4	>sp|nCoV-1 nCoV-2P with signal peptide and tags	2	44.9767	controllerType=0 controllerNumber=1 scan=17220			hcd	0	0.00072	0	0.0012	4.90E-05	0.02	R1	Complex/Fuc
1981 | 755665	1	706	709	V.AYSN[+1565.56014]NSIAIPT.N	V.AYSNNSIAIPT.N	N4(NGlycan / 1565.5601)	HexNAc(3)Hex(5)Fuc(1)	7.60E-05	0.031	4.12	341.9	172.4	172.4	2	1358.5716	1358.5707	0.68		2716.1359	2716.134	Non	4	>sp|nCoV-1 nCoV-2P with signal peptide and tags	2	44.942	controllerType=0 controllerNumber=1 scan=17205			hcd	0	0	0	0	3.00E-05	0.012	R1	Complex/Fuc
1982 | 754985	1	706	709	V.AYSN[+1540.52851]NSIAIPT.N	V.AYSNNSIAIPT.N	N4(NGlycan / 1540.5285)	HexNAc(2)Hex(7)	8.30E-05	0.034	4.08	315.9	173.3	173.3	2	1346.0577	1346.0548	2.1		2691.108	2691.1024	Non	4	>sp|nCoV-1 nCoV-2P with signal peptide and tags	2	44.5375	controllerType=0 controllerNumber=1 scan=17030			hcd	0	0	0	0	4.10E-05	0.017	R1	Oligomannose
1983 | 756145	1	706	709	V.AYSN[+1403.50732]NSIAIPT.N	V.AYSNNSIAIPT.N	N4(NGlycan / 1403.5073)	HexNAc(3)Hex(4)Fuc(1)	0.00012	0.05	3.91	336.1	134	134	2	1277.549	1277.5442	3.72		2554.0907	2554.0812	Non	4	>sp|nCoV-1 nCoV-2P with signal peptide and tags	2	45.1511	controllerType=0 controllerNumber=1 scan=17295			hcd	0	0.00062	0	0.00099	5.70E-05	0.023	R1	Complex/Fuc
1984 | 755505	1	706	709	V.AYSN[+1378.47569]NSIAIPT.N	V.AYSNNSIAIPT.N	N4(NGlycan / 1378.4757)	HexNAc(2)Hex(6)	7.80E-05	0.032	4.11	395.7	214.9	214.9	2	1265.0314	1265.0284	2.37		2529.0556	2529.0496	Non	4	>sp|nCoV-1 nCoV-2P with signal peptide and tags	2	44.7748	controllerType=0 controllerNumber=1 scan=17131			hcd	0	0	0	0	3.50E-05	0.014	R1	Oligomannose
1985 | 755785	1	706	709	V.AYSN[+1216.42286]NSIAIPT.N	V.AYSNNSIAIPT.N	N4(NGlycan / 1216.4229)	HexNAc(2)Hex(5)	8.00E-05	0.033	4.1	394.3	208.3	208.3	2	1184.0054	1184.002	2.88		2367.0036	2366.9967	Non	4	>sp|nCoV-1 nCoV-2P with signal peptide and tags	2	45.0441	controllerType=0 controllerNumber=1 scan=17248			hcd	0	0	0	0	3.70E-05	0.015	R1	Oligomannose
1988 | 831017	1	707	709	A.YSN[+1856.65556]NSIAIPT.N	A.YSNNSIAIPT.N	N3(NGlycan / 1856.6556)	HexNAc(3)Hex(5)Fuc(1)NeuAc(1)	0.00075	0.24	3.13	229.2	71.5	71.5	2	1468.6034	1468.5998	2.48		2936.1996	2936.1923	Non	3	>sp|nCoV-1 nCoV-2P with signal peptide and tags	2	51.7766	controllerType=0 controllerNumber=1 scan=20101			hcd	0	0.0093	0	0.015	0.00014	0.055	R1	Complex/NeuAc+Fuc
1989 | 754505	1	707	709	A.YSN[+1809.66607]NSIAIPT.N	A.YSNNSIAIPT.N	N3(NGlycan / 1809.6661)	HexNAc(5)Hex(4)Fuc(1)	0.00046	0.16	3.34	265.8	116.9	116.9	2	1445.1075	1445.1051	1.67		2889.2077	2889.2028	Non	3	>sp|nCoV-1 nCoV-2P with signal peptide and tags	2	44.4501	controllerType=0 controllerNumber=1 scan=16992			hcd	0	0.0025	0	0.004	8.20E-05	0.034	R1	Complex/Fuc
1990 | 752985	1	707	709	A.YSN[+1768.63952]NSIAIPT.N	A.YSNNSIAIPT.N	N3(NGlycan / 1768.6395)	HexNAc(4)Hex(5)Fuc(1)	8.20E-05	0.034	4.08	333.1	181.5	181.5	2	1424.5943	1424.5918	1.76		2848.1813	2848.1763	Non	3	>sp|nCoV-1 nCoV-2P with signal peptide and tags	2	44.0674	controllerType=0 controllerNumber=1 scan=16833			hcd	0	0	0	0	4.00E-05	0.017	R1	Complex/Fuc
1991 | 752185	1	707	709	A.YSN[+1702.58133]NSIAIPT.N	A.YSNNSIAIPT.N	N3(NGlycan / 1702.5813)	HexNAc(2)Hex(8)	8.10E-05	0.033	4.09	384.3	190.9	190.9	2	1391.5671	1391.5627	3.14		2782.1268	2782.1181	Non	3	>sp|nCoV-1 nCoV-2P with signal peptide and tags	2	43.7767	controllerType=0 controllerNumber=1 scan=16709			hcd	0	0	0	0	3.90E-05	0.016	R1	Oligomannose
1992 | 753825	1	707	709	A.YSN[+1606.58669]NSIAIPT.N	A.YSNNSIAIPT.N	N3(NGlycan / 1606.5867)	HexNAc(4)Hex(4)Fuc(1)	0.00014	0.056	3.86	272.7	112.2	112.2	2	1343.5657	1343.5654	0.26		2686.1242	2686.1235	Non	3	>sp|nCoV-1 nCoV-2P with signal peptide and tags	2	44.3151	controllerType=0 controllerNumber=1 scan=16936			hcd	0	0.0006	0	0.00095	5.90E-05	0.025	R1	Complex/Fuc
1993 | 753425	1	707	709	A.YSN[+1581.55506]NSIAIPT.N	A.YSNNSIAIPT.N	N3(NGlycan / 1581.5551)	HexNAc(3)Hex(6)	0.0006	0.2	3.22	259.3	139.7	139.7	2	1331.0546	1331.0496	3.8		2661.1019	2661.0918	Non	3	>sp|nCoV-1 nCoV-2P with signal peptide and tags	2	44.201	controllerType=0 controllerNumber=1 scan=16888			hcd	0	0.0047	0	0.0076	0.00011	0.043	R1	Neutral
1994 | 754305	1	707	709	A.YSN[+1565.56014]NSIAIPT.N	A.YSNNSIAIPT.N	N3(NGlycan / 1565.5601)	HexNAc(3)Hex(5)Fuc(1)	0.0001	0.041	4	310.7	195.8	195.8	2	1323.0566	1323.0521	3.38		2645.1058	2645.0969	Non	3	>sp|nCoV-1 nCoV-2P with signal peptide and tags	2	44.4146	controllerType=0 controllerNumber=1 scan=16978			hcd	0	0.00068	0	0.0011	5.10E-05	0.021	R1	Complex/Fuc
1995 | 752825	1	707	709	A.YSN[+1540.52851]NSIAIPT.N	A.YSNNSIAIPT.N	N3(NGlycan / 1540.5285)	HexNAc(2)Hex(7)	7.60E-05	0.031	4.12	373.5	203.2	203.2	2	1310.5381	1310.5363	1.41		2620.069	2620.0653	Non	3	>sp|nCoV-1 nCoV-2P with signal peptide and tags	2	43.9591	controllerType=0 controllerNumber=1 scan=16786			hcd	0	0	0	0	3.00E-05	0.013	R1	Oligomannose
1996 | 755385	1	707	709	A.YSN[+1444.53387]NSIAIPT.N	A.YSNNSIAIPT.N	N3(NGlycan / 1444.5339)	HexNAc(4)Hex(3)Fuc(1)	8.20E-05	0.034	4.08	322.5	216	216	2	1262.5414	1262.539	1.96		2524.0756	2524.0706	Non	3	>sp|nCoV-1 nCoV-2P with signal peptide and tags	2	44.6814	controllerType=0 controllerNumber=1 scan=17091			hcd	0	0	0	0	4.00E-05	0.017	R1	Complex/Fuc
1997 | 754665	1	707	709	A.YSN[+1419.50224]NSIAIPT.N	A.YSNNSIAIPT.N	N3(NGlycan / 1419.5022)	HexNAc(3)Hex(5)	0.0014	0.37	2.86	211.2	125.9	125.9	2	1250.0269	1250.0231	3.01		2499.0465	2499.039	Non	3	>sp|nCoV-1 nCoV-2P with signal peptide and tags	2	44.4844	controllerType=0 controllerNumber=1 scan=17007			hcd	0	0.021	0	0.03	0.00025	0.096	R1	Neutral
1998 | 755465	1	707	709	A.YSN[+1403.50732]NSIAIPT.N	A.YSNNSIAIPT.N	N3(NGlycan / 1403.5073)	HexNAc(3)Hex(4)Fuc(1)	8.90E-05	0.036	4.05	321.7	163.5	163.5	2	1242.0271	1242.0257	1.18		2483.047	2483.0441	Non	3	>sp|nCoV-1 nCoV-2P with signal peptide and tags	2	44.7157	controllerType=0 controllerNumber=1 scan=17106			hcd	0	0.00077	0	0.0012	4.60E-05	0.019	R1	Complex/Fuc
1999 | 753385	1	707	709	A.YSN[+1378.47569]NSIAIPT.N	A.YSNNSIAIPT.N	N3(NGlycan / 1378.4757)	HexNAc(2)Hex(6)	8.10E-05	0.033	4.09	374.6	183.3	183.3	2	1229.5127	1229.5099	2.34		2458.0182	2458.0125	Non	3	>sp|nCoV-1 nCoV-2P with signal peptide and tags	2	44.1899	controllerType=0 controllerNumber=1 scan=16883			hcd	0	0	0	0	3.90E-05	0.016	R1	Oligomannose
2000 | 754545	1	707	709	A.YSN[+1216.42286]NSIAIPT.N	A.YSNNSIAIPT.N	N3(NGlycan / 1216.4229)	HexNAc(2)Hex(5)	8.70E-05	0.036	4.06	348.7	185.4	185.4	2	1148.4873	1148.4835	3.39		2295.9674	2295.9596	Non	3	>sp|nCoV-1 nCoV-2P with signal peptide and tags	2	44.4732	controllerType=0 controllerNumber=1 scan=17002			hcd	0	0	0	0	4.50E-05	0.018	R1	Oligomannose
2001 | 749265	1	709	709	S.N[+1540.52851]NSIAIPT.N	S.NNSIAIPT.N	N1(NGlycan / 1540.5285)	HexNAc(2)Hex(7)	0.00011	0.046	3.95	424.4	46.4	46.4	2	1185.4883	1185.4886	-0.23		2369.9694	2369.9699	Non	1	>sp|nCoV-1 nCoV-2P with signal peptide and tags	2	42.2778	controllerType=0 controllerNumber=1 scan=16064			hcd	0	0.00065	0	0.001	5.40E-05	0.022	R1	Oligomannose
2002 | 749185	1	709	709	S.N[+1540.52851]NSIAIPT.N	S.NNSIAIPT.N	N1(NGlycan / 1540.5285)	HexNAc(2)Hex(7)	0.00019	0.076	3.71	413	21.6	21.6	2	1185.4905	1185.4886	1.62		2369.9738	2369.9699	Non	1	>sp|nCoV-1 nCoV-2P with signal peptide and tags	2	42.2094	controllerType=0 controllerNumber=1 scan=16035			hcd	0	0.0011	0	0.001	7.00E-05	0.029	R1	Oligomannose
2003 | 666954	1	709	709	S.N[+1378.47569]NSIAIPT.N	S.NNSIAIPT.N	N1(NGlycan / 1378.4757)	HexNAc(2)Hex(6)	0.00011	0.043	3.97	449.4	45.3	45.3	2	1104.4637	1104.4622	1.34		2207.9201	2207.9171	Non	1	>sp|nCoV-1 nCoV-2P with signal peptide and tags	2	42.4169	controllerType=0 controllerNumber=1 scan=16124			hcd	0	0.00066	0	0.001	5.30E-05	0.022	R1	Oligomannose
2007 | 841057	1	717	717	T.N[+1540.52851]FTISVTTEILPV.S	T.NFTISVTTEILPV.S	N1(NGlycan / 1540.5285)	HexNAc(2)Hex(7)	7.50E-05	0.031	4.13	379.8	200	200	2	1487.6634	1487.6622	0.79		2974.3195	2974.3171	Non	1	>sp|nCoV-1 nCoV-2P with signal peptide and tags	2	64.2567	controllerType=0 controllerNumber=1 scan=25296			hcd	0	0	0	0	2.10E-05	0.0089	R1	Oligomannose
2008 | 826857	1	717	717	T.N[+1825.66098]FTISVTTEI.L	T.NFTISVTTEI.L	N1(NGlycan / 1825.661)	HexNAc(5)Hex(5)	0.0079	0.78	2.1	262.3	45.8	45.8	3	984.0851	984.0863	-1.21		2950.2408	2950.2444	Non	1	>sp|nCoV-1 nCoV-2P with signal peptide and tags	2	47.5966	controllerType=0 controllerNumber=1 scan=18333			hcd	0	0.12	0	0.16	0.0013	0.34	R1	Neutral
2009 | 789427	1	717	717	T.N[+1419.50224]FTISVTTEILPV.S	T.NFTISVTTEILPV.S	N1(NGlycan / 1419.5022)	HexNAc(3)Hex(5)	0.00013	0.051	3.9	280.4	158.5	158.5	2	1427.1542	1427.1491	3.61		2853.3012	2853.2909	Non	1	>sp|nCoV-1 nCoV-2P with signal peptide and tags	2	64.6539	controllerType=0 controllerNumber=1 scan=25458			hcd	0	0.00062	0	0.00098	5.70E-05	0.024	R1	Neutral
2010 | 789227	1	717	717	T.N[+1378.47569]FTISVTTEILPV.S	T.NFTISVTTEILPV.S	N1(NGlycan / 1378.4757)	HexNAc(2)Hex(6)	9.40E-05	0.039	4.03	338.8	154.2	154.2	2	1406.6392	1406.6358	2.43		2812.2711	2812.2643	Non	1	>sp|nCoV-1 nCoV-2P with signal peptide and tags	2	64.5529	controllerType=0 controllerNumber=1 scan=25416			hcd	0	0.00072	0	0.0011	4.90E-05	0.02	R1	Oligomannose
2011 | 789187	1	717	717	T.N[+1378.47569]FTISVTTEILPV.S	T.NFTISVTTEILPV.S	N1(NGlycan / 1378.4757)	HexNAc(2)Hex(6)	0.0055	0.7	2.26	215.4	54	54	2	1406.6392	1406.6358	2.43		2812.2711	2812.2643	Non	1	>sp|nCoV-1 nCoV-2P with signal peptide and tags	2	64.5485	controllerType=0 controllerNumber=1 scan=25414			hcd	0	0.059	0	0.0011	0.00058	0.19	R1	Oligomannose
2012 | 790107	1	717	717	T.N[+1378.47569]FTISVTTEILPV.S	T.NFTISVTTEILPV.S	N1(NGlycan / 1378.4757)	HexNAc(2)Hex(6)	0.0032	0.58	2.49	185	96.9	96.9	2	1406.6396	1406.6358	2.69		2812.2719	2812.2643	Non	1	>sp|nCoV-1 nCoV-2P with signal peptide and tags	2	65.0703	controllerType=0 controllerNumber=1 scan=25631			hcd	0	0.04	0	0.0011	0.00039	0.14	R1	Oligomannose
2013 | 776945	1	717	717	T.N[+1872.65048]FTISVT.T	T.NFTISVT.T	N1(NGlycan / 1872.6505)	HexNAc(3)Hex(6)NeuAc(1)	0.00021	0.081	3.69	385.6	38.5	38.5	2	1327.5357	1327.5334	1.72		2654.0641	2654.0595	Non	1	>sp|nCoV-1 nCoV-2P with signal peptide and tags	2	55.8862	controllerType=0 controllerNumber=1 scan=21814			hcd	0	0.0016	0	0.0025	7.20E-05	0.03	R1	Complex/NeuAc
2014 | 789747	1	717	717	T.N[+1216.42286]FTISVTTEILPV.S	T.NFTISVTTEILPV.S	N1(NGlycan / 1216.4229)	HexNAc(2)Hex(5)	8.50E-05	0.035	4.07	318.2	135.8	135.8	2	1325.6115	1325.6094	1.59		2650.2157	2650.2115	Non	1	>sp|nCoV-1 nCoV-2P with signal peptide and tags	2	64.8373	controllerType=0 controllerNumber=1 scan=25535			hcd	0	0	0	0	4.40E-05	0.018	R1	Oligomannose
2015 | 777185	1	717	717	T.N[+1856.65556]FTISVT.T	T.NFTISVT.T	N1(NGlycan / 1856.6556)	HexNAc(3)Hex(5)Fuc(1)NeuAc(1)	0.00028	0.11	3.56	326.7	70.9	70.9	2	1319.5392	1319.5359	2.49		2638.0712	2638.0646	Non	1	>sp|nCoV-1 nCoV-2P with signal peptide and tags	2	56.1463	controllerType=0 controllerNumber=1 scan=21923			hcd	0	0.0021	0	0.0033	7.50E-05	0.031	R1	Complex/NeuAc+Fuc
2016 | 779785	1	717	717	T.N[+1872.65048]FTISV.T	T.NFTISV.T	N1(NGlycan / 1872.6505)	HexNAc(3)Hex(6)NeuAc(1)	9.30E-05	0.038	4.03	403.9	69.6	69.6	2	1277.0121	1277.0096	2.01		2553.017	2553.0118	Non	1	>sp|nCoV-1 nCoV-2P with signal peptide and tags	2	58.759	controllerType=0 controllerNumber=1 scan=23009			hcd	0	0.00073	0	0.0012	4.80E-05	0.02	R1	Complex/NeuAc
2017 | 780185	1	717	717	T.N[+1856.65556]FTISV.T	T.NFTISV.T	N1(NGlycan / 1856.6556)	HexNAc(3)Hex(5)Fuc(1)NeuAc(1)	0.00015	0.06	3.82	329.9	58.9	58.9	2	1269.0118	1269.0121	-0.27		2537.0162	2537.0169	Non	1	>sp|nCoV-1 nCoV-2P with signal peptide and tags	2	59.0231	controllerType=0 controllerNumber=1 scan=23119			hcd	0	0.00058	0	0.00092	6.20E-05	0.026	R1	Complex/NeuAc+Fuc
2018 | 777545	1	717	717	T.N[+1710.59765]FTISVT.T	T.NFTISVT.T	N1(NGlycan / 1710.5977)	HexNAc(3)Hex(5)NeuAc(1)	0.00048	0.17	3.32	372.1	24.9	24.9	2	1246.5091	1246.507	1.68		2492.0109	2492.0067	Non	1	>sp|nCoV-1 nCoV-2P with signal peptide and tags	2	56.4186	controllerType=0 controllerNumber=1 scan=22036			hcd	0	0.0025	0	0.004	8.40E-05	0.034	R1	Complex/NeuAc
2019 | 761505	1	717	717	T.N[+1540.52851]FTISVTT.E	T.NFTISVTT.E	N1(NGlycan / 1540.5285)	HexNAc(2)Hex(7)	7.60E-05	0.031	4.12	460.2	123.7	123.7	2	1211.9975	1211.9963	1.01		2422.9877	2422.9852	Non	1	>sp|nCoV-1 nCoV-2P with signal peptide and tags	2	47.994	controllerType=0 controllerNumber=1 scan=18505			hcd	0	0	0	0	2.70E-05	0.011	R1	Oligomannose
2020 | 780865	1	717	717	T.N[+1710.59765]FTISV.T	T.NFTISV.T	N1(NGlycan / 1710.5977)	HexNAc(3)Hex(5)NeuAc(1)	0.00012	0.048	3.93	319	61	61	2	1195.9844	1195.9831	1.06		2390.9616	2390.959	Non	1	>sp|nCoV-1 nCoV-2P with signal peptide and tags	2	59.3371	controllerType=0 controllerNumber=1 scan=23251			hcd	0	0.00063	0	0.001	5.50E-05	0.023	R1	Complex/NeuAc
2021 | 774185	1	717	717	T.N[+1872.65048]FTI.S	T.NFTI.S	N1(NGlycan / 1872.6505)	HexNAc(3)Hex(6)NeuAc(1)	7.70E-05	0.032	4.11	303.5	303.5	303.5	2	1183.959	1183.9593	-0.26		2366.9108	2366.9114	Non	1	>sp|nCoV-1 nCoV-2P with signal peptide and tags	2	53.8522	controllerType=0 controllerNumber=1 scan=20970			hcd	0	0	0	0	3.10E-05	0.013	R1	Complex/NeuAc
2022 | 760065	1	717	717	T.N[+1581.55506]FTISVT.T	T.NFTISVT.T	N1(NGlycan / 1581.5551)	HexNAc(3)Hex(6)	0.00013	0.053	3.88	389.9	46.9	46.9	2	1181.9865	1181.9857	0.68		2362.9657	2362.9641	Non	1	>sp|nCoV-1 nCoV-2P with signal peptide and tags	2	47.3053	controllerType=0 controllerNumber=1 scan=18209			hcd	0	0.00061	0	0.00097	5.80E-05	0.024	R1	Neutral
2023 | 774665	1	717	717	T.N[+1856.65556]FTI.S	T.NFTI.S	N1(NGlycan / 1856.6556)	HexNAc(3)Hex(5)Fuc(1)NeuAc(1)	8.00E-05	0.033	4.1	292.3	292.3	292.3	2	1175.962	1175.9619	0.06		2350.9166	2350.9165	Non	1	>sp|nCoV-1 nCoV-2P with signal peptide and tags	2	54.2534	controllerType=0 controllerNumber=1 scan=21140			hcd	0	0	0	0	3.80E-05	0.016	R1	Complex/NeuAc+Fuc
2024 | 760665	1	717	717	T.N[+1565.56014]FTISVT.T	T.NFTISVT.T	N1(NGlycan / 1565.5601)	HexNAc(3)Hex(5)Fuc(1)	0.00069	0.23	3.16	368	39.8	39.8	2	1173.9916	1173.9882	2.89		2346.976	2346.9692	Non	1	>sp|nCoV-1 nCoV-2P with signal peptide and tags	2	47.59	controllerType=0 controllerNumber=1 scan=18330			hcd	0	0.009	0	0.014	0.00013	0.051	R1	Complex/Fuc
2025 | 759665	1	717	717	T.N[+1540.52851]FTISVT.T	T.NFTISVT.T	N1(NGlycan / 1540.5285)	HexNAc(2)Hex(7)	0.00013	0.052	3.89	392.2	40	40	2	1161.4729	1161.4724	0.45		2321.9386	2321.9376	Non	1	>sp|nCoV-1 nCoV-2P with signal peptide and tags	2	47.0919	controllerType=0 controllerNumber=1 scan=18120			hcd	0	0.00061	0	0.00098	5.70E-05	0.024	R1	Oligomannose
2026 | 765225	1	717	717	T.N[+1581.55506]FTISV.T	T.NFTISV.T	N1(NGlycan / 1581.5551)	HexNAc(3)Hex(6)	0.0001	0.042	3.98	356.2	68.4	68.4	2	1131.4613	1131.4619	-0.45		2261.9154	2261.9164	Non	1	>sp|nCoV-1 nCoV-2P with signal peptide and tags	2	49.5536	controllerType=0 controllerNumber=1 scan=19173			hcd	0	0.00067	0	0.0011	5.20E-05	0.021	R1	Neutral
2027 | 761985	1	717	717	T.N[+1378.47569]FTISVTT.E	T.NFTISVTT.E	N1(NGlycan / 1378.4757)	HexNAc(2)Hex(6)	7.60E-05	0.031	4.12	446.2	121.3	121.3	2	1130.971	1130.9698	1.01		2260.9347	2260.9324	Non	1	>sp|nCoV-1 nCoV-2P with signal peptide and tags	2	48.2878	controllerType=0 controllerNumber=1 scan=18631			hcd	0	0	0	0	2.90E-05	0.012	R1	Oligomannose
2028 | 765865	1	717	717	T.N[+1565.56014]FTISV.T	T.NFTISV.T	N1(NGlycan / 1565.5601)	HexNAc(3)Hex(5)Fuc(1)	0.00044	0.16	3.36	294.6	73.5	73.5	2	1123.4678	1123.4644	3.05		2245.9284	2245.9215	Non	1	>sp|nCoV-1 nCoV-2P with signal peptide and tags	2	49.8412	controllerType=0 controllerNumber=1 scan=19295			hcd	0	0.0025	0	0.004	8.10E-05	0.033	R1	Complex/Fuc
2029 | 764865	1	717	717	T.N[+1540.52851]FTISV.T	T.NFTISV.T	N1(NGlycan / 1540.5285)	HexNAc(2)Hex(7)	9.90E-05	0.04	4	403.6	83.5	83.5	2	1110.9517	1110.9486	2.82		2220.8961	2220.8899	Non	1	>sp|nCoV-1 nCoV-2P with signal peptide and tags	2	49.3472	controllerType=0 controllerNumber=1 scan=19086			hcd	0	0.00069	0	0.0011	5.10E-05	0.021	R1	Oligomannose
2030 | 684560	1	717	717	T.N[+1710.59765]FTI.S	T.NFTI.S	N1(NGlycan / 1710.5977)	HexNAc(3)Hex(5)NeuAc(1)	8.00E-05	0.033	4.1	289.5	289.5	289.5	2	1102.9335	1102.9329	0.53		2204.8598	2204.8586	Non	1	>sp|nCoV-1 nCoV-2P with signal peptide and tags	2	54.5065	controllerType=0 controllerNumber=1 scan=21247			hcd	0	0	0	0	3.80E-05	0.016	R1	Complex/NeuAc
2031 | 673274	1	717	717	T.N[+1419.50224]FTISVT.T	T.NFTISVT.T	N1(NGlycan / 1419.5022)	HexNAc(3)Hex(5)	0.00019	0.075	3.72	387.6	38.9	38.9	2	1100.9611	1100.9593	1.66		2200.9149	2200.9113	Non	1	>sp|nCoV-1 nCoV-2P with signal peptide and tags	2	47.5833	controllerType=0 controllerNumber=1 scan=18327			hcd	0	0.0011	0	0.0017	7.00E-05	0.029	R1	Neutral
2032 | 665246	1	717	717	T.N[+1581.55506]FTIS.V	T.NFTIS.V	N1(NGlycan / 1581.5551)	HexNAc(3)Hex(6)	0.00055	0.19	3.26	313.8	58.2	58.2	2	1081.9258	1081.9276	-1.68		2162.8444	2162.848	Non	1	>sp|nCoV-1 nCoV-2P with signal peptide and tags	2	40.0324	controllerType=0 controllerNumber=1 scan=15096			hcd	0	0.0029	0	0.0047	9.10E-05	0.037	R1	Neutral
2033 | 672994	1	717	717	T.N[+1378.47569]FTISVT.T	T.NFTISVT.T	N1(NGlycan / 1378.4757)	HexNAc(2)Hex(6)	0.00018	0.071	3.74	397.8	40.7	40.7	2	1080.4484	1080.446	2.22		2159.8895	2159.8847	Non	1	>sp|nCoV-1 nCoV-2P with signal peptide and tags	2	47.4365	controllerType=0 controllerNumber=1 scan=18265			hcd	0	0.0011	0	0.0017	6.80E-05	0.028	R1	Oligomannose
2034 | 664926	1	717	717	T.N[+1540.52851]FTIS.V	T.NFTIS.V	N1(NGlycan / 1540.5285)	HexNAc(2)Hex(7)	0.00013	0.051	3.89	362.7	94.9	94.9	2	1061.4117	1061.4144	-2.55		2121.8161	2121.8215	Non	1	>sp|nCoV-1 nCoV-2P with signal peptide and tags	2	39.6881	controllerType=0 controllerNumber=1 scan=14946			hcd	0	0.00062	0	0.00098	5.70E-05	0.024	R1	Oligomannose
2035 | 670194	1	717	717	T.N[+1606.58669]FTI.S	T.NFTI.S	N1(NGlycan / 1606.5867)	HexNAc(4)Hex(4)Fuc(1)	9.10E-05	0.037	4.04	252.3	252.3	252.3	2	1050.9277	1050.9274	0.2		2100.848	2100.8476	Non	1	>sp|nCoV-1 nCoV-2P with signal peptide and tags	2	44.6304	controllerType=0 controllerNumber=1 scan=17069			hcd	0	0.00075	0	0.0012	4.70E-05	0.019	R1	Complex/Fuc
2036 | 677074	1	717	717	T.N[+1419.50224]FTISV.T	T.NFTISV.T	N1(NGlycan / 1419.5022)	HexNAc(3)Hex(5)	9.90E-05	0.04	4	375.7	72.6	72.6	2	1050.4372	1050.4354	1.65		2099.8671	2099.8636	Non	1	>sp|nCoV-1 nCoV-2P with signal peptide and tags	2	49.8323	controllerType=0 controllerNumber=1 scan=19291			hcd	0	0.00069	0	0.0011	5.10E-05	0.021	R1	Neutral
2037 | 675354	1	717	717	T.N[+1216.42286]FTISVTT.E	T.NFTISVTT.E	N1(NGlycan / 1216.4229)	HexNAc(2)Hex(5)	0.00012	0.049	3.91	364.6	91.3	91.3	2	1049.9461	1049.9434	2.53		2098.8849	2098.8796	Non	1	>sp|nCoV-1 nCoV-2P with signal peptide and tags	2	48.606	controllerType=0 controllerNumber=1 scan=18768			hcd	0	0.00063	0	0.00099	5.60E-05	0.023	R1	Oligomannose
2038 | 669634	1	717	717	T.N[+1581.55506]FTI.S	T.NFTI.S	N1(NGlycan / 1581.5551)	HexNAc(3)Hex(6)	9.20E-05	0.038	4.04	246.1	246.1	246.1	2	1038.4124	1038.4116	0.74		2075.8175	2075.816	Non	1	>sp|nCoV-1 nCoV-2P with signal peptide and tags	2	44.0418	controllerType=0 controllerNumber=1 scan=16822			hcd	0	0.00074	0	0.0012	4.70E-05	0.02	R1	Neutral
2039 | 670034	1	717	717	T.N[+1565.56014]FTI.S	T.NFTI.S	N1(NGlycan / 1565.5601)	HexNAc(3)Hex(5)Fuc(1)	0.00055	0.19	3.26	218	218	218	2	1030.4146	1030.4142	0.41		2059.8219	2059.8211	Non	1	>sp|nCoV-1 nCoV-2P with signal peptide and tags	2	44.4888	controllerType=0 controllerNumber=1 scan=17009			hcd	0	0.0029	0	0.0047	9.30E-05	0.038	R1	Complex/Fuc
2040 | 677034	1	717	717	T.N[+1378.47569]FTISV.T	T.NFTISV.T	N1(NGlycan / 1378.4757)	HexNAc(2)Hex(6)	9.30E-05	0.038	4.03	415.2	69.7	69.7	2	1029.9241	1029.9222	1.89		2058.841	2058.8371	Non	1	>sp|nCoV-1 nCoV-2P with signal peptide and tags	2	49.7972	controllerType=0 controllerNumber=1 scan=19276			hcd	0	0.00073	0	0	4.80E-05	0.02	R1	Oligomannose
2041 | 676874	1	717	717	T.N[+1378.47569]FTISV.T	T.NFTISV.T	N1(NGlycan / 1378.4757)	HexNAc(2)Hex(6)	8.40E-05	0.034	4.08	410.3	84.6	84.6	2	1029.9244	1029.9222	2.13		2058.8414	2058.8371	Non	1	>sp|nCoV-1 nCoV-2P with signal peptide and tags	2	49.7182	controllerType=0 controllerNumber=1 scan=19242			hcd	0	0	0	0	4.20E-05	0.017	R1	Oligomannose
2042 | 669355	1	717	717	T.N[+1540.52851]FTI.S	T.NFTI.S	N1(NGlycan / 1540.5285)	HexNAc(2)Hex(7)	8.10E-05	0.033	4.09	293.4	293.4	293.4	2	1017.9	1017.8984	1.62		2034.7927	2034.7894	Non	1	>sp|nCoV-1 nCoV-2P with signal peptide and tags	2	43.77	controllerType=0 controllerNumber=1 scan=16706			hcd	0	0	0	0	4.00E-05	0.016	R1	Oligomannose
2043 | 665326	1	717	717	T.N[+1378.47569]FTIS.V	T.NFTIS.V	N1(NGlycan / 1378.4757)	HexNAc(2)Hex(6)	0.00012	0.047	3.93	308.4	76.2	76.2	2	980.3877	980.388	-0.22		1959.7682	1959.7686	Non	1	>sp|nCoV-1 nCoV-2P with signal peptide and tags	2	40.0892	controllerType=0 controllerNumber=1 scan=15121			hcd	0	0.00064	0	0.001	5.50E-05	0.023	R1	Oligomannose
2044 | 596828	1	717	717	T.N[+1419.50224]FTI.S	T.NFTI.S	N1(NGlycan / 1419.5022)	HexNAc(3)Hex(5)	9.50E-05	0.039	4.02	294.1	294.1	294.1	2	957.3882	957.3852	3.14		1913.7692	1913.7632	Non	1	>sp|nCoV-1 nCoV-2P with signal peptide and tags	2	44.3463	controllerType=0 controllerNumber=1 scan=16948			hcd	0	0.00071	0	0.0011	4.90E-05	0.02	R1	Neutral
2045 | 596867	1	717	717	T.N[+1419.50224]FTI.S	T.NFTI.S	N1(NGlycan / 1419.5022)	HexNAc(3)Hex(5)	0.00015	0.059	3.83	263.5	263.5	263.5	2	957.3882	957.3852	3.14		1913.7692	1913.7632	Non	1	>sp|nCoV-1 nCoV-2P with signal peptide and tags	2	44.3485	controllerType=0 controllerNumber=1 scan=16949			hcd	0	0.00058	0	0.0011	6.10E-05	0.025	R1	Neutral
2046 | 596369	1	717	717	T.N[+1378.47569]FTI.S	T.NFTI.S	N1(NGlycan / 1378.4757)	HexNAc(2)Hex(6)	8.40E-05	0.034	4.08	300	300	300	2	936.8742	936.8719	2.46		1872.7412	1872.7366	Non	1	>sp|nCoV-1 nCoV-2P with signal peptide and tags	2	43.9657	controllerType=0 controllerNumber=1 scan=16789			hcd	0	0	0	0	4.20E-05	0.017	R1	Oligomannose
2047 | 596289	1	717	717	T.N[+1378.47569]FTI.S	T.NFTI.S	N1(NGlycan / 1378.4757)	HexNAc(2)Hex(6)	0.00013	0.054	3.87	298.9	298.9	298.9	2	936.8683	936.8719	-3.86		1872.7294	1872.7366	Non	1	>sp|nCoV-1 nCoV-2P with signal peptide and tags	2	43.8409	controllerType=0 controllerNumber=1 scan=16737			hcd	0	0.0006	0	0	5.80E-05	0.024	R1	Oligomannose
2048 | 596947	1	717	717	T.N[+1378.47569]FTI.S	T.NFTI.S	N1(NGlycan / 1378.4757)	HexNAc(2)Hex(6)	8.00E-05	0.033	4.1	293.5	293.5	293.5	2	936.8724	936.8719	0.44		1872.7374	1872.7366	Non	1	>sp|nCoV-1 nCoV-2P with signal peptide and tags	2	44.4987	controllerType=0 controllerNumber=1 scan=17013			hcd	0	0	0	0	3.80E-05	0.016	R1	Oligomannose
2049 | 594289	1	717	717	T.N[+1216.42286]FTIS.V	T.NFTIS.V	N1(NGlycan / 1216.4229)	HexNAc(2)Hex(5)	0.00012	0.048	3.93	302.4	78.8	78.8	2	899.3624	899.3615	0.98		1797.7176	1797.7158	Non	1	>sp|nCoV-1 nCoV-2P with signal peptide and tags	2	40.4816	controllerType=0 controllerNumber=1 scan=15291			hcd	0	0.00063	0	0.001	5.50E-05	0.023	R1	Oligomannose
2050 | 527863	1	717	717	T.N[+1257.44941]FTI.S	T.NFTI.S	N1(NGlycan / 1257.4494)	HexNAc(3)Hex(4)	0.00016	0.063	3.8	237.6	237.6	237.6	2	876.3569	876.3588	-2.14		1751.7066	1751.7103	Non	1	>sp|nCoV-1 nCoV-2P with signal peptide and tags	2	44.9901	controllerType=0 controllerNumber=1 scan=17226			hcd	0	0.0011	0	0.0018	6.40E-05	0.026	R1	Neutral
2051 | 526023	1	717	717	T.N[+1216.42286]FTI.S	T.NFTI.S	N1(NGlycan / 1216.4229)	HexNAc(2)Hex(5)	4.80E-05	0.02	4.32	361.1	361.1	361.1	2	855.8471	855.8455	1.84		1710.6869	1710.6838	Non	1	>sp|nCoV-1 nCoV-2P with signal peptide and tags	2	43.9027	controllerType=0 controllerNumber=1 scan=16763			hcd	0	0	0	0	1.10E-05	0.0045	R1	Oligomannose
2052 | 527183	1	717	717	T.N[+1216.42286]FTI.S	T.NFTI.S	N1(NGlycan / 1216.4229)	HexNAc(2)Hex(5)	7.80E-05	0.032	4.11	311.5	311.5	311.5	2	855.8469	855.8455	1.63		1710.6866	1710.6838	Non	1	>sp|nCoV-1 nCoV-2P with signal peptide and tags	2	44.5584	controllerType=0 controllerNumber=1 scan=17039			hcd	0	0	0	0	3.30E-05	0.014	R1	Oligomannose
2053 | 526703	1	717	717	T.N[+1216.42286]FTI.S	T.NFTI.S	N1(NGlycan / 1216.4229)	HexNAc(2)Hex(5)	9.70E-05	0.04	4.01	292	292	292	2	855.8469	855.8455	1.63		1710.6866	1710.6838	Non	1	>sp|nCoV-1 nCoV-2P with signal peptide and tags	2	44.2964	controllerType=0 controllerNumber=1 scan=16928			hcd	0	0.00071	0	0	5.00E-05	0.02	R1	Oligomannose
2054 | 455574	1	717	717	T.N[+1054.37004]FTI.S	T.NFTI.S	N1(NGlycan / 1054.37)	HexNAc(2)Hex(4)	9.70E-05	0.04	4.01	298	298	298	2	774.8191	774.8191	-0.04		1548.6309	1548.631	Non	1	>sp|nCoV-1 nCoV-2P with signal peptide and tags	2	44.2853	controllerType=0 controllerNumber=1 scan=16923			hcd	0	0.0007	0	0.0011	5.00E-05	0.021	R1	Oligomannose
2118 | 856270	1	786	801	V.KQIYKTPPIKDFGGFN[+2059.73493]FS.Q	V.KQIYKTPPIKDFGGFNFS.Q	N16(NGlycan / 2059.7349)	HexNAc(4)Hex(5)Fuc(1)NeuAc(1)	3.10E-05	0.013	4.51	358.8	263.9	263.9	3	1382.9503	1382.9485	1.26		4146.8362	4146.831	Non	16	>sp|nCoV-1 nCoV-2P with signal peptide and tags	2	49.0937	controllerType=0 controllerNumber=1 scan=18977			hcd	0	0	0	0	6.70E-06	0.0028	R1	Complex/NeuAc+Fuc
2120 | 828697	1	786	801	V.KQIYKTPPIKDFGGFN[+1872.65048]FS.Q	V.KQIYKTPPIKDFGGFNFS.Q	N16(NGlycan / 1872.6505)	HexNAc(3)Hex(6)NeuAc(1)	7.50E-05	0.031	4.12	253.9	191.7	191.7	4	990.6927	990.6921	0.59		3959.7488	3959.7465	Non	16	>sp|nCoV-1 nCoV-2P with signal peptide and tags	2	49.2476	controllerType=0 controllerNumber=1 scan=19043			hcd	0	0	0	0	2.30E-05	0.0095	R1	Complex/NeuAc
2121 | 828817	1	786	801	V.KQIYKTPPIKDFGGFN[+1872.65048]FS.Q	V.KQIYKTPPIKDFGGFNFS.Q	N16(NGlycan / 1872.6505)	HexNAc(3)Hex(6)NeuAc(1)	0.00033	0.12	3.48	176.6	145.8	145.8	3	1320.5897	1320.587	2		3959.7544	3959.7465	Non	16	>sp|nCoV-1 nCoV-2P with signal peptide and tags	2	49.3316	controllerType=0 controllerNumber=1 scan=19079			hcd	0	0.0026	0	0	7.60E-05	0.031	R1	Complex/NeuAc
2122 | 828657	1	786	801	V.KQIYKTPPIKDFGGFN[+1856.65556]FS.Q	V.KQIYKTPPIKDFGGFNFS.Q	N16(NGlycan / 1856.6556)	HexNAc(3)Hex(5)Fuc(1)NeuAc(1)	0.0001	0.042	3.98	251.2	89.8	89.8	4	986.6958	986.6934	2.52		3943.7615	3943.7516	Non	16	>sp|nCoV-1 nCoV-2P with signal peptide and tags	2	49.2332	controllerType=0 controllerNumber=1 scan=19037			hcd	0	0.00067	0	0.0011	5.20E-05	0.021	R1	Complex/NeuAc+Fuc
2123 | 824057	1	786	801	V.KQIYKTPPIKDFGGFN[+1809.66607]FS.Q	V.KQIYKTPPIKDFGGFNFS.Q	N16(NGlycan / 1809.6661)	HexNAc(5)Hex(4)Fuc(1)	3.40E-05	0.014	4.47	309.8	206.4	206.4	4	974.9473	974.946	1.36		3896.7674	3896.7621	Non	16	>sp|nCoV-1 nCoV-2P with signal peptide and tags	2	45.9573	controllerType=0 controllerNumber=1 scan=17640			hcd	0	0	0	0	7.50E-06	0.0032	R1	Complex/Fuc
2124 | 823857	1	786	801	V.KQIYKTPPIKDFGGFN[+1768.63952]FS.Q	V.KQIYKTPPIKDFGGFNFS.Q	N16(NGlycan / 1768.6395)	HexNAc(4)Hex(5)Fuc(1)	7.50E-05	0.031	4.13	264.2	215.3	215.3	4	964.6913	964.6893	2.05		3855.7435	3855.7356	Non	16	>sp|nCoV-1 nCoV-2P with signal peptide and tags	2	45.8719	controllerType=0 controllerNumber=1 scan=17604			hcd	0	0	0	0	2.00E-05	0.0084	R1	Complex/Fuc
2126 | 828977	1	786	801	V.KQIYKTPPIKDFGGFN[+1710.59765]FS.Q	V.KQIYKTPPIKDFGGFNFS.Q	N16(NGlycan / 1710.5977)	HexNAc(3)Hex(5)NeuAc(1)	1.30E-05	0.0055	4.88	425.9	279.4	279.4	3	1266.5699	1266.5694	0.37		3797.6951	3797.6937	Non	16	>sp|nCoV-1 nCoV-2P with signal peptide and tags	2	49.4618	controllerType=0 controllerNumber=1 scan=19133			hcd	0	0	0	0	2.30E-06	0.00098	R1	Complex/NeuAc
2127 | 828937	1	786	801	V.KQIYKTPPIKDFGGFN[+1710.59765]FS.Q	V.KQIYKTPPIKDFGGFNFS.Q	N16(NGlycan / 1710.5977)	HexNAc(3)Hex(5)NeuAc(1)	4.20E-05	0.017	4.38	309.4	222.5	222.5	4	950.1803	950.1789	1.47		3797.6993	3797.6937	Non	16	>sp|nCoV-1 nCoV-2P with signal peptide and tags	2	49.3796	controllerType=0 controllerNumber=1 scan=19099			hcd	0	0	0	0	9.40E-06	0.004	R1	Complex/NeuAc
2128 | 824017	1	786	801	V.KQIYKTPPIKDFGGFN[+1702.58133]FS.Q	V.KQIYKTPPIKDFGGFNFS.Q	N16(NGlycan / 1702.5813)	HexNAc(2)Hex(8)	9.50E-06	0.004	5.02	411.7	264	264	4	948.1756	948.1748	0.89		3789.6807	3789.6774	Non	16	>sp|nCoV-1 nCoV-2P with signal peptide and tags	2	45.9528	controllerType=0 controllerNumber=1 scan=17638			hcd	0	0	0	0	1.50E-06	0.00063	R1	Oligomannose
2129 | 824177	1	786	801	V.KQIYKTPPIKDFGGFN[+1702.58133]FS.Q	V.KQIYKTPPIKDFGGFNFS.Q	N16(NGlycan / 1702.5813)	HexNAc(2)Hex(8)	8.50E-05	0.035	4.07	261.3	176.1	176.1	3	1263.9013	1263.8973	3.16		3789.6894	3789.6774	Non	16	>sp|nCoV-1 nCoV-2P with signal peptide and tags	2	46.0305	controllerType=0 controllerNumber=1 scan=17672			hcd	0	0	0	0	4.30E-05	0.018	R1	Oligomannose
2130 | 824417	1	786	801	V.KQIYKTPPIKDFGGFN[+1647.61324]FS.Q	V.KQIYKTPPIKDFGGFNFS.Q	N16(NGlycan / 1647.6132)	HexNAc(5)Hex(3)Fuc(1)	3.00E-07	0.00013	6.53	506.7	394.5	394.5	4	934.4338	934.4328	1.12		3734.7134	3734.7093	Non	16	>sp|nCoV-1 nCoV-2P with signal peptide and tags	2	46.136	controllerType=0 controllerNumber=1 scan=17717			hcd	0	0	0	0	4.10E-08	1.70E-05	R1	Complex/Fuc
2131 | 824497	1	786	801	V.KQIYKTPPIKDFGGFN[+1622.58161]FS.Q	V.KQIYKTPPIKDFGGFNFS.Q	N16(NGlycan / 1622.5816)	HexNAc(4)Hex(5)	5.50E-05	0.023	4.26	286.6	245.3	245.3	4	928.1752	928.1749	0.31		3709.6788	3709.6776	Non	16	>sp|nCoV-1 nCoV-2P with signal peptide and tags	2	46.1471	controllerType=0 controllerNumber=1 scan=17722			hcd	0	0	0	0	1.30E-05	0.0056	R1	Neutral
2132 | 824337	1	786	801	V.KQIYKTPPIKDFGGFN[+1581.55506]FS.Q	V.KQIYKTPPIKDFGGFNFS.Q	N16(NGlycan / 1581.5551)	HexNAc(3)Hex(6)	1.20E-05	0.005	4.93	405.8	278.3	278.3	4	917.9201	917.9182	2.09		3668.6588	3668.6511	Non	16	>sp|nCoV-1 nCoV-2P with signal peptide and tags	2	46.0537	controllerType=0 controllerNumber=1 scan=17682			hcd	0	0	0	0	2.20E-06	0.00093	R1	Neutral
2133 | 824097	1	786	801	V.KQIYKTPPIKDFGGFN[+1540.52851]FS.Q	V.KQIYKTPPIKDFGGFNFS.Q	N16(NGlycan / 1540.5285)	HexNAc(2)Hex(7)	3.60E-06	0.0015	5.45	465.7	330.8	330.8	4	907.6622	907.6616	0.68		3627.627	3627.6245	Non	16	>sp|nCoV-1 nCoV-2P with signal peptide and tags	2	45.9684	controllerType=0 controllerNumber=1 scan=17645			hcd	0	0	0	0	4.00E-07	0.00017	R1	Oligomannose
2134 | 824137	1	786	801	V.KQIYKTPPIKDFGGFN[+1540.52851]FS.Q	V.KQIYKTPPIKDFGGFNFS.Q	N16(NGlycan / 1540.5285)	HexNAc(2)Hex(7)	1.50E-05	0.0062	4.83	385.2	323.5	323.5	3	1209.8807	1209.8797	0.8		3627.6275	3627.6245	Non	16	>sp|nCoV-1 nCoV-2P with signal peptide and tags	2	46.0005	controllerType=0 controllerNumber=1 scan=17659			hcd	0	0	0	0	2.40E-06	0.0011	R1	Oligomannose
2135 | 825097	1	786	801	V.KQIYKTPPIKDFGGFN[+1501.55533]FS.Q	V.KQIYKTPPIKDFGGFNFS.Q	N16(NGlycan / 1501.5553)	HexNAc(5)Hex(3)	7.50E-05	0.031	4.12	251	200.5	200.5	4	897.919	897.9183	0.77		3588.6541	3588.6514	Non	16	>sp|nCoV-1 nCoV-2P with signal peptide and tags	2	46.3035	controllerType=0 controllerNumber=1 scan=17787			hcd	0	0	0	0	2.30E-05	0.0096	R1	Neutral
2136 | 824897	1	786	801	V.KQIYKTPPIKDFGGFN[+1460.52878]FS.Q	V.KQIYKTPPIKDFGGFNFS.Q	N16(NGlycan / 1460.5288)	HexNAc(4)Hex(4)	7.70E-05	0.031	4.12	234.3	234.3	234.3	4	887.6624	887.6617	0.83		3547.6278	3547.6248	Non	16	>sp|nCoV-1 nCoV-2P with signal peptide and tags	2	46.2698	controllerType=0 controllerNumber=1 scan=17774			hcd	0	0	0	0	3.10E-05	0.013	R1	Neutral
2137 | 824657	1	786	801	V.KQIYKTPPIKDFGGFN[+1444.53387]FS.Q	V.KQIYKTPPIKDFGGFNFS.Q	N16(NGlycan / 1444.5339)	HexNAc(4)Hex(3)Fuc(1)	1.70E-05	0.0072	4.77	348.4	284.2	284.2	4	883.6647	883.6629	1.95		3531.6368	3531.6299	Non	16	>sp|nCoV-1 nCoV-2P with signal peptide and tags	2	46.1946	controllerType=0 controllerNumber=1 scan=17741			hcd	0	0	0	0	3.10E-06	0.0013	R1	Complex/Fuc
2138 | 824537	1	786	801	V.KQIYKTPPIKDFGGFN[+1419.50224]FS.Q	V.KQIYKTPPIKDFGGFNFS.Q	N16(NGlycan / 1419.5022)	HexNAc(3)Hex(5)	3.50E-07	0.00015	6.46	477.2	381.9	381.9	4	877.4049	877.405	-0.09		3506.598	3506.5983	Non	16	>sp|nCoV-1 nCoV-2P with signal peptide and tags	2	46.1636	controllerType=0 controllerNumber=1 scan=17729			hcd	0	0	0	0	6.00E-08	2.60E-05	R1	Neutral
2139 | 824697	1	786	801	V.KQIYKTPPIKDFGGFN[+1419.50224]FS.Q	V.KQIYKTPPIKDFGGFNFS.Q	N16(NGlycan / 1419.5022)	HexNAc(3)Hex(5)	7.50E-06	0.0032	5.12	442	233.9	233.9	4	877.4065	877.405	1.65		3506.6041	3506.5983	Non	16	>sp|nCoV-1 nCoV-2P with signal peptide and tags	2	46.1991	controllerType=0 controllerNumber=1 scan=17743			hcd	0	0	0	0	9.30E-07	0.0004	R1	Neutral
2140 | 824377	1	786	801	V.KQIYKTPPIKDFGGFN[+1378.47569]FS.Q	V.KQIYKTPPIKDFGGFNFS.Q	N16(NGlycan / 1378.4757)	HexNAc(2)Hex(6)	8.00E-06	0.0034	5.1	515.7	357.4	357.4	4	867.1512	867.1484	3.28		3465.5831	3465.5717	Non	16	>sp|nCoV-1 nCoV-2P with signal peptide and tags	2	46.0834	controllerType=0 controllerNumber=1 scan=17695			hcd	0	0	0	0	1.10E-06	0.00047	R1	Oligomannose
2142 | 824977	1	786	801	V.KQIYKTPPIKDFGGFN[+1257.44941]FS.Q	V.KQIYKTPPIKDFGGFNFS.Q	N16(NGlycan / 1257.4494)	HexNAc(3)Hex(4)	2.60E-05	0.011	4.58	300.2	295.5	295.5	4	836.8922	836.8918	0.42		3344.5469	3344.5455	Non	16	>sp|nCoV-1 nCoV-2P with signal peptide and tags	2	46.29	controllerType=0 controllerNumber=1 scan=17781			hcd	0	0	0	0	5.20E-06	0.0022	R1	Neutral
2143 | 824457	1	786	801	V.KQIYKTPPIKDFGGFN[+1216.42286]FS.Q	V.KQIYKTPPIKDFGGFNFS.Q	N16(NGlycan / 1216.4229)	HexNAc(2)Hex(5)	2.10E-09	9.00E-07	8.67	608.6	407.4	407.4	4	826.6356	826.6352	0.56		3303.5207	3303.5189	Non	16	>sp|nCoV-1 nCoV-2P with signal peptide and tags	2	46.1448	controllerType=0 controllerNumber=1 scan=17721			hcd	0	0	0	0	3.70E-10	1.60E-07	R1	Oligomannose
2144 | 824777	1	786	801	V.KQIYKTPPIKDFGGFN[+1216.42286]FS.Q	V.KQIYKTPPIKDFGGFNFS.Q	N16(NGlycan / 1216.4229)	HexNAc(2)Hex(5)	2.10E-06	0.0009	5.67	546.5	357.2	357.2	4	826.6364	826.6352	1.52		3303.5239	3303.5189	Non	16	>sp|nCoV-1 nCoV-2P with signal peptide and tags	2	46.2309	controllerType=0 controllerNumber=1 scan=17757			hcd	0	0	0	0	3.10E-07	0.00013	R1	Oligomannose
2145 | 824577	1	786	801	V.KQIYKTPPIKDFGGFN[+1216.42286]FS.Q	V.KQIYKTPPIKDFGGFNFS.Q	N16(NGlycan / 1216.4229)	HexNAc(2)Hex(5)	0.00024	0.094	3.61	231.1	180	180	3	1101.8476	1101.8445	2.8		3303.5281	3303.5189	Non	16	>sp|nCoV-1 nCoV-2P with signal peptide and tags	2	46.1703	controllerType=0 controllerNumber=1 scan=17732			hcd	0	0.0015	0	0	7.40E-05	0.03	R1	Oligomannose
2146 | 824737	1	786	801	V.KQIYKTPPIKDFGGFN[+1054.37004]FS.Q	V.KQIYKTPPIKDFGGFNFS.Q	N16(NGlycan / 1054.37)	HexNAc(2)Hex(4)	2.20E-07	9.40E-05	6.65	571.1	402	402	4	786.1236	786.122	2.01		3141.4724	3141.4661	Non	16	>sp|nCoV-1 nCoV-2P with signal peptide and tags	2	46.2035	controllerType=0 controllerNumber=1 scan=17745			hcd	0	0	0	0	2.90E-08	1.20E-05	R1	Oligomannose
2147 | 758265	1	786	801	V.KQIYKTPPIKDFGGFN[+203.07937]FS.Q	V.KQIYKTPPIKDFGGFNFS.Q	N16(NGlycan / 203.0794)	HexNAc(1)	9.00E-06	0.0038	5.04	446.7	345.1	345.1	3	764.0647	764.0633	1.84		2290.1796	2290.1754	Non	16	>sp|nCoV-1 nCoV-2P with signal peptide and tags	2	46.2376	controllerType=0 controllerNumber=1 scan=17760			hcd	0	0	0	0	1.40E-06	0.00057	R1	Core
2155 | 829817	1	787	801	K.QIYKTPPIKDFGGFN[+1540.52851]FS.Q	K.QIYKTPPIKDFGGFNFS.Q	N15(NGlycan / 1540.5285)	HexNAc(2)Hex(7)	0.00016	0.065	3.79	176.9	176.9	176.9	3	1167.1838	1167.1814	2.05		3499.5368	3499.5296	Non	15	>sp|nCoV-1 nCoV-2P with signal peptide and tags	2	50.5039	controllerType=0 controllerNumber=1 scan=19570			hcd	0	0.0011	0	0.0018	6.50E-05	0.027	R1	Oligomannose
2156 | 830017	1	787	801	K.QIYKTPPIKDFGGFN[+1216.42286]FS.Q	K.QIYKTPPIKDFGGFNFS.Q	N15(NGlycan / 1216.4229)	HexNAc(2)Hex(5)	7.50E-05	0.031	4.13	280.9	280.9	280.9	3	1059.1458	1059.1462	-0.36		3175.4228	3175.4239	Non	15	>sp|nCoV-1 nCoV-2P with signal peptide and tags	2	50.6455	controllerType=0 controllerNumber=1 scan=19628			hcd	0	0	0	0	2.00E-05	0.0082	R1	Oligomannose
2158 | 829297	1	788	801	Q.IYKTPPIKDFGGFN[+1378.47569]FS.Q	Q.IYKTPPIKDFGGFNFS.Q	N14(NGlycan / 1378.4757)	HexNAc(2)Hex(6)	0.00063	0.21	3.2	209.8	112.5	112.5	3	1070.4799	1070.4776	2.16		3209.4251	3209.4182	Non	14	>sp|nCoV-1 nCoV-2P with signal peptide and tags	2	50.0171	controllerType=0 controllerNumber=1 scan=19365			hcd	0	0.0056	0	0.0089	0.00011	0.046	R1	Oligomannose
2159 | 829457	1	788	801	Q.IYKTPPIKDFGGFN[+1216.42286]FS.Q	Q.IYKTPPIKDFGGFNFS.Q	N14(NGlycan / 1216.4229)	HexNAc(2)Hex(5)	6.60E-06	0.0028	5.18	433	364.5	364.5	3	1016.4613	1016.46	1.28		3047.3693	3047.3654	Non	14	>sp|nCoV-1 nCoV-2P with signal peptide and tags	2	50.0911	controllerType=0 controllerNumber=1 scan=19397			hcd	0	0	0	0	8.20E-07	0.00035	R1	Oligomannose
2163 | 832497	1	789	801	I.YKTPPIKDFGGFN[+1872.65048]FS.Q	I.YKTPPIKDFGGFNFS.Q	N13(NGlycan / 1872.6505)	HexNAc(3)Hex(6)NeuAc(1)	3.90E-05	0.016	4.41	340.9	168.6	168.6	3	1197.509	1197.5078	0.96		3590.5124	3590.5089	Non	13	>sp|nCoV-1 nCoV-2P with signal peptide and tags	2	53.2882	controllerType=0 controllerNumber=1 scan=20732			hcd	0	0	0	0	8.40E-06	0.0036	R1	Complex/NeuAc
2164 | 827337	1	789	801	I.YKTPPIKDFGGFN[+1809.66607]FS.Q	I.YKTPPIKDFGGFNFS.Q	N13(NGlycan / 1809.6661)	HexNAc(5)Hex(4)Fuc(1)	8.80E-05	0.036	4.06	243.5	128.6	128.6	3	1176.5148	1176.513	1.54		3527.5299	3527.5245	Non	13	>sp|nCoV-1 nCoV-2P with signal peptide and tags	2	48.5459	controllerType=0 controllerNumber=1 scan=18742			hcd	0	0	0	0	4.50E-05	0.019	R1	Complex/Fuc
2165 | 827257	1	789	801	I.YKTPPIKDFGGFN[+1768.63952]FS.Q	I.YKTPPIKDFGGFNFS.Q	N13(NGlycan / 1768.6395)	HexNAc(4)Hex(5)Fuc(1)	0.00046	0.16	3.34	209.5	151.5	151.5	3	1162.8395	1162.8375	1.75		3486.5041	3486.498	Non	13	>sp|nCoV-1 nCoV-2P with signal peptide and tags	2	48.4297	controllerType=0 controllerNumber=1 scan=18692			hcd	0	0.0025	0	0.004	8.20E-05	0.033	R1	Complex/Fuc
2166 | 832457	1	789	801	I.YKTPPIKDFGGFN[+1751.62420]FS.Q	I.YKTPPIKDFGGFNFS.Q	N13(NGlycan / 1751.6242)	HexNAc(4)Hex(4)NeuAc(1)	0.00054	0.19	3.27	183.8	166	166	3	1157.1645	1157.1657	-1.08		3469.4789	3469.4826	Non	13	>sp|nCoV-1 nCoV-2P with signal peptide and tags	2	53.2394	controllerType=0 controllerNumber=1 scan=20712			hcd	0	0.003	0	0.0047	8.80E-05	0.036	R1	Complex/NeuAc
2167 | 827377	1	789	801	I.YKTPPIKDFGGFN[+1702.58133]FS.Q	I.YKTPPIKDFGGFNFS.Q	N13(NGlycan / 1702.5813)	HexNAc(2)Hex(8)	6.70E-05	0.028	4.17	323.7	201.2	201.2	3	1140.8177	1140.8181	-0.4		3420.4384	3420.4398	Non	13	>sp|nCoV-1 nCoV-2P with signal peptide and tags	2	48.557	controllerType=0 controllerNumber=1 scan=18747			hcd	0	0	0	0	1.60E-05	0.0068	R1	Oligomannose
2168 | 827977	1	789	801	I.YKTPPIKDFGGFN[+1663.60816]FS.Q	I.YKTPPIKDFGGFNFS.Q	N13(NGlycan / 1663.6082)	HexNAc(5)Hex(4)	7.70E-05	0.032	4.11	284.7	175.8	175.8	3	1127.8266	1127.827	-0.43		3381.4651	3381.4666	Non	13	>sp|nCoV-1 nCoV-2P with signal peptide and tags	2	48.8389	controllerType=0 controllerNumber=1 scan=18868			hcd	0	0	0	0	3.20E-05	0.013	R1	Neutral
2169 | 828257	1	789	801	I.YKTPPIKDFGGFN[+1647.61324]FS.Q	I.YKTPPIKDFGGFNFS.Q	N13(NGlycan / 1647.6132)	HexNAc(5)Hex(3)Fuc(1)	5.20E-05	0.021	4.29	416.6	133.3	133.3	3	1122.4961	1122.4954	0.64		3365.4738	3365.4717	Non	13	>sp|nCoV-1 nCoV-2P with signal peptide and tags	2	48.9766	controllerType=0 controllerNumber=1 scan=18927			hcd	0	0	0	0	1.20E-05	0.0051	R1	Complex/Fuc
2170 | 827697	1	789	801	I.YKTPPIKDFGGFN[+1647.61324]FS.Q	I.YKTPPIKDFGGFNFS.Q	N13(NGlycan / 1647.6132)	HexNAc(5)Hex(3)Fuc(1)	7.60E-05	0.031	4.12	286.7	177	177	3	1122.4965	1122.4954	0.96		3365.4749	3365.4717	Non	13	>sp|nCoV-1 nCoV-2P with signal peptide and tags	2	48.7207	controllerType=0 controllerNumber=1 scan=18817			hcd	0	0	0	0	2.80E-05	0.012	R1	Complex/Fuc
2172 | 827497	1	789	801	I.YKTPPIKDFGGFN[+1606.58669]FS.Q	I.YKTPPIKDFGGFNFS.Q	N13(NGlycan / 1606.5867)	HexNAc(4)Hex(4)Fuc(1)	7.70E-05	0.032	4.11	297	174.5	174.5	3	1108.8223	1108.8199	2.17		3324.4523	3324.4451	Non	13	>sp|nCoV-1 nCoV-2P with signal peptide and tags	2	48.6194	controllerType=0 controllerNumber=1 scan=18774			hcd	0	0	0	0	3.10E-05	0.013	R1	Complex/Fuc
2173 | 827657	1	789	801	I.YKTPPIKDFGGFN[+1581.55506]FS.Q	I.YKTPPIKDFGGFNFS.Q	N13(NGlycan / 1581.5551)	HexNAc(3)Hex(6)	1.50E-05	0.0062	4.83	422.8	312.8	312.8	3	1100.4762	1100.476	0.19		3299.4141	3299.4135	Non	13	>sp|nCoV-1 nCoV-2P with signal peptide and tags	2	48.7029	controllerType=0 controllerNumber=1 scan=18809			hcd	0	0	0	0	2.50E-06	0.0011	R1	Neutral
2174 | 827617	1	789	801	I.YKTPPIKDFGGFN[+1565.56014]FS.Q	I.YKTPPIKDFGGFNFS.Q	N13(NGlycan / 1565.5601)	HexNAc(3)Hex(5)Fuc(1)	0.00012	0.048	3.93	223.4	132	132	3	1095.1426	1095.1444	-1.62		3283.4133	3283.4186	Non	13	>sp|nCoV-1 nCoV-2P with signal peptide and tags	2	48.6798	controllerType=0 controllerNumber=1 scan=18800			hcd	0	0.00063	0	0.001	5.50E-05	0.023	R1	Complex/Fuc
2175 | 827457	1	789	801	I.YKTPPIKDFGGFN[+1540.52851]FS.Q	I.YKTPPIKDFGGFNFS.Q	N13(NGlycan / 1540.5285)	HexNAc(2)Hex(7)	1.50E-05	0.0063	4.83	428.3	336.1	336.1	3	1086.8024	1086.8005	1.75		3258.3926	3258.3869	Non	13	>sp|nCoV-1 nCoV-2P with signal peptide and tags	2	48.6127	controllerType=0 controllerNumber=1 scan=18771			hcd	0	0	0	0	2.50E-06	0.0011	R1	Oligomannose
2176 | 828377	1	789	801	I.YKTPPIKDFGGFN[+1501.55533]FS.Q	I.YKTPPIKDFGGFNFS.Q	N13(NGlycan / 1501.5553)	HexNAc(5)Hex(3)	2.80E-05	0.012	4.56	411.4	278.2	278.2	3	1073.8113	1073.8094	1.74		3219.4194	3219.4138	Non	13	>sp|nCoV-1 nCoV-2P with signal peptide and tags	2	49.034	controllerType=0 controllerNumber=1 scan=18951			hcd	0	0	0	0	5.50E-06	0.0023	R1	Neutral
2178 | 828057	1	789	801	I.YKTPPIKDFGGFN[+1460.52878]FS.Q	I.YKTPPIKDFGGFNFS.Q	N13(NGlycan / 1460.5288)	HexNAc(4)Hex(4)	7.20E-05	0.03	4.14	303.9	200	200	3	1060.1348	1060.1339	0.82		3178.3898	3178.3872	Non	13	>sp|nCoV-1 nCoV-2P with signal peptide and tags	2	48.9146	controllerType=0 controllerNumber=1 scan=18900			hcd	0	0	0	0	1.80E-05	0.0073	R1	Neutral
2179 | 828017	1	789	801	I.YKTPPIKDFGGFN[+1460.52878]FS.Q	I.YKTPPIKDFGGFNFS.Q	N13(NGlycan / 1460.5288)	HexNAc(4)Hex(4)	0.00041	0.15	3.39	219.9	137.6	137.6	3	1060.1348	1060.1339	0.82		3178.3898	3178.3872	Non	13	>sp|nCoV-1 nCoV-2P with signal peptide and tags	2	48.9102	controllerType=0 controllerNumber=1 scan=18898			hcd	0	0.0025	0	0	8.00E-05	0.033	R1	Neutral
2180 | 827897	1	789	801	I.YKTPPIKDFGGFN[+1444.53387]FS.Q	I.YKTPPIKDFGGFNFS.Q	N13(NGlycan / 1444.5339)	HexNAc(4)Hex(3)Fuc(1)	8.50E-05	0.035	4.07	252.9	158.8	158.8	3	1054.8041	1054.8023	1.73		3162.3978	3162.3923	Non	13	>sp|nCoV-1 nCoV-2P with signal peptide and tags	2	48.7612	controllerType=0 controllerNumber=1 scan=18834			hcd	0	0	0	0	4.40E-05	0.018	R1	Complex/Fuc
2181 | 827937	1	789	801	I.YKTPPIKDFGGFN[+1419.50224]FS.Q	I.YKTPPIKDFGGFNFS.Q	N13(NGlycan / 1419.5022)	HexNAc(3)Hex(5)	2.70E-05	0.011	4.57	388.6	260.7	260.7	3	1046.4605	1046.4584	1.98		3137.3669	3137.3607	Non	13	>sp|nCoV-1 nCoV-2P with signal peptide and tags	2	48.809	controllerType=0 controllerNumber=1 scan=18855			hcd	0	0	0	0	5.40E-06	0.0023	R1	Neutral
2182 | 827777	1	789	801	I.YKTPPIKDFGGFN[+1378.47569]FS.Q	I.YKTPPIKDFGGFNFS.Q	N13(NGlycan / 1378.4757)	HexNAc(2)Hex(6)	9.70E-06	0.0041	5.01	507.7	363.8	363.8	3	1032.7815	1032.7829	-1.33		3096.33	3096.3341	Non	13	>sp|nCoV-1 nCoV-2P with signal peptide and tags	2	48.742	controllerType=0 controllerNumber=1 scan=18826			hcd	0	0	0	0	1.50E-06	0.00066	R1	Oligomannose
2183 | 827817	1	789	801	I.YKTPPIKDFGGFN[+1378.47569]FS.Q	I.YKTPPIKDFGGFNFS.Q	N13(NGlycan / 1378.4757)	HexNAc(2)Hex(6)	8.00E-05	0.033	4.1	291.4	202.9	202.9	3	1032.7815	1032.7829	-1.33		3096.33	3096.3341	Non	13	>sp|nCoV-1 nCoV-2P with signal peptide and tags	2	48.7443	controllerType=0 controllerNumber=1 scan=18827			hcd	0	0	0	0	3.70E-05	0.015	R1	Oligomannose
2184 | 828417	1	789	801	I.YKTPPIKDFGGFN[+1298.47596]FS.Q	I.YKTPPIKDFGGFNFS.Q	N13(NGlycan / 1298.476)	HexNAc(4)Hex(3)	9.40E-05	0.038	4.03	252.7	199	199	3	1006.1173	1006.1163	0.96		3016.3373	3016.3344	Non	13	>sp|nCoV-1 nCoV-2P with signal peptide and tags	2	49.0407	controllerType=0 controllerNumber=1 scan=18954			hcd	0	0.00072	0	0.0011	4.90E-05	0.02	R1	Neutral
2185 | 828217	1	789	801	I.YKTPPIKDFGGFN[+1257.44941]FS.Q	I.YKTPPIKDFGGFNFS.Q	N13(NGlycan / 1257.4494)	HexNAc(3)Hex(4)	2.80E-05	0.012	4.56	506.8	226	226	3	992.4398	992.4408	-1.02		2975.3048	2975.3078	Non	13	>sp|nCoV-1 nCoV-2P with signal peptide and tags	2	48.9578	controllerType=0 controllerNumber=1 scan=18919			hcd	0	0	0	0	5.50E-06	0.0023	R1	Neutral
2186 | 828457	1	789	801	I.YKTPPIKDFGGFN[+1257.44941]FS.Q	I.YKTPPIKDFGGFNFS.Q	N13(NGlycan / 1257.4494)	HexNAc(3)Hex(4)	1.70E-05	0.007	4.78	467.6	258.3	258.3	3	992.4427	992.4408	1.93		2975.3136	2975.3078	Non	13	>sp|nCoV-1 nCoV-2P with signal peptide and tags	2	49.0981	controllerType=0 controllerNumber=1 scan=18979			hcd	0	0	0	0	3.00E-06	0.0013	R1	Neutral
2187 | 763585	1	789	801	I.YKTPPIKDFGGFN[+1216.42286]FS.Q	I.YKTPPIKDFGGFNFS.Q	N13(NGlycan / 1216.4229)	HexNAc(2)Hex(5)	7.20E-10	3.00E-07	9.15	730.7	375.7	375.7	3	978.7643	978.7653	-0.99		2934.2784	2934.2813	Non	13	>sp|nCoV-1 nCoV-2P with signal peptide and tags	2	48.8344	controllerType=0 controllerNumber=1 scan=18866			hcd	0	0	0	0	1.90E-10	8.00E-08	R1	Oligomannose
2188 | 764905	1	789	801	I.YKTPPIKDFGGFN[+1216.42286]FS.Q	I.YKTPPIKDFGGFNFS.Q	N13(NGlycan / 1216.4229)	HexNAc(2)Hex(5)	3.60E-08	1.50E-05	7.45	637.8	364.8	364.8	3	978.7668	978.7653	1.5		2934.2857	2934.2813	Non	13	>sp|nCoV-1 nCoV-2P with signal peptide and tags	2	49.3662	controllerType=0 controllerNumber=1 scan=19093			hcd	0	0	0	0	3.00E-09	1.30E-06	R1	Oligomannose
2189 | 828097	1	789	801	I.YKTPPIKDFGGFN[+1216.42286]FS.Q	I.YKTPPIKDFGGFNFS.Q	N13(NGlycan / 1216.4229)	HexNAc(2)Hex(5)	1.50E-05	0.0064	4.82	533.1	354	354	2	1467.647	1467.6443	1.86		2934.2868	2934.2813	Non	13	>sp|nCoV-1 nCoV-2P with signal peptide and tags	2	48.9169	controllerType=0 controllerNumber=1 scan=18901			hcd	0	0	0	0	2.60E-06	0.0011	R1	Oligomannose
2190 | 764025	1	789	801	I.YKTPPIKDFGGFN[+1095.39659]FS.Q	I.YKTPPIKDFGGFNFS.Q	N13(NGlycan / 1095.3966)	HexNAc(3)Hex(3)	1.50E-05	0.0065	4.81	506.6	224.4	224.4	3	938.4253	938.4232	2.21		2813.2612	2813.255	Non	13	>sp|nCoV-1 nCoV-2P with signal peptide and tags	2	49.1323	controllerType=0 controllerNumber=1 scan=18994			hcd	0	0	0	0	2.70E-06	0.0012	R1	Neutral
2195 | 758545	1	790	801	Y.KTPPIKDFGGFN[+1216.42286]FS.Q	Y.KTPPIKDFGGFNFS.Q	N12(NGlycan / 1216.4229)	HexNAc(2)Hex(5)	1.50E-05	0.0063	4.83	487.1	221.8	221.8	3	924.4108	924.4108	-0.05		2771.2178	2771.218	Non	12	>sp|nCoV-1 nCoV-2P with signal peptide and tags	2	46.4935	controllerType=0 controllerNumber=1 scan=17868			hcd	0	0	0	0	2.50E-06	0.0011	R1	Oligomannose
2198 | 772385	1	791	801	K.TPPIKDFGGFN[+1419.50224]FS.Q	K.TPPIKDFGGFNFS.Q	N11(NGlycan / 1419.5022)	HexNAc(3)Hex(5)	2.40E-05	0.01	4.61	384.6	210.8	210.8	2	1423.606	1423.6048	0.82		2846.2047	2846.2024	Non	11	>sp|nCoV-1 nCoV-2P with signal peptide and tags	2	52.4452	controllerType=0 controllerNumber=1 scan=20379			hcd	0	0	0	0	4.70E-06	0.002	R1	Neutral
2199 | 772305	1	791	801	K.TPPIKDFGGFN[+1378.47569]FS.Q	K.TPPIKDFGGFNFS.Q	N11(NGlycan / 1378.4757)	HexNAc(2)Hex(6)	7.60E-05	0.031	4.12	369.3	235.1	235.1	2	1403.0962	1403.0916	3.34		2805.1852	2805.1758	Non	11	>sp|nCoV-1 nCoV-2P with signal peptide and tags	2	52.3948	controllerType=0 controllerNumber=1 scan=20359			hcd	0	0	0	0	3.00E-05	0.012	R1	Oligomannose
2200 | 772465	1	791	801	K.TPPIKDFGGFN[+1216.42286]FS.Q	K.TPPIKDFGGFNFS.Q	N11(NGlycan / 1216.4229)	HexNAc(2)Hex(5)	9.80E-06	0.0041	5.01	505.9	281.6	281.6	2	1322.0668	1322.0651	1.27		2643.1264	2643.123	Non	11	>sp|nCoV-1 nCoV-2P with signal peptide and tags	2	52.4696	controllerType=0 controllerNumber=1 scan=20390			hcd	0	0	0	0	1.60E-06	0.00067	R1	Oligomannose
2201 | 760585	1	795	801	I.KDFGGFN[+1216.42286]FS.Q	I.KDFGGFNFS.Q	N7(NGlycan / 1216.4229)	HexNAc(2)Hex(5)	7.50E-05	0.031	4.13	378.1	148.7	148.7	2	1117.9473	1117.9465	0.72		2234.8873	2234.8857	Non	7	>sp|nCoV-1 nCoV-2P with signal peptide and tags	2	47.5599	controllerType=0 controllerNumber=1 scan=18317			hcd	0	0	0	0	2.10E-05	0.0086	R1	Oligomannose
2203 | 781625	1	796	801	K.DFGGFN[+1419.50224]FS.Q	K.DFGGFNFS.Q	N6(NGlycan / 1419.5022)	HexNAc(3)Hex(5)	0.0027	0.53	2.57	225.2	15.1	15.1	2	1155.441	1155.4387	1.95		2309.8746	2309.8701	Non	6	>sp|nCoV-1 nCoV-2P with signal peptide and tags	2	59.7489	controllerType=0 controllerNumber=1 scan=23424			hcd	0	0.034	0	0.05	0.00035	0.13	R1	Neutral
2204 | 692567	1	796	801	K.DFGGFN[+1216.42286]FS.Q	K.DFGGFNFS.Q	N6(NGlycan / 1216.4229)	HexNAc(2)Hex(5)	0.00079	0.25	3.1	376.1	27	27	2	1053.8965	1053.899	-2.37		2106.7858	2106.7908	Non	6	>sp|nCoV-1 nCoV-2P with signal peptide and tags	2	59.9695	controllerType=0 controllerNumber=1 scan=23517			hcd	0	0.011	0	0.017	0.00015	0.058	R1	Oligomannose
2205 | 786667	1	797	801	D.FGGFN[+1913.67702]FS.Q	D.FGGFNFS.Q	N5(NGlycan / 1913.677)	HexNAc(4)Hex(5)NeuAc(1)	0.016	0.87	1.8	203.3	0.1	0.1	2	1345.0171	1345.0126	3.35		2689.027	2689.018	Non	5	>sp|nCoV-1 nCoV-2P with signal peptide and tags	2	62.8554	controllerType=0 controllerNumber=1 scan=24717			hcd	0.0003	0.17	0.00051	0.24	0.0018	0.45	R1	Complex/NeuAc
2206 | 772705	1	797	801	D.FGGFN[+1768.63952]FS.Q	D.FGGFNFS.Q	N5(NGlycan / 1768.6395)	HexNAc(4)Hex(5)Fuc(1)	0.0019	0.44	2.73	220	11.1	11.1	2	1272.4945	1272.4939	0.53		2543.9818	2543.9805	Non	5	>sp|nCoV-1 nCoV-2P with signal peptide and tags	2	52.6666	controllerType=0 controllerNumber=1 scan=20472			hcd	0	0.029	0	0.043	0.0003	0.12	R1	Complex/Fuc
2207 | 788147	1	797	801	D.FGGFN[+1710.59765]FS.Q	D.FGGFNFS.Q	N5(NGlycan / 1710.5977)	HexNAc(3)Hex(5)NeuAc(1)	0.0013	0.36	2.88	272.4	11.9	11.9	2	1243.474	1243.4729	0.88		2485.9408	2485.9386	Non	5	>sp|nCoV-1 nCoV-2P with signal peptide and tags	2	63.5127	controllerType=0 controllerNumber=1 scan=24988			hcd	0	0.02	0	0.028	0.00024	0.091	R1	Complex/NeuAc
2208 | 772985	1	797	801	D.FGGFN[+1702.58133]FS.Q	D.FGGFNFS.Q	N5(NGlycan / 1702.5813)	HexNAc(2)Hex(8)	0.0016	0.4	2.81	258.1	2.6	2.6	2	1239.4656	1239.4648	0.67		2477.924	2477.9223	Non	5	>sp|nCoV-1 nCoV-2P with signal peptide and tags	2	52.9179	controllerType=0 controllerNumber=1 scan=20577			hcd	0	0.027	0	0.038	0.00028	0.11	R1	Oligomannose
2209 | 773305	1	797	801	D.FGGFN[+1540.52851]FS.Q	D.FGGFNFS.Q	N5(NGlycan / 1540.5285)	HexNAc(2)Hex(7)	0.001	0.31	2.98	367.6	14.9	14.9	2	1158.4363	1158.4384	-1.77		2315.8654	2315.8695	Non	5	>sp|nCoV-1 nCoV-2P with signal peptide and tags	2	53.0998	controllerType=0 controllerNumber=1 scan=20653			hcd	0	0.016	0	0.022	0.00019	0.073	R1	Oligomannose
2210 | 681480	1	797	801	D.FGGFN[+1419.50224]FS.Q	D.FGGFNFS.Q	N5(NGlycan / 1419.5022)	HexNAc(3)Hex(5)	0.00091	0.28	3.04	319.7	3.4	3.4	2	1097.925	1097.9252	-0.25		2194.8427	2194.8432	Non	5	>sp|nCoV-1 nCoV-2P with signal peptide and tags	2	53.5723	controllerType=0 controllerNumber=1 scan=20851			hcd	0	0.014	0	0.02	0.00017	0.066	R1	Neutral
3013 | 818257	1	1071	1074	A.QEKN[+2059.73493]FTTAPA.I	A.QEKNFTTAPA.I	N4(NGlycan / 2059.7349)	HexNAc(4)Hex(5)Fuc(1)NeuAc(1)	0.00018	0.072	3.74	254.2	151.4	151.4	2	1583.6495	1583.6449	2.85		3166.2916	3166.2826	Non	4	>sp|nCoV-1 nCoV-2P with signal peptide and tags	2	34.0237	controllerType=0 controllerNumber=1 scan=12520			hcd	0	0.0011	0	0.0017	6.80E-05	0.028	R1	Complex/NeuAc+Fuc
3017 | 818377	1	1071	1074	A.QEKN[+1856.65556]FTTAPA.I	A.QEKNFTTAPA.I	N4(NGlycan / 1856.6556)	HexNAc(3)Hex(5)Fuc(1)NeuAc(1)	8.00E-05	0.033	4.1	335.9	126.5	126.5	2	1482.1084	1482.1053	2.15		2963.2096	2963.2032	Non	4	>sp|nCoV-1 nCoV-2P with signal peptide and tags	2	34.2365	controllerType=0 controllerNumber=1 scan=12612			hcd	0	0	0	0	3.80E-05	0.015	R1	Complex/NeuAc+Fuc
3018 | 814497	1	1071	1074	A.QEKN[+2174.79826]FT.T	A.QEKNFT.T	N4(NGlycan / 2174.7983)	HexNAc(6)Hex(5)Fuc(1)	0.006	0.72	2.22	184.8	11.8	11.8	2	1471.0914	1471.0893	1.42		2941.1754	2941.1713	Non	4	>sp|nCoV-1 nCoV-2P with signal peptide and tags	2	27.9032	controllerType=0 controllerNumber=1 scan=9921			hcd	0	0.081	0	0.12	0.00086	0.25	R1	Complex/Fuc
3019 | 739105	1	1071	1074	A.QEKN[+1809.66607]FTTAPA.I	A.QEKNFTTAPA.I	N4(NGlycan / 1809.6661)	HexNAc(5)Hex(4)Fuc(1)	7.50E-05	0.031	4.12	341	166.8	166.8	2	1458.6114	1458.6105	0.59		2916.2155	2916.2137	Non	4	>sp|nCoV-1 nCoV-2P with signal peptide and tags	2	31.2206	controllerType=0 controllerNumber=1 scan=11322			hcd	0	0	0	0	2.40E-05	0.01	R1	Complex/Fuc
3020 | 738545	1	1071	1074	A.QEKN[+1768.63952]FTTAPA.I	A.QEKNFTTAPA.I	N4(NGlycan / 1768.6395)	HexNAc(4)Hex(5)Fuc(1)	8.50E-05	0.035	4.07	347.4	155.2	155.2	2	1438.0929	1438.0972	-2.98		2875.1786	2875.1872	Non	4	>sp|nCoV-1 nCoV-2P with signal peptide and tags	2	30.7296	controllerType=0 controllerNumber=1 scan=11112			hcd	0	0	0	0	4.30E-05	0.018	R1	Complex/Fuc
3021 | 738665	1	1071	1074	A.QEKN[+1768.63952]FTTAPA.I	A.QEKNFTTAPA.I	N4(NGlycan / 1768.6395)	HexNAc(4)Hex(5)Fuc(1)	7.60E-05	0.031	4.12	337.9	172.6	172.6	2	1438.1004	1438.0972	2.2		2875.1935	2875.1872	Non	4	>sp|nCoV-1 nCoV-2P with signal peptide and tags	2	30.8187	controllerType=0 controllerNumber=1 scan=11151			hcd	0	0	0	0	2.90E-05	0.012	R1	Complex/Fuc
3022 | 737105	1	1071	1074	A.QEKN[+2059.73493]FT.T	A.QEKNFT.T	N4(NGlycan / 2059.7349)	HexNAc(4)Hex(5)Fuc(1)NeuAc(1)	0.00011	0.044	3.97	300.4	55.3	55.3	2	1413.5589	1413.5576	0.9		2826.1105	2826.1079	Non	4	>sp|nCoV-1 nCoV-2P with signal peptide and tags	2	29.4177	controllerType=0 controllerNumber=1 scan=10559			hcd	0	0.00066	0	0.001	5.30E-05	0.022	R1	Complex/NeuAc+Fuc
3023 | 740665	1	1071	1074	A.QEKN[+1710.59765]FTTAPA.I	A.QEKNFTTAPA.I	N4(NGlycan / 1710.5977)	HexNAc(3)Hex(5)NeuAc(1)	7.80E-05	0.032	4.11	375.6	111.8	111.8	2	1409.076	1409.0763	-0.23		2817.1447	2817.1453	Non	4	>sp|nCoV-1 nCoV-2P with signal peptide and tags	2	34.2705	controllerType=0 controllerNumber=1 scan=12627			hcd	0	0	0	0	3.40E-05	0.014	R1	Complex/NeuAc
3024 | 738625	1	1071	1074	A.QEKN[+1647.61324]FTTAPA.I	A.QEKNFTTAPA.I	N4(NGlycan / 1647.6132)	HexNAc(5)Hex(3)Fuc(1)	5.40E-05	0.022	4.27	357.3	191.8	191.8	2	1377.5854	1377.5841	0.93		2754.1635	2754.1609	Non	4	>sp|nCoV-1 nCoV-2P with signal peptide and tags	2	30.8045	controllerType=0 controllerNumber=1 scan=11145			hcd	0	0	0	0	1.30E-05	0.0055	R1	Complex/Fuc
3025 | 739225	1	1071	1074	A.QEKN[+1647.61324]FTTAPA.I	A.QEKNFTTAPA.I	N4(NGlycan / 1647.6132)	HexNAc(5)Hex(3)Fuc(1)	7.90E-05	0.032	4.1	332.1	144.7	144.7	2	1377.5866	1377.5841	1.81		2754.1659	2754.1609	Non	4	>sp|nCoV-1 nCoV-2P with signal peptide and tags	2	31.3384	controllerType=0 controllerNumber=1 scan=11373			hcd	0	0	0	0	3.60E-05	0.015	R1	Complex/Fuc
3027 | 738585	1	1071	1074	A.QEKN[+1622.58161]FTTAPA.I	A.QEKNFTTAPA.I	N4(NGlycan / 1622.5816)	HexNAc(4)Hex(5)	0.00055	0.19	3.26	262.3	65.9	65.9	2	1365.0643	1365.0683	-2.95		2729.1212	2729.1293	Non	4	>sp|nCoV-1 nCoV-2P with signal peptide and tags	2	30.7407	controllerType=0 controllerNumber=1 scan=11117			hcd	0	0.0029	0	0.0047	9.00E-05	0.036	R1	Neutral
3028 | 738745	1	1071	1074	A.QEKN[+1606.58669]FTTAPA.I	A.QEKNFTTAPA.I	N4(NGlycan / 1606.5867)	HexNAc(4)Hex(4)Fuc(1)	7.70E-05	0.032	4.11	377.4	192	192	2	1357.0758	1357.0708	3.71		2713.1444	2713.1344	Non	4	>sp|nCoV-1 nCoV-2P with signal peptide and tags	2	30.8922	controllerType=0 controllerNumber=1 scan=11182			hcd	0	0	0	0	3.20E-05	0.013	R1	Complex/Fuc
3029 | 738265	1	1071	1074	A.QEKN[+1581.55506]FTTAPA.I	A.QEKNFTTAPA.I	N4(NGlycan / 1581.5551)	HexNAc(3)Hex(6)	8.70E-05	0.035	4.06	327	132.1	132.1	2	1344.558	1344.555	2.25		2688.1088	2688.1027	Non	4	>sp|nCoV-1 nCoV-2P with signal peptide and tags	2	30.4585	controllerType=0 controllerNumber=1 scan=10997			hcd	0	0	0	0	4.50E-05	0.018	R1	Neutral
3030 | 738705	1	1071	1074	A.QEKN[+1565.56014]FTTAPA.I	A.QEKNFTTAPA.I	N4(NGlycan / 1565.5601)	HexNAc(3)Hex(5)Fuc(1)	7.60E-05	0.031	4.12	343.1	156.3	156.3	2	1336.5601	1336.5575	1.92		2672.1129	2672.1078	Non	4	>sp|nCoV-1 nCoV-2P with signal peptide and tags	2	30.8385	controllerType=0 controllerNumber=1 scan=11160			hcd	0	0	0	0	2.60E-05	0.011	R1	Complex/Fuc
3031 | 737185	1	1071	1074	A.QEKN[+1856.65556]FT.T	A.QEKNFT.T	N4(NGlycan / 1856.6556)	HexNAc(3)Hex(5)Fuc(1)NeuAc(1)	0.00085	0.27	3.07	248.2	16.6	16.6	2	1312.0206	1312.0179	2.01		2623.0338	2623.0286	Non	4	>sp|nCoV-1 nCoV-2P with signal peptide and tags	2	29.4994	controllerType=0 controllerNumber=1 scan=10594			hcd	0	0.013	0	0.019	0.00016	0.062	R1	Complex/NeuAc+Fuc
3032 | 736625	1	1071	1074	A.QEKN[+1809.66607]FT.T	A.QEKNFT.T	N4(NGlycan / 1809.6661)	HexNAc(5)Hex(4)Fuc(1)	0.002	0.47	2.69	203	32.5	32.5	2	1288.5246	1288.5232	1.09		2576.0419	2576.0391	Non	4	>sp|nCoV-1 nCoV-2P with signal peptide and tags	2	27.4352	controllerType=0 controllerNumber=1 scan=9722			hcd	0	0.031	0	0.046	0.00031	0.12	R1	Complex/Fuc
3033 | 738945	1	1071	1074	A.QEKN[+1444.53387]FTTAPA.I	A.QEKNFTTAPA.I	N4(NGlycan / 1444.5339)	HexNAc(4)Hex(3)Fuc(1)	5.40E-05	0.023	4.26	370.6	188.2	188.2	2	1276.0459	1276.0444	1.2		2551.0846	2551.0815	Non	4	>sp|nCoV-1 nCoV-2P with signal peptide and tags	2	31.0485	controllerType=0 controllerNumber=1 scan=11248			hcd	0	0	0	0	1.30E-05	0.0056	R1	Complex/Fuc
3035 | 738305	1	1071	1074	A.QEKN[+1419.50224]FTTAPA.I	A.QEKNFTTAPA.I	N4(NGlycan / 1419.5022)	HexNAc(3)Hex(5)	7.50E-05	0.031	4.13	349.6	140.8	140.8	2	1263.5297	1263.5286	0.88		2526.0521	2526.0499	Non	4	>sp|nCoV-1 nCoV-2P with signal peptide and tags	2	30.5589	controllerType=0 controllerNumber=1 scan=11040			hcd	0	0	0	0	2.20E-05	0.0092	R1	Neutral
3036 | 738825	1	1071	1074	A.QEKN[+1403.50732]FTTAPA.I	A.QEKNFTTAPA.I	N4(NGlycan / 1403.5073)	HexNAc(3)Hex(4)Fuc(1)	7.50E-05	0.031	4.12	410	196.9	196.9	2	1255.5348	1255.5311	2.95		2510.0624	2510.055	Non	4	>sp|nCoV-1 nCoV-2P with signal peptide and tags	2	30.9538	controllerType=0 controllerNumber=1 scan=11208			hcd	0	0	0	0	2.50E-05	0.01	R1	Complex/Fuc
3037 | 738185	1	1071	1074	A.QEKN[+1378.47569]FTTAPA.I	A.QEKNFTTAPA.I	N4(NGlycan / 1378.4757)	HexNAc(2)Hex(6)	2.10E-05	0.0089	4.67	444.7	193.9	193.9	2	1243.017	1243.0153	1.37		2485.0267	2485.0234	Non	4	>sp|nCoV-1 nCoV-2P with signal peptide and tags	2	30.3907	controllerType=0 controllerNumber=1 scan=10969			hcd	0	0	0	0	4.10E-06	0.0017	R1	Oligomannose
3038 | 736665	1	1071	1074	A.QEKN[+1647.61324]FT.T	A.QEKNFT.T	N4(NGlycan / 1647.6132)	HexNAc(5)Hex(3)Fuc(1)	0.00011	0.046	3.94	326.8	49.5	49.5	2	1207.4989	1207.4968	1.81		2413.9906	2413.9862	Non	4	>sp|nCoV-1 nCoV-2P with signal peptide and tags	2	27.644	controllerType=0 controllerNumber=1 scan=9811			hcd	0	0.00064	0	0.001	5.40E-05	0.022	R1	Complex/Fuc
3039 | 735785	1	1071	1074	A.QEKN[+1647.61324]FT.T	A.QEKNFT.T	N4(NGlycan / 1647.6132)	HexNAc(5)Hex(3)Fuc(1)	0.0065	0.74	2.18	150.3	4.4	4.4	2	1207.4978	1207.4968	0.9		2413.9884	2413.9862	Non	4	>sp|nCoV-1 nCoV-2P with signal peptide and tags	2	26.5613	controllerType=0 controllerNumber=1 scan=9358			hcd	0	0.094	0	0.001	0.00099	0.29	R1	Complex/Fuc
3040 | 738785	1	1071	1074	A.QEKN[+1257.44941]FTTAPA.I	A.QEKNFTTAPA.I	N4(NGlycan / 1257.4494)	HexNAc(3)Hex(4)	7.60E-05	0.031	4.12	411.8	221.3	221.3	2	1182.5057	1182.5022	2.95		2364.004	2363.9971	Non	4	>sp|nCoV-1 nCoV-2P with signal peptide and tags	2	30.8945	controllerType=0 controllerNumber=1 scan=11183			hcd	0	0	0	0	2.90E-05	0.012	R1	Neutral
3041 | 739065	1	1071	1074	A.QEKN[+1241.45450]FTTAPA.I	A.QEKNFTTAPA.I	N4(NGlycan / 1241.4545)	HexNAc(3)Hex(3)Fuc(1)	7.50E-05	0.031	4.12	350	128.1	128.1	2	1174.5049	1174.5047	0.18		2348.0026	2348.0022	Non	4	>sp|nCoV-1 nCoV-2P with signal peptide and tags	2	31.1908	controllerType=0 controllerNumber=1 scan=11309			hcd	0	0	0	0	2.40E-05	0.01	R1	Complex/Fuc
3042 | 738385	1	1071	1074	A.QEKN[+1216.42286]FTTAPA.I	A.QEKNFTTAPA.I	N4(NGlycan / 1216.4229)	HexNAc(2)Hex(5)	1.90E-05	0.0082	4.71	470.5	262.4	262.4	2	1161.9909	1161.9889	1.71		2322.9745	2322.9705	Non	4	>sp|nCoV-1 nCoV-2P with signal peptide and tags	2	30.6057	controllerType=0 controllerNumber=1 scan=11059			hcd	0	0	0	0	3.60E-06	0.0015	R1	Oligomannose
3043 | 738505	1	1071	1074	A.QEKN[+1216.42286]FTTAPA.I	A.QEKNFTTAPA.I	N4(NGlycan / 1216.4229)	HexNAc(2)Hex(5)	7.80E-05	0.032	4.11	425.4	226.3	226.3	2	1161.9849	1161.9889	-3.44		2322.9625	2322.9705	Non	4	>sp|nCoV-1 nCoV-2P with signal peptide and tags	2	30.6979	controllerType=0 controllerNumber=1 scan=11098			hcd	0	0	0	0	3.40E-05	0.014	R1	Oligomannose
3044 | 736425	1	1071	1074	A.QEKN[+1501.55533]FT.T	A.QEKNFT.T	N4(NGlycan / 1501.5553)	HexNAc(5)Hex(3)	0.0064	0.74	2.19	152.9	13.2	13.2	2	1134.4695	1134.4678	1.52		2267.9318	2267.9283	Non	4	>sp|nCoV-1 nCoV-2P with signal peptide and tags	2	27.1628	controllerType=0 controllerNumber=1 scan=9611			hcd	0	0.093	0	0.13	0.00097	0.28	R1	Neutral
3045 | 736225	1	1071	1074	A.QEKN[+1444.53387]FT.T	A.QEKNFT.T	N4(NGlycan / 1444.5339)	HexNAc(4)Hex(3)Fuc(1)	0.0028	0.54	2.56	215.1	21	21	2	1105.9595	1105.9571	2.21		2210.9118	2210.9069	Non	4	>sp|nCoV-1 nCoV-2P with signal peptide and tags	2	26.9312	controllerType=0 controllerNumber=1 scan=9513			hcd	0	0.035	0	0.052	0.00035	0.13	R1	Complex/Fuc
3046 | 659286	1	1071	1074	A.QEKN[+1095.39659]FTTAPA.I	A.QEKNFTTAPA.I	N4(NGlycan / 1095.3966)	HexNAc(3)Hex(3)	9.00E-05	0.037	4.04	304	82	82	2	1101.4782	1101.4758	2.2		2201.9491	2201.9443	Non	4	>sp|nCoV-1 nCoV-2P with signal peptide and tags	2	31.0922	controllerType=0 controllerNumber=1 scan=11267			hcd	0	0.00076	0	0.0012	4.70E-05	0.019	R1	Neutral
3047 | 658560	1	1071	1074	A.QEKN[+1403.50732]FT.T	A.QEKNFT.T	N4(NGlycan / 1403.5073)	HexNAc(3)Hex(4)Fuc(1)	0.0024	0.51	2.62	217.3	36.3	36.3	2	1085.4452	1085.4438	1.32		2169.8832	2169.8803	Non	4	>sp|nCoV-1 nCoV-2P with signal peptide and tags	2	26.6944	controllerType=0 controllerNumber=1 scan=9413			hcd	0	0.034	0	0.049	0.00033	0.12	R1	Complex/Fuc
3048 | 658600	1	1071	1074	A.QEKN[+1241.45450]FT.T	A.QEKNFT.T	N4(NGlycan / 1241.4545)	HexNAc(3)Hex(3)Fuc(1)	0.0053	0.69	2.28	205.8	30.1	30.1	2	1004.4192	1004.4174	1.78		2007.8311	2007.8275	Non	4	>sp|nCoV-1 nCoV-2P with signal peptide and tags	2	26.9356	controllerType=0 controllerNumber=1 scan=9515			hcd	0	0.054	0	0.078	0.00053	0.18	R1	Complex/Fuc
3092 | 825057	1	1094	1098	G.VFVSN[+1913.67702]GTHWFVTQRN.F	G.VFVSNGTHWFVTQRN.F	N5(NGlycan / 1913.677)	HexNAc(4)Hex(5)NeuAc(1)	0.00046	0.16	3.34	158.4	147.6	147.6	3	1235.8636	1235.8614	1.79		3705.5762	3705.5696	Non	5	>sp|nCoV-1 nCoV-2P with signal peptide and tags	2	46.2968	controllerType=0 controllerNumber=1 scan=17784			hcd	0	0.0025	0	0.004	8.20E-05	0.033	R1	Complex/NeuAc
3093 | 825177	1	1094	1098	G.VFVSN[+1872.65048]GTHWFVTQRN.F	G.VFVSNGTHWFVTQRN.F	N5(NGlycan / 1872.6505)	HexNAc(3)Hex(6)NeuAc(1)	0.0014	0.38	2.84	161.4	106.6	106.6	3	1222.1902	1222.1859	3.59		3664.5562	3664.543	Non	5	>sp|nCoV-1 nCoV-2P with signal peptide and tags	2	46.3703	controllerType=0 controllerNumber=1 scan=17816			hcd	0	0.024	0	0.034	0.00026	0.1	R1	Complex/NeuAc
3095 | 828897	1	1094	1098	G.VFVSN[+1581.55506]GTHWFVT.Q	G.VFVSNGTHWFVT.Q	N5(NGlycan / 1581.5551)	HexNAc(3)Hex(6)	8.00E-05	0.033	4.09	278.6	175.2	175.2	2	1488.1287	1488.1261	1.74		2975.2501	2975.245	Non	5	>sp|nCoV-1 nCoV-2P with signal peptide and tags	2	49.3562	controllerType=0 controllerNumber=1 scan=19090			hcd	0	0	0	0	3.80E-05	0.016	R1	Neutral
3096 | 767105	1	1094	1098	G.VFVSN[+1606.58669]GTHWFV.T	G.VFVSNGTHWFV.T	N5(NGlycan / 1606.5867)	HexNAc(4)Hex(4)Fuc(1)	0.0014	0.37	2.86	194.6	102.6	102.6	2	1450.122	1450.1181	2.68		2899.2367	2899.2289	Non	5	>sp|nCoV-1 nCoV-2P with signal peptide and tags	2	50.3188	controllerType=0 controllerNumber=1 scan=19492			hcd	0	0.021	0	0.03	0.00025	0.097	R1	Complex/Fuc
3097 | 766985	1	1094	1098	G.VFVSN[+1581.55506]GTHWFV.T	G.VFVSNGTHWFV.T	N5(NGlycan / 1581.5551)	HexNAc(3)Hex(6)	3.70E-05	0.015	4.44	395	211	211	2	1437.604	1437.6023	1.23		2874.2008	2874.1973	Non	5	>sp|nCoV-1 nCoV-2P with signal peptide and tags	2	50.2468	controllerType=0 controllerNumber=1 scan=19462			hcd	0	0	0	0	7.90E-06	0.0034	R1	Neutral
3098 | 767025	1	1094	1098	G.VFVSN[+1565.56014]GTHWFV.T	G.VFVSNGTHWFV.T	N5(NGlycan / 1565.5601)	HexNAc(3)Hex(5)Fuc(1)	7.60E-05	0.031	4.12	326.5	161.8	161.8	2	1429.6073	1429.6048	1.76		2858.2074	2858.2024	Non	5	>sp|nCoV-1 nCoV-2P with signal peptide and tags	2	50.2821	controllerType=0 controllerNumber=1 scan=19476			hcd	0	0	0	0	2.70E-05	0.011	R1	Complex/Fuc
3099 | 746865	1	1094	1098	G.VFVSN[+2059.73493]GT.H	G.VFVSNGT.H	N5(NGlycan / 2059.7349)	HexNAc(4)Hex(5)Fuc(1)NeuAc(1)	8.80E-05	0.036	4.05	388.6	92.7	92.7	2	1392.0551	1392.0547	0.29		2783.1029	2783.1021	Non	5	>sp|nCoV-1 nCoV-2P with signal peptide and tags	2	40.5453	controllerType=0 controllerNumber=1 scan=15319			hcd	0	0.00078	0	0.0012	4.50E-05	0.019	R1	Complex/NeuAc+Fuc
3100 | 767625	1	1094	1098	G.VFVSN[+1444.53387]GTHWFV.T	G.VFVSNGTHWFV.T	N5(NGlycan / 1444.5339)	HexNAc(4)Hex(3)Fuc(1)	0.00011	0.043	3.98	257.7	167.7	167.7	2	1369.0967	1369.0917	3.68		2737.1862	2737.1761	Non	5	>sp|nCoV-1 nCoV-2P with signal peptide and tags	2	50.4711	controllerType=0 controllerNumber=1 scan=19556			hcd	0	0.00067	0	0.0011	5.20E-05	0.022	R1	Complex/Fuc
3101 | 767345	1	1094	1098	G.VFVSN[+1419.50224]GTHWFV.T	G.VFVSNGTHWFV.T	N5(NGlycan / 1419.5022)	HexNAc(3)Hex(5)	7.50E-05	0.031	4.13	345.5	149.9	149.9	2	1356.5779	1356.5759	1.51		2712.1486	2712.1445	Non	5	>sp|nCoV-1 nCoV-2P with signal peptide and tags	2	50.3913	controllerType=0 controllerNumber=1 scan=19523			hcd	0	0	0	0	2.20E-05	0.0093	R1	Neutral
3102 | 767665	1	1094	1098	G.VFVSN[+1403.50732]GTHWFV.T	G.VFVSNGTHWFV.T	N5(NGlycan / 1403.5073)	HexNAc(3)Hex(4)Fuc(1)	8.20E-05	0.034	4.08	281.3	157.8	157.8	2	1348.5811	1348.5784	1.99		2696.1549	2696.1496	Non	5	>sp|nCoV-1 nCoV-2P with signal peptide and tags	2	50.4861	controllerType=0 controllerNumber=1 scan=19562			hcd	0	0	0	0	4.00E-05	0.017	R1	Complex/Fuc
3103 | 767505	1	1094	1098	G.VFVSN[+1378.47569]GTHWFV.T	G.VFVSNGTHWFV.T	N5(NGlycan / 1378.4757)	HexNAc(2)Hex(6)	0.0013	0.35	2.9	177.9	149.7	149.7	2	1336.0664	1336.0626	2.88		2671.1256	2671.1179	Non	5	>sp|nCoV-1 nCoV-2P with signal peptide and tags	2	50.4372	controllerType=0 controllerNumber=1 scan=19543			hcd	0	0.02	0	0.029	0.00023	0.087	R1	Oligomannose
3104 | 765785	1	1094	1098	G.VFVSN[+1257.44941]GTHWFVT.Q	G.VFVSNGTHWFVT.Q	N5(NGlycan / 1257.4494)	HexNAc(3)Hex(4)	8.60E-05	0.035	4.07	273.6	150.5	150.5	2	1326.0756	1326.0733	1.74		2651.1439	2651.1393	Non	5	>sp|nCoV-1 nCoV-2P with signal peptide and tags	2	49.787	controllerType=0 controllerNumber=1 scan=19272			hcd	0	0	0	0	4.40E-05	0.018	R1	Neutral
3105 | 746745	1	1094	1098	G.VFVSN[+1913.67702]GT.H	G.VFVSNGT.H	N5(NGlycan / 1913.677)	HexNAc(4)Hex(5)NeuAc(1)	0.00011	0.043	3.98	400.6	65.2	65.2	2	1319.0276	1319.0257	1.43		2637.048	2637.0442	Non	5	>sp|nCoV-1 nCoV-2P with signal peptide and tags	2	40.5067	controllerType=0 controllerNumber=1 scan=15302			hcd	0	0.00067	0	0.0011	5.20E-05	0.022	R1	Complex/NeuAc
3106 | 767905	1	1094	1098	G.VFVSN[+1298.47596]GTHWFV.T	G.VFVSNGTHWFV.T	N5(NGlycan / 1298.476)	HexNAc(4)Hex(3)	0.00018	0.07	3.75	236.8	106.8	106.8	2	1296.0668	1296.0627	3.15		2591.1264	2591.1182	Non	5	>sp|nCoV-1 nCoV-2P with signal peptide and tags	2	50.6522	controllerType=0 controllerNumber=1 scan=19631			hcd	0	0.0011	0	0.0017	6.80E-05	0.028	R1	Neutral
3107 | 767945	1	1094	1098	G.VFVSN[+1257.44941]GTHWFV.T	G.VFVSNGTHWFV.T	N5(NGlycan / 1257.4494)	HexNAc(3)Hex(4)	5.00E-05	0.021	4.31	368.5	201.4	201.4	2	1275.5512	1275.5495	1.36		2550.0951	2550.0916	Non	5	>sp|nCoV-1 nCoV-2P with signal peptide and tags	2	50.6801	controllerType=0 controllerNumber=1 scan=19643			hcd	0	0	0	0	1.20E-05	0.0049	R1	Neutral
3108 | 768065	1	1094	1098	G.VFVSN[+1241.45450]GTHWFV.T	G.VFVSNGTHWFV.T	N5(NGlycan / 1241.4545)	HexNAc(3)Hex(3)Fuc(1)	0.00014	0.055	3.87	226.7	120.2	120.2	2	1267.556	1267.552	3.12		2534.1046	2534.0967	Non	5	>sp|nCoV-1 nCoV-2P with signal peptide and tags	2	50.7148	controllerType=0 controllerNumber=1 scan=19658			hcd	0	0.0006	0	0.00095	5.90E-05	0.024	R1	Complex/Fuc
3109 | 768385	1	1094	1098	G.VFVSN[+1095.39659]GTHWFV.T	G.VFVSNGTHWFV.T	N5(NGlycan / 1095.3966)	HexNAc(3)Hex(3)	8.60E-05	0.035	4.06	272.2	129.5	129.5	2	1194.5249	1194.523	1.59		2388.0426	2388.0388	Non	5	>sp|nCoV-1 nCoV-2P with signal peptide and tags	2	50.9126	controllerType=0 controllerNumber=1 scan=19740			hcd	0	0	0	0	4.40E-05	0.018	R1	Neutral
3110 | 662326	1	1094	1098	G.VFVSN[+1419.50224]GT.H	G.VFVSNGT.H	N5(NGlycan / 1419.5022)	HexNAc(3)Hex(5)	0.00012	0.05	3.9	355	78.1	78.1	2	1071.9402	1071.9383	1.76		2142.8732	2142.8694	Non	5	>sp|nCoV-1 nCoV-2P with signal peptide and tags	2	34.6085	controllerType=0 controllerNumber=1 scan=12768			hcd	0	0.00062	0	0.00099	5.70E-05	0.023	R1	Neutral
3113 | 762665	1	1097	1098	V.SN[+1913.67702]GTHWFV.T	V.SNGTHWFV.T	N2(NGlycan / 1913.677)	HexNAc(4)Hex(5)NeuAc(1)	9.10E-05	0.037	4.04	279	134.6	134.6	2	1431.0624	1431.0606	1.24		2861.1176	2861.114	Non	2	>sp|nCoV-1 nCoV-2P with signal peptide and tags	2	48.6038	controllerType=0 controllerNumber=1 scan=18767			hcd	0	0.00075	0	0.0012	4.70E-05	0.019	R1	Complex/NeuAc
3114 | 762825	1	1097	1098	V.SN[+1872.65048]GTHWFV.T	V.SNGTHWFV.T	N2(NGlycan / 1872.6505)	HexNAc(3)Hex(6)NeuAc(1)	0.0001	0.043	3.98	271.3	104.8	104.8	2	1410.5483	1410.5474	0.63		2820.0892	2820.0875	Non	2	>sp|nCoV-1 nCoV-2P with signal peptide and tags	2	48.6341	controllerType=0 controllerNumber=1 scan=18780			hcd	0	0.00067	0	0.0011	5.20E-05	0.021	R1	Complex/NeuAc
3115 | 764705	1	1098	1098	S.N[+1913.67702]GTHWFV.T	S.NGTHWFV.T	N1(NGlycan / 1913.677)	HexNAc(4)Hex(5)NeuAc(1)	0.00011	0.044	3.97	272.3	99.1	99.1	2	1387.5441	1387.5446	-0.38		2774.0809	2774.082	Non	1	>sp|nCoV-1 nCoV-2P with signal peptide and tags	2	49.3338	controllerType=0 controllerNumber=1 scan=19080			hcd	0	0.00066	0	0.001	5.30E-05	0.022	R1	Complex/NeuAc
3116 | 668114	1	1098	1098	S.N[+1216.42286]GTHWFV.T	S.NGTHWFV.T	N1(NGlycan / 1216.4229)	HexNAc(2)Hex(5)	0.0001	0.042	3.98	267.6	109.4	109.4	2	1038.9179	1038.9176	0.33		2076.8285	2076.8278	Non	1	>sp|nCoV-1 nCoV-2P with signal peptide and tags	2	43.2326	controllerType=0 controllerNumber=1 scan=16476			hcd	0	0.00067	0	0.0011	5.20E-05	0.021	R1	Oligomannose
3144 | 767585	1	1123	1134	V.SGNC[+57.02146]DVVIGIVN[+1444.53387]NT.V	V.SGNCDVVIGIVNNT.V	N12(NGlycan / 1444.5339)	HexNAc(4)Hex(3)Fuc(1)	7.50E-05	0.031	4.12	361.6	228.8	228.8	2	1453.6214	1453.6207	0.48		2906.2355	2906.2341	Non	12	>sp|nCoV-1 nCoV-2P with signal peptide and tags	2	50.4666	controllerType=0 controllerNumber=1 scan=19554	C4(Carbamidomethyl / 57.0215)		hcd	0	0	0	0	2.40E-05	0.01	R1	Complex/Fuc
3145 | 768345	1	1124	1134	S.GNC[+57.02146]DVVIGIVN[+1444.53387]NT.V	S.GNCDVVIGIVNNT.V	N11(NGlycan / 1444.5339)	HexNAc(4)Hex(3)Fuc(1)	8.90E-05	0.036	4.05	319.8	198.7	198.7	2	1410.1087	1410.1047	2.85		2819.2101	2819.2021	Non	11	>sp|nCoV-1 nCoV-2P with signal peptide and tags	2	50.8649	controllerType=0 controllerNumber=1 scan=19719	C3(Carbamidomethyl / 57.0215)		hcd	0	0.00077	0	0.0012	4.60E-05	0.019	R1	Complex/Fuc
3146 | 744665	1	1130	1134	V.IGIVN[+2174.79826]NT.V	V.IGIVNNT.V	N5(NGlycan / 2174.7983)	HexNAc(6)Hex(5)Fuc(1)	0.00066	0.22	3.18	339.8	41.3	41.3	2	1453.1119	1453.1075	3.03		2905.2164	2905.2076	Non	5	>sp|nCoV-1 nCoV-2P with signal peptide and tags	2	38.3833	controllerType=0 controllerNumber=1 scan=14384			hcd	0	0.0069	0	0.011	0.00012	0.048	R1	Complex/Fuc
3147 | 743225	1	1130	1134	V.IGIVN[+2133.77171]NT.V	V.IGIVNNT.V	N5(NGlycan / 2133.7717)	HexNAc(5)Hex(6)Fuc(1)	0.0077	0.77	2.12	202.7	15.9	15.9	2	1432.5945	1432.5942	0.24		2864.1818	2864.1811	Non	5	>sp|nCoV-1 nCoV-2P with signal peptide and tags	2	37.5975	controllerType=0 controllerNumber=1 scan=14044			hcd	0	0.11	0	0.15	0.0012	0.32	R1	Complex/Fuc
3148 | 744025	1	1130	1134	V.IGIVN[+1768.63952]NT.V	V.IGIVNNT.V	N5(NGlycan / 1768.6395)	HexNAc(4)Hex(5)Fuc(1)	0.00056	0.19	3.25	291.2	40.3	40.3	2	1250.0292	1250.0281	0.9		2499.0512	2499.0489	Non	5	>sp|nCoV-1 nCoV-2P with signal peptide and tags	2	38.0059	controllerType=0 controllerNumber=1 scan=14220			hcd	0	0.0034	0	0.0054	9.60E-05	0.039	R1	Complex/Fuc
3149 | 744825	1	1130	1134	V.IGIVN[+1647.61324]NT.V	V.IGIVNNT.V	N5(NGlycan / 1647.6132)	HexNAc(5)Hex(3)Fuc(1)	0.0004	0.15	3.39	315.5	55.9	55.9	2	1189.5173	1189.5149	1.94		2378.0272	2378.0226	Non	5	>sp|nCoV-1 nCoV-2P with signal peptide and tags	2	38.473	controllerType=0 controllerNumber=1 scan=14422			hcd	0	0.0025	0	0.004	8.00E-05	0.033	R1	Complex/Fuc
3150 | 744625	1	1130	1134	V.IGIVN[+1606.58669]NT.V	V.IGIVNNT.V	N5(NGlycan / 1606.5867)	HexNAc(4)Hex(4)Fuc(1)	0.0002	0.078	3.7	334.7	46.1	46.1	2	1169.003	1169.0017	1.11		2336.9987	2336.9961	Non	5	>sp|nCoV-1 nCoV-2P with signal peptide and tags	2	38.3788	controllerType=0 controllerNumber=1 scan=14382			hcd	0	0.0016	0	0.0025	7.10E-05	0.029	R1	Complex/Fuc
3151 | 744505	1	1130	1134	V.IGIVN[+1565.56014]NT.V	V.IGIVNNT.V	N5(NGlycan / 1565.5601)	HexNAc(3)Hex(5)Fuc(1)	0.00086	0.27	3.07	271.8	38.6	38.6	2	1148.4892	1148.4884	0.68		2295.9711	2295.9695	Non	5	>sp|nCoV-1 nCoV-2P with signal peptide and tags	2	38.3098	controllerType=0 controllerNumber=1 scan=14352			hcd	0	0.013	0	0.018	0.00016	0.063	R1	Complex/Fuc
3152 | 664206	1	1130	1134	V.IGIVN[+1444.53387]NT.V	V.IGIVNNT.V	N5(NGlycan / 1444.5339)	HexNAc(4)Hex(3)Fuc(1)	0.00014	0.057	3.85	373.6	59	59	2	1087.9749	1087.9753	-0.34		2174.9425	2174.9433	Non	5	>sp|nCoV-1 nCoV-2P with signal peptide and tags	2	38.6787	controllerType=0 controllerNumber=1 scan=14511			hcd	0	0.00059	0	0.00094	6.00E-05	0.025	R1	Complex/Fuc
3153 | 664486	1	1130	1134	V.IGIVN[+1241.45450]NT.V	V.IGIVNNT.V	N5(NGlycan / 1241.4545)	HexNAc(3)Hex(3)Fuc(1)	0.0069	0.75	2.16	190.5	33.9	33.9	2	986.4366	986.4356	1		1971.8659	1971.8639	Non	5	>sp|nCoV-1 nCoV-2P with signal peptide and tags	2	38.9888	controllerType=0 controllerNumber=1 scan=14643			hcd	0	0.098	0	0.14	0.0011	0.3	R1	Complex/Fuc
3154 | 739345	1	1131	1134	I.GIVN[+1606.58669]NT.V	I.GIVNNT.V	N4(NGlycan / 1606.5867)	HexNAc(4)Hex(4)Fuc(1)	0.0095	0.81	2.02	158.5	8.6	8.6	2	1112.4607	1112.4596	0.98		2223.9142	2223.912	Non	4	>sp|nCoV-1 nCoV-2P with signal peptide and tags	2	31.5817	controllerType=0 controllerNumber=1 scan=11474			hcd	0	0.14	0	0.19	0.0014	0.38	R1	Complex/Fuc
3156 | 819857	1	1171	1173	S.GIN[+2498.90391]ASVV.N	S.GINASVV.N	N3(NGlycan / 2498.9039)	HexNAc(6)Hex(7)Fuc(1)	0.012	0.84	1.92	168.2	55.5	55.5	2	1579.647	1579.6417	3.35		3158.2868	3158.2762	Non	3	>sp|nCoV-1 nCoV-2P with signal peptide and tags	2	38.8691	controllerType=0 controllerNumber=1 scan=14592			hcd	0	0.15	0	0.21	0.0015	0.42	R1	Complex/Fuc
3157 | 825497	1	1171	1173	S.GIN[+2424.86713]ASVV.N	S.GINASVV.N	N3(NGlycan / 2424.8671)	HexNAc(5)Hex(6)Fuc(1)NeuAc(1)	0.018	0.89	1.74	151.1	38.5	38.5	2	1542.6292	1542.6233	3.8		3084.2511	3084.2394	Non	3	>sp|nCoV-1 nCoV-2P with signal peptide and tags	2	46.581	controllerType=0 controllerNumber=1 scan=17906			hcd	0.00029	0.18	0.00051	0.25	0.002	0.48	R1	Complex/NeuAc+Fuc
3158 | 746265	1	1171	1173	S.GIN[+2174.79826]ASVV.N	S.GINASVV.N	N3(NGlycan / 2174.7983)	HexNAc(6)Hex(5)Fuc(1)	0.00015	0.061	3.82	345.2	82.9	82.9	2	1417.5859	1417.5889	-2.15		2834.1644	2834.1705	Non	3	>sp|nCoV-1 nCoV-2P with signal peptide and tags	2	39.8556	controllerType=0 controllerNumber=1 scan=15019			hcd	0	0.00057	0	0.00091	6.30E-05	0.026	R1	Complex/Fuc
3159 | 745545	1	1171	1173	S.GIN[+2174.79826]ASVV.N	S.GINASVV.N	N3(NGlycan / 2174.7983)	HexNAc(6)Hex(5)Fuc(1)	0.0007	0.23	3.15	256.3	52.3	52.3	2	1417.5904	1417.5889	1.04		2834.1735	2834.1705	Non	3	>sp|nCoV-1 nCoV-2P with signal peptide and tags	2	39.3288	controllerType=0 controllerNumber=1 scan=14790			hcd	0	0.009	0	0.00091	0.00013	0.052	R1	Complex/Fuc
3160 | 745705	1	1171	1173	S.GIN[+2133.77171]ASVV.N	S.GINASVV.N	N3(NGlycan / 2133.7717)	HexNAc(5)Hex(6)Fuc(1)	0.00016	0.062	3.81	340.8	54.4	54.4	2	1397.0774	1397.0756	1.29		2793.1476	2793.144	Non	3	>sp|nCoV-1 nCoV-2P with signal peptide and tags	2	39.4396	controllerType=0 controllerNumber=1 scan=14839			hcd	0	0.0011	0	0.0018	6.30E-05	0.026	R1	Complex/Fuc
3161 | 746025	1	1171	1173	S.GIN[+2012.74544]ASVV.N	S.GINASVV.N	N3(NGlycan / 2012.7454)	HexNAc(6)Hex(4)Fuc(1)	0.00014	0.057	3.84	333.1	70.3	70.3	2	1336.5623	1336.5625	-0.14		2672.1173	2672.1177	Non	3	>sp|nCoV-1 nCoV-2P with signal peptide and tags	2	39.5993	controllerType=0 controllerNumber=1 scan=14907			hcd	0	0.00059	0	0.00093	6.00E-05	0.025	R1	Complex/Fuc
3162 | 746225	1	1171	1173	S.GIN[+2012.74544]ASVV.N	S.GINASVV.N	N3(NGlycan / 2012.7454)	HexNAc(6)Hex(4)Fuc(1)	0.00018	0.071	3.75	282.8	64.3	64.3	2	1336.563	1336.5625	0.4		2672.1188	2672.1177	Non	3	>sp|nCoV-1 nCoV-2P with signal peptide and tags	2	39.7265	controllerType=0 controllerNumber=1 scan=14963			hcd	0	0.0011	0	0.00093	6.80E-05	0.028	R1	Complex/Fuc
3163 | 737665	1	1171	1173	S.GIN[+2174.79826]A.S	S.GINA.S	N3(NGlycan / 2174.7983)	HexNAc(6)Hex(5)Fuc(1)	0.00074	0.24	3.13	166.4	166.4	166.4	2	1275.0065	1275.0045	1.6		2549.0057	2549.0017	Non	3	>sp|nCoV-1 nCoV-2P with signal peptide and tags	2	29.9679	controllerType=0 controllerNumber=1 scan=10794			hcd	0	0.0089	0	0.014	0.00014	0.054	R1	Complex/Fuc
3164 | 746345	1	1171	1173	S.GIN[+1850.69261]ASVV.N	S.GINASVV.N	N3(NGlycan / 1850.6926)	HexNAc(6)Hex(3)Fuc(1)	0.00014	0.058	3.84	378.3	46.9	46.9	2	1255.5373	1255.5361	0.95		2510.0673	2510.0649	Non	3	>sp|nCoV-1 nCoV-2P with signal peptide and tags	2	39.9647	controllerType=0 controllerNumber=1 scan=15066			hcd	0	0.00059	0	0.00093	6.10E-05	0.025	R1	Complex/Fuc
3165 | 746585	1	1171	1173	S.GIN[+1647.61324]ASVV.N	S.GINASVV.N	N3(NGlycan / 1647.6132)	HexNAc(5)Hex(3)Fuc(1)	0.00017	0.066	3.78	346.3	68.8	68.8	2	1153.9942	1153.9964	-1.92		2306.9811	2306.9855	Non	3	>sp|nCoV-1 nCoV-2P with signal peptide and tags	2	40.2068	controllerType=0 controllerNumber=1 scan=15172			hcd	0	0.0011	0	0.0018	6.60E-05	0.027	R1	Complex/Fuc
73 | 842683	1	47	61	S.VLHSTQDLFLPFFSN[+1216.42286]VT.W	S.VLHSTQDLFLPFFSNVT.W	N15(NGlycan / 1216.4229)	HexNAc(2)Hex(5)	0.00033	0.12	3.48	212	212	212	2	1591.225	1591.2209	2.6		3181.4428	3181.4345	Non	15	>sp|nCoV-1 nCoV-2P with signal peptide and tags	2	63.2115	controllerType=0 controllerNumber=1 scan=24804			hcd	0	0.0036	0	0.0059	8.20E-05	0.032	R2	Oligomannose
126 | 787992	1	49	61	L.HSTQDLFLPFFSN[+1216.42286]VT.W	L.HSTQDLFLPFFSNVT.W	N13(NGlycan / 1216.4229)	HexNAc(2)Hex(5)	7.30E-05	0.029	4.14	396.9	227.7	227.7	2	1485.1492	1485.1447	3.07		2969.2911	2969.282	Non	13	>sp|nCoV-1 nCoV-2P with signal peptide and tags	2	62.6702	controllerType=0 controllerNumber=1 scan=24581			hcd	0	0	0	0	1.90E-05	0.0074	R2	Oligomannose
127 | 788112	1	49	61	L.HSTQDLFLPFFSN[+1216.42286]VT.W	L.HSTQDLFLPFFSNVT.W	N13(NGlycan / 1216.4229)	HexNAc(2)Hex(5)	4.80E-05	0.019	4.32	356.1	229.1	229.1	2	1485.1471	1485.1447	1.67		2969.287	2969.282	Non	13	>sp|nCoV-1 nCoV-2P with signal peptide and tags	2	62.7366	controllerType=0 controllerNumber=1 scan=24608			hcd	0	0	0	0	1.00E-05	0.0041	R2	Oligomannose
138 | 798336	1	52	61	T.QDLFLPFFSN[+1216.42286]VT.W	T.QDLFLPFFSNVT.W	N10(NGlycan / 1216.4229)	HexNAc(2)Hex(5)	0.00017	0.063	3.78	250.5	138.1	138.1	2	1322.5765	1322.5753	0.85		2644.1456	2644.1434	Non	10	>sp|nCoV-1 nCoV-2P with signal peptide and tags	2	71.0458	controllerType=0 controllerNumber=1 scan=28027			hcd	0	0.00061	0	0.00097	6.00E-05	0.023	R2	Oligomannose
145 | 786712	1	55	61	L.FLPFFSN[+1825.66098]VT.W	L.FLPFFSNVT.W	N7(NGlycan / 1825.661)	HexNAc(5)Hex(5)	0.00058	0.19	3.24	238.2	139.4	139.4	2	1449.1138	1449.1096	2.9		2897.2203	2897.2119	Non	7	>sp|nCoV-1 nCoV-2P with signal peptide and tags	2	61.9861	controllerType=0 controllerNumber=1 scan=24298			hcd	0	0.0077	0	0.012	0.00011	0.042	R2	Neutral
146 | 785512	1	55	61	L.FLPFFSN[+1768.63952]VT.W	L.FLPFFSNVT.W	N7(NGlycan / 1768.6395)	HexNAc(4)Hex(5)Fuc(1)	0.0035	0.59	2.46	182.8	85	85	2	1420.6017	1420.5989	2.01		2840.1962	2840.1905	Non	7	>sp|nCoV-1 nCoV-2P with signal peptide and tags	2	61.4147	controllerType=0 controllerNumber=1 scan=24062			hcd	0	0.042	0	0.063	0.00049	0.15	R2	Complex/Fuc
150 | 786592	1	55	61	L.FLPFFSN[+1622.58161]VT.W	L.FLPFFSNVT.W	N7(NGlycan / 1622.5816)	HexNAc(4)Hex(5)	0.012	0.83	1.93	204.3	41.9	41.9	2	1347.5745	1347.5699	3.4		2694.1417	2694.1326	Non	7	>sp|nCoV-1 nCoV-2P with signal peptide and tags	2	61.9216	controllerType=0 controllerNumber=1 scan=24272			hcd	0	0.13	0	0.18	0.0014	0.37	R2	Neutral
151 | 786992	1	55	61	L.FLPFFSN[+1581.55506]VT.W	L.FLPFFSNVT.W	N7(NGlycan / 1581.5551)	HexNAc(3)Hex(6)	0.015	0.86	1.82	161.3	5.7	5.7	2	1327.0577	1327.0566	0.76		2653.108	2653.106	Non	7	>sp|nCoV-1 nCoV-2P with signal peptide and tags	2	62.1396	controllerType=0 controllerNumber=1 scan=24360			hcd	0	0.15	0	0.2	0.0016	0.41	R2	Neutral
152 | 788032	1	55	61	L.FLPFFSN[+1216.42286]VT.W	L.FLPFFSNVT.W	N7(NGlycan / 1216.4229)	HexNAc(2)Hex(5)	9.10E-05	0.036	4.04	355.1	137.5	137.5	2	1144.4902	1144.4905	-0.34		2287.973	2287.9738	Non	7	>sp|nCoV-1 nCoV-2P with signal peptide and tags	2	62.7059	controllerType=0 controllerNumber=1 scan=24595			hcd	0	0	0	0	4.30E-05	0.017	R2	Oligomannose
153 | 775552	1	61	61	S.N[+1913.67702]VTWFHAI.H	S.NVTWFHAI.H	N1(NGlycan / 1913.677)	HexNAc(4)Hex(5)NeuAc(1)	0.00011	0.043	3.95	299.8	103.1	103.1	2	1451.0964	1451.0945	1.29		2901.1854	2901.1817	Non	1	>sp|nCoV-1 nCoV-2P with signal peptide and tags	2	54.4735	controllerType=0 controllerNumber=1 scan=21176			hcd	0	0	0	0	5.00E-05	0.02	R2	Complex/NeuAc
154 | 775672	1	61	61	S.N[+1913.67702]VTWFHAI.H	S.NVTWFHAI.H	N1(NGlycan / 1913.677)	HexNAc(4)Hex(5)NeuAc(1)	0.0031	0.56	2.51	193	62.8	62.8	3	967.7325	967.7321	0.44		2901.183	2901.1817	Non	1	>sp|nCoV-1 nCoV-2P with signal peptide and tags	2	54.55	controllerType=0 controllerNumber=1 scan=21208			hcd	0	0.037	0	0	0.00038	0.13	R2	Complex/NeuAc
155 | 776472	1	61	61	S.N[+1913.67702]VTWFHAI.H	S.NVTWFHAI.H	N1(NGlycan / 1913.677)	HexNAc(4)Hex(5)NeuAc(1)	0.011	0.82	1.97	168.6	6.5	6.5	2	1451.0976	1451.0945	2.13		2901.1879	2901.1817	Non	1	>sp|nCoV-1 nCoV-2P with signal peptide and tags	2	55.0043	controllerType=0 controllerNumber=1 scan=21393			hcd	0	0.12	0	0	0.0013	0.35	R2	Complex/NeuAc
156 | 762032	1	61	61	S.N[+1825.66098]VTWFHAI.H	S.NVTWFHAI.H	N1(NGlycan / 1825.661)	HexNAc(5)Hex(5)	7.30E-05	0.029	4.13	416	172.7	172.7	2	1407.0896	1407.0865	2.26		2813.172	2813.1657	Non	1	>sp|nCoV-1 nCoV-2P with signal peptide and tags	2	48.28	controllerType=0 controllerNumber=1 scan=18563			hcd	0	0	0	0	2.10E-05	0.0083	R2	Neutral
157 | 764832	1	61	61	S.N[+1913.67702]VTWFHA.I	S.NVTWFHA.I	N1(NGlycan / 1913.677)	HexNAc(4)Hex(5)NeuAc(1)	0.00027	0.097	3.58	341.9	50.9	50.9	2	1394.5557	1394.5525	2.33		2788.1041	2788.0976	Non	1	>sp|nCoV-1 nCoV-2P with signal peptide and tags	2	49.3212	controllerType=0 controllerNumber=1 scan=19008			hcd	0	0.0038	0	0.0019	7.50E-05	0.03	R2	Complex/NeuAc
158 | 766192	1	61	61	S.N[+1913.67702]VTWFHA.I	S.NVTWFHA.I	N1(NGlycan / 1913.677)	HexNAc(4)Hex(5)NeuAc(1)	0.00018	0.069	3.74	261.5	83.1	83.1	2	1394.5551	1394.5525	1.89		2788.1029	2788.0976	Non	1	>sp|nCoV-1 nCoV-2P with signal peptide and tags	2	49.8612	controllerType=0 controllerNumber=1 scan=19236			hcd	0	0.0012	0	0.0019	6.20E-05	0.025	R2	Complex/NeuAc
159 | 761592	1	61	61	S.N[+1768.63952]VTWFHAI.H	S.NVTWFHAI.H	N1(NGlycan / 1768.6395)	HexNAc(4)Hex(5)Fuc(1)	7.30E-05	0.029	4.13	361.6	168.4	168.4	2	1378.5768	1378.5757	0.79		2756.1464	2756.1442	Non	1	>sp|nCoV-1 nCoV-2P with signal peptide and tags	2	48.1184	controllerType=0 controllerNumber=1 scan=18494			hcd	0	0	0	0	2.00E-05	0.008	R2	Complex/Fuc
160 | 786432	1	61	61	S.N[+2059.73493]VTWF.H	S.NVTWF.H	N1(NGlycan / 2059.7349)	HexNAc(4)Hex(5)Fuc(1)NeuAc(1)	0.013	0.85	1.87	212.8	24.4	24.4	2	1363.5287	1363.5334	-3.43		2726.0502	2726.0595	Non	1	>sp|nCoV-1 nCoV-2P with signal peptide and tags	2	61.8037	controllerType=0 controllerNumber=1 scan=24222			hcd	0	0.14	0	0.19	0.0015	0.38	R2	Complex/NeuAc+Fuc
161 | 751072	1	61	61	S.N[+1825.66098]VTWFHA.I	S.NVTWFHA.I	N1(NGlycan / 1825.661)	HexNAc(5)Hex(5)	8.20E-05	0.032	4.08	376.6	141.2	141.2	2	1350.5477	1350.5444	2.38		2700.088	2700.0816	Non	1	>sp|nCoV-1 nCoV-2P with signal peptide and tags	2	43.0391	controllerType=0 controllerNumber=1 scan=16331			hcd	0	0	0	0	3.80E-05	0.015	R2	Neutral
162 | 776432	1	61	61	S.N[+1710.59765]VTWFHAI.H	S.NVTWFHAI.H	N1(NGlycan / 1710.5977)	HexNAc(3)Hex(5)NeuAc(1)	0.00025	0.093	3.6	259.7	68	68	2	1349.5553	1349.5548	0.4		2698.1034	2698.1023	Non	1	>sp|nCoV-1 nCoV-2P with signal peptide and tags	2	54.9309	controllerType=0 controllerNumber=1 scan=21364			hcd	0	0.0033	0	0.0053	7.40E-05	0.029	R2	Complex/NeuAc
163 | 762432	1	61	61	S.N[+1663.60816]VTWFHAI.H	S.NVTWFHAI.H	N1(NGlycan / 1663.6082)	HexNAc(5)Hex(4)	2.90E-05	0.012	4.53	404.6	200.9	200.9	2	1326.061	1326.0601	0.68		2651.1146	2651.1128	Non	1	>sp|nCoV-1 nCoV-2P with signal peptide and tags	2	48.4692	controllerType=0 controllerNumber=1 scan=18644			hcd	0	0	0	0	5.80E-06	0.0023	R2	Neutral
164 | 749232	1	61	61	S.N[+1825.66098]VTWFH.A	S.NVTWFH.A	N1(NGlycan / 1825.661)	HexNAc(5)Hex(5)	9.30E-05	0.036	4.03	349.3	62.6	62.6	2	1315.0274	1315.0259	1.15		2629.0475	2629.0445	Non	1	>sp|nCoV-1 nCoV-2P with signal peptide and tags	2	41.4762	controllerType=0 controllerNumber=1 scan=15657			hcd	0	0	0	0	4.40E-05	0.018	R2	Neutral
165 | 761992	1	61	61	S.N[+1622.58161]VTWFHAI.H	S.NVTWFHAI.H	N1(NGlycan / 1622.5816)	HexNAc(4)Hex(5)	0.00061	0.2	3.21	315.9	46.2	46.2	2	1305.5506	1305.5468	2.91		2610.0939	2610.0863	Non	1	>sp|nCoV-1 nCoV-2P with signal peptide and tags	2	48.2778	controllerType=0 controllerNumber=1 scan=18562			hcd	0	0.0085	0	0.014	0.00012	0.045	R2	Neutral
166 | 789032	1	61	61	S.N[+1913.67702]VTWF.H	S.NVTWF.H	N1(NGlycan / 1913.677)	HexNAc(4)Hex(5)NeuAc(1)	0.00014	0.053	3.86	341.8	61.7	61.7	2	1290.5063	1290.5044	1.41		2580.0053	2580.0016	Non	1	>sp|nCoV-1 nCoV-2P with signal peptide and tags	2	62.9945	controllerType=0 controllerNumber=1 scan=24715			hcd	0	0.00064	0	0.001	5.50E-05	0.022	R2	Complex/NeuAc
167 | 787072	1	61	61	S.N[+1913.67702]VTWF.H	S.NVTWF.H	N1(NGlycan / 1913.677)	HexNAc(4)Hex(5)NeuAc(1)	0.00015	0.056	3.83	337.4	72.8	72.8	2	1290.5048	1290.5044	0.28		2580.0023	2580.0016	Non	1	>sp|nCoV-1 nCoV-2P with signal peptide and tags	2	62.1507	controllerType=0 controllerNumber=1 scan=24365			hcd	0	0.00062	0	0.001	5.70E-05	0.022	R2	Complex/NeuAc
168 | 788912	1	61	61	S.N[+1913.67702]VTWF.H	S.NVTWF.H	N1(NGlycan / 1913.677)	HexNAc(4)Hex(5)NeuAc(1)	0.00066	0.21	3.18	322	58.5	58.5	2	1290.5085	1290.5044	3.12		2580.0097	2580.0016	Non	1	>sp|nCoV-1 nCoV-2P with signal peptide and tags	2	62.9704	controllerType=0 controllerNumber=1 scan=24705			hcd	0	0.0093	0	0.001	0.00012	0.048	R2	Complex/NeuAc
169 | 762272	1	61	61	S.N[+1581.55506]VTWFHAI.H	S.NVTWFHAI.H	N1(NGlycan / 1581.5551)	HexNAc(3)Hex(6)	7.40E-05	0.029	4.13	387	161.2	161.2	2	1285.0364	1285.0335	2.27		2569.0656	2569.0597	Non	1	>sp|nCoV-1 nCoV-2P with signal peptide and tags	2	48.3677	controllerType=0 controllerNumber=1 scan=18601			hcd	0	0	0	0	2.10E-05	0.0084	R2	Neutral
170 | 751392	1	61	61	S.N[+1663.60816]VTWFHA.I	S.NVTWFHA.I	N1(NGlycan / 1663.6082)	HexNAc(5)Hex(4)	0.00031	0.11	3.5	232.7	83.9	83.9	2	1269.5213	1269.518	2.57		2538.0353	2538.0288	Non	1	>sp|nCoV-1 nCoV-2P with signal peptide and tags	2	43.2173	controllerType=0 controllerNumber=1 scan=16408			hcd	0	0.0037	0	0.0059	8.10E-05	0.032	R2	Neutral
171 | 776752	1	61	61	S.N[+1548.54483]VTWFHAI.H	S.NVTWFHAI.H	N1(NGlycan / 1548.5448)	HexNAc(3)Hex(4)NeuAc(1)	0.0035	0.59	2.46	195.3	22.6	22.6	2	1268.5289	1268.5284	0.36		2536.0504	2536.0495	Non	1	>sp|nCoV-1 nCoV-2P with signal peptide and tags	2	55.2747	controllerType=0 controllerNumber=1 scan=21504			hcd	0	0.042	0	0.063	0.00049	0.15	R2	Complex/NeuAc
172 | 751032	1	61	61	S.N[+1622.58161]VTWFHA.I	S.NVTWFHA.I	N1(NGlycan / 1622.5816)	HexNAc(4)Hex(5)	4.00E-05	0.016	4.4	427.6	168	168	2	1249.0061	1249.0047	1.12		2497.005	2497.0022	Non	1	>sp|nCoV-1 nCoV-2P with signal peptide and tags	2	42.9987	controllerType=0 controllerNumber=1 scan=16314			hcd	0	0	0	0	8.20E-06	0.0033	R2	Neutral
173 | 771952	1	61	61	S.N[+1825.66098]VTWF.H	S.NVTWF.H	N1(NGlycan / 1825.661)	HexNAc(5)Hex(5)	0.00045	0.15	3.35	321.5	74.9	74.9	2	1246.5005	1246.4964	3.3		2491.9938	2491.9856	Non	1	>sp|nCoV-1 nCoV-2P with signal peptide and tags	2	52.1142	controllerType=0 controllerNumber=1 scan=20179			hcd	0	0.006	0	0.0097	9.30E-05	0.037	R2	Neutral
174 | 763512	1	61	61	S.N[+1501.55533]VTWFHAI.H	S.NVTWFHAI.H	N1(NGlycan / 1501.5553)	HexNAc(5)Hex(3)	0.00016	0.062	3.79	297.8	106.9	106.9	2	1245.0365	1245.0336	2.33		2489.0658	2489.06	Non	1	>sp|nCoV-1 nCoV-2P with signal peptide and tags	2	48.8427	controllerType=0 controllerNumber=1 scan=18803			hcd	0	0.00061	0	0.00097	5.90E-05	0.023	R2	Neutral
175 | 751152	1	61	61	S.N[+1581.55506]VTWFHA.I	S.NVTWFHA.I	N1(NGlycan / 1581.5551)	HexNAc(3)Hex(6)	3.10E-05	0.012	4.51	424.3	191.5	191.5	2	1228.4927	1228.4915	1.01		2455.9782	2455.9757	Non	1	>sp|nCoV-1 nCoV-2P with signal peptide and tags	2	43.0578	controllerType=0 controllerNumber=1 scan=16339			hcd	0	0	0	0	6.10E-06	0.0025	R2	Neutral
176 | 763192	1	61	61	S.N[+1460.52878]VTWFHAI.H	S.NVTWFHAI.H	N1(NGlycan / 1460.5288)	HexNAc(4)Hex(4)	0.00012	0.045	3.94	260.1	107.9	107.9	2	1224.521	1224.5204	0.55		2448.0348	2448.0335	Non	1	>sp|nCoV-1 nCoV-2P with signal peptide and tags	2	48.6872	controllerType=0 controllerNumber=1 scan=18737			hcd	0	0	0	0	5.00E-05	0.02	R2	Neutral
177 | 751352	1	61	61	S.N[+1565.56014]VTWFHA.I	S.NVTWFHA.I	N1(NGlycan / 1565.5601)	HexNAc(3)Hex(5)Fuc(1)	0.0011	0.32	2.95	210.9	75.8	75.8	2	1220.4953	1220.494	1.04		2439.9833	2439.9808	Non	1	>sp|nCoV-1 nCoV-2P with signal peptide and tags	2	43.1648	controllerType=0 controllerNumber=1 scan=16386			hcd	0	0.02	0	0.031	0.00023	0.085	R2	Complex/Fuc
178 | 771072	1	61	61	S.N[+1768.63952]VTWF.H	S.NVTWF.H	N1(NGlycan / 1768.6395)	HexNAc(4)Hex(5)Fuc(1)	0.0031	0.56	2.51	252.4	56.7	56.7	2	1217.99	1217.9857	3.57		2434.9728	2434.9641	Non	1	>sp|nCoV-1 nCoV-2P with signal peptide and tags	2	51.8293	controllerType=0 controllerNumber=1 scan=20061			hcd	0	0.037	0	0.055	0.00037	0.13	R2	Complex/Fuc
179 | 749152	1	61	61	S.N[+1622.58161]VTWFH.A	S.NVTWFH.A	N1(NGlycan / 1622.5816)	HexNAc(4)Hex(5)	0.00037	0.13	3.43	299.6	47	47	2	1213.4887	1213.4862	2.06		2425.9701	2425.9651	Non	1	>sp|nCoV-1 nCoV-2P with signal peptide and tags	2	41.3723	controllerType=0 controllerNumber=1 scan=15611			hcd	0	0.0056	0	0.009	8.70E-05	0.035	R2	Neutral
180 | 762792	1	61	61	S.N[+1419.50224]VTWFHAI.H	S.NVTWFHAI.H	N1(NGlycan / 1419.5022)	HexNAc(3)Hex(5)	7.80E-05	0.031	4.11	328.8	152.7	152.7	2	1204.0092	1204.0071	1.75		2407.0111	2407.0069	Non	1	>sp|nCoV-1 nCoV-2P with signal peptide and tags	2	48.6157	controllerType=0 controllerNumber=1 scan=18706			hcd	0	0	0	0	3.30E-05	0.013	R2	Neutral
181 | 752072	1	61	61	S.N[+1501.55533]VTWFHA.I	S.NVTWFHA.I	N1(NGlycan / 1501.5553)	HexNAc(5)Hex(3)	0.0003	0.11	3.53	262.9	87.8	87.8	2	1188.4953	1188.4916	3.09		2375.9833	2375.9759	Non	1	>sp|nCoV-1 nCoV-2P with signal peptide and tags	2	43.6473	controllerType=0 controllerNumber=1 scan=16592			hcd	0	0.0037	0	0.006	7.80E-05	0.031	R2	Neutral
182 | 762592	1	61	61	S.N[+1378.47569]VTWFHAI.H	S.NVTWFHAI.H	N1(NGlycan / 1378.4757)	HexNAc(2)Hex(6)	7.30E-05	0.029	4.13	374.3	171.4	171.4	2	1183.4943	1183.4938	0.41		2365.9813	2365.9804	Non	1	>sp|nCoV-1 nCoV-2P with signal peptide and tags	2	48.539	controllerType=0 controllerNumber=1 scan=18673			hcd	0	0	0	0	2.10E-05	0.0083	R2	Oligomannose
183 | 772832	1	61	61	S.N[+1663.60816]VTWF.H	S.NVTWF.H	N1(NGlycan / 1663.6082)	HexNAc(5)Hex(4)	0.00014	0.056	3.84	323	92.6	92.6	2	1165.4729	1165.47	2.52		2329.9386	2329.9327	Non	1	>sp|nCoV-1 nCoV-2P with signal peptide and tags	2	52.5178	controllerType=0 controllerNumber=1 scan=20348			hcd	0	0.00063	0	0.00099	5.60E-05	0.022	R2	Neutral
184 | 771872	1	61	61	S.N[+1622.58161]VTWF.H	S.NVTWF.H	N1(NGlycan / 1622.5816)	HexNAc(4)Hex(5)	0.00012	0.046	3.92	350.5	93.3	93.3	2	1144.9593	1144.9567	2.22		2288.9113	2288.9062	Non	1	>sp|nCoV-1 nCoV-2P with signal peptide and tags	2	52.1053	controllerType=0 controllerNumber=1 scan=20175			hcd	0	0	0	0	5.10E-05	0.02	R2	Neutral
185 | 763712	1	61	61	S.N[+1298.47596]VTWFHAI.H	S.NVTWFHAI.H	N1(NGlycan / 1298.476)	HexNAc(4)Hex(3)	0.00024	0.088	3.63	261.8	72.1	72.1	2	1143.496	1143.494	1.8		2285.9848	2285.9806	Non	1	>sp|nCoV-1 nCoV-2P with signal peptide and tags	2	48.9277	controllerType=0 controllerNumber=1 scan=18839			hcd	0	0.0028	0	0.0045	7.10E-05	0.028	R2	Neutral
186 | 751312	1	61	61	S.N[+1378.47569]VTWFHA.I	S.NVTWFHA.I	N1(NGlycan / 1378.4757)	HexNAc(2)Hex(6)	7.70E-05	0.03	4.12	337.4	153.7	153.7	2	1126.9524	1126.9518	0.57		2252.8976	2252.8963	Non	1	>sp|nCoV-1 nCoV-2P with signal peptide and tags	2	43.1515	controllerType=0 controllerNumber=1 scan=16380			hcd	0	0	0	0	3.00E-05	0.012	R2	Oligomannose
187 | 772352	1	61	61	S.N[+1581.55506]VTWF.H	S.NVTWF.H	N1(NGlycan / 1581.5551)	HexNAc(3)Hex(6)	0.00022	0.082	3.66	335.3	77.1	77.1	2	1124.4456	1124.4435	1.9		2247.8839	2247.8796	Non	1	>sp|nCoV-1 nCoV-2P with signal peptide and tags	2	52.2458	controllerType=0 controllerNumber=1 scan=20234			hcd	0	0.0028	0	0.0045	7.00E-05	0.027	R2	Neutral
188 | 669023	1	61	61	S.N[+1419.50224]VTWFH.A	S.NVTWFH.A	N1(NGlycan / 1419.5022)	HexNAc(3)Hex(5)	9.30E-05	0.036	4.03	363.8	66.7	66.7	2	1111.9462	1111.9465	-0.27		2222.8851	2222.8857	Non	1	>sp|nCoV-1 nCoV-2P with signal peptide and tags	2	41.756	controllerType=0 controllerNumber=1 scan=15777			hcd	0	0	0	0	4.40E-05	0.018	R2	Neutral
189 | 678463	1	61	61	S.N[+1216.42286]VTWFHAI.H	S.NVTWFHAI.H	N1(NGlycan / 1216.4229)	HexNAc(2)Hex(5)	1.70E-05	0.0069	4.77	487.9	245.2	245.2	2	1102.4681	1102.4674	0.59		2203.9288	2203.9275	Non	1	>sp|nCoV-1 nCoV-2P with signal peptide and tags	2	48.6715	controllerType=0 controllerNumber=1 scan=18730			hcd	0	0	0	0	3.10E-06	0.0013	R2	Oligomannose
190 | 671983	1	61	61	S.N[+1298.47596]VTWFHA.I	S.NVTWFHA.I	N1(NGlycan / 1298.476)	HexNAc(4)Hex(3)	8.50E-05	0.033	4.07	306	122.3	122.3	2	1086.9529	1086.9519	0.92		2172.8986	2172.8966	Non	1	>sp|nCoV-1 nCoV-2P with signal peptide and tags	2	43.6197	controllerType=0 controllerNumber=1 scan=16580			hcd	0	0	0	0	4.00E-05	0.016	R2	Neutral
191 | 671943	1	61	61	S.N[+1257.44941]VTWFHA.I	S.NVTWFHA.I	N1(NGlycan / 1257.4494)	HexNAc(3)Hex(4)	0.00015	0.056	3.84	288.3	103.4	103.4	2	1066.4411	1066.4387	2.28		2131.8749	2131.87	Non	1	>sp|nCoV-1 nCoV-2P with signal peptide and tags	2	43.6175	controllerType=0 controllerNumber=1 scan=16579			hcd	0	0.00063	0	0.00099	5.70E-05	0.022	R2	Neutral
192 | 671623	1	61	61	S.N[+1216.42286]VTWFHA.I	S.NVTWFHA.I	N1(NGlycan / 1216.4229)	HexNAc(2)Hex(5)	3.20E-05	0.013	4.5	462.3	193.9	193.9	2	1045.9278	1045.9254	2.3		2090.8483	2090.8435	Non	1	>sp|nCoV-1 nCoV-2P with signal peptide and tags	2	43.4491	controllerType=0 controllerNumber=1 scan=16506			hcd	0	0	0	0	6.30E-06	0.0026	R2	Oligomannose
193 | 683103	1	61	61	S.N[+1419.50224]VTWF.H	S.NVTWF.H	N1(NGlycan / 1419.5022)	HexNAc(3)Hex(5)	0.00091	0.27	3.04	290.3	31.1	31.1	2	1043.4158	1043.417	-1.18		2085.8244	2085.8268	Non	1	>sp|nCoV-1 nCoV-2P with signal peptide and tags	2	52.6473	controllerType=0 controllerNumber=1 scan=20402			hcd	0	0.014	0	0.021	0.00019	0.069	R2	Neutral
194 | 678983	1	61	61	S.N[+1095.39659]VTWFHAI.H	S.NVTWFHAI.H	N1(NGlycan / 1095.3966)	HexNAc(3)Hex(3)	8.40E-05	0.033	4.07	345.1	107.5	107.5	2	1041.9559	1041.9543	1.52		2082.9044	2082.9013	Non	1	>sp|nCoV-1 nCoV-2P with signal peptide and tags	2	49.164	controllerType=0 controllerNumber=1 scan=18941			hcd	0	0	0	0	3.90E-05	0.016	R2	Neutral
195 | 668903	1	61	61	S.N[+1216.42286]VTWFH.A	S.NVTWFH.A	N1(NGlycan / 1216.4229)	HexNAc(2)Hex(5)	9.20E-05	0.036	4.04	429.5	57.6	57.6	2	1010.4081	1010.4068	1.23		2019.8088	2019.8064	Non	1	>sp|nCoV-1 nCoV-2P with signal peptide and tags	2	41.7034	controllerType=0 controllerNumber=1 scan=15754			hcd	0	0	0	0	4.40E-05	0.017	R2	Oligomannose
196 | 672303	1	61	61	S.N[+1095.39659]VTWFHA.I	S.NVTWFHA.I	N1(NGlycan / 1095.3966)	HexNAc(3)Hex(3)	9.20E-05	0.036	4.04	365	150.5	150.5	2	985.4154	985.4122	3.2		1969.8235	1969.8172	Non	1	>sp|nCoV-1 nCoV-2P with signal peptide and tags	2	43.9112	controllerType=0 controllerNumber=1 scan=16704			hcd	0	0	0	0	4.40E-05	0.017	R2	Neutral
197 | 607258	1	61	61	S.N[+1257.44941]VTWF.H	S.NVTWF.H	N1(NGlycan / 1257.4494)	HexNAc(3)Hex(4)	0.00053	0.18	3.27	297.4	57.4	57.4	2	962.391	962.3906	0.35		1923.7747	1923.774	Non	1	>sp|nCoV-1 nCoV-2P with signal peptide and tags	2	53.1818	controllerType=0 controllerNumber=1 scan=20627			hcd	0	0.0064	0	0.01	0.0001	0.04	R2	Neutral
211 | 860288	1	71	74	V.SGTN[+1996.75052]GTKRFDNPVLPFNDGVYFA.S	V.SGTNGTKRFDNPVLPFNDGVYFA.S	N4(NGlycan / 1996.7505)	HexNAc(6)Hex(3)Fuc(2)	0.00078	0.24	3.11	174.7	102.2	102.2	3	1504.9987	1504.9952	2.35		4512.9816	4512.971	Non	4	>sp|nCoV-1 nCoV-2P with signal peptide and tags	2	53.2205	controllerType=0 controllerNumber=1 scan=20644			hcd	0	0.011	0	0.017	0.00015	0.057	R2	Complex/Fuc
212 | 860208	1	71	74	V.SGTN[+1955.72397]GTKRFDNPVLPFNDGVYFA.S	V.SGTNGTKRFDNPVLPFNDGVYFA.S	N4(NGlycan / 1955.724)	HexNAc(5)Hex(4)Fuc(2)	0.0012	0.32	2.93	155.4	70.2	70.2	3	1491.3224	1491.3197	1.87		4471.9528	4471.9444	Non	4	>sp|nCoV-1 nCoV-2P with signal peptide and tags	2	53.1908	controllerType=0 controllerNumber=1 scan=20631			hcd	0	0.021	0	0.032	0.00024	0.089	R2	Complex/Fuc
218 | 860368	1	72	74	S.GTN[+1955.72397]GTKRFDNPVLPFNDGVYFA.S	S.GTNGTKRFDNPVLPFNDGVYFA.S	N3(NGlycan / 1955.724)	HexNAc(5)Hex(4)Fuc(2)	0.00084	0.26	3.08	180	118.8	118.8	3	1462.3084	1462.309	-0.4		4384.9107	4384.9124	Non	3	>sp|nCoV-1 nCoV-2P with signal peptide and tags	2	53.2295	controllerType=0 controllerNumber=1 scan=20648			hcd	0	0.012	0	0.019	0.00017	0.063	R2	Complex/Fuc
219 | 860728	1	72	74	S.GTN[+1793.67115]GTKRFDNPVLPFNDGVYFA.S	S.GTNGTKRFDNPVLPFNDGVYFA.S	N3(NGlycan / 1793.6712)	HexNAc(5)Hex(3)Fuc(2)	0.0027	0.52	2.58	192.4	62.2	62.2	3	1408.2947	1408.2914	2.38		4222.8697	4222.8596	Non	3	>sp|nCoV-1 nCoV-2P with signal peptide and tags	2	53.4465	controllerType=0 controllerNumber=1 scan=20740			hcd	0	0.031	0	0.047	0.00033	0.12	R2	Complex/Fuc
221 | 827323	1	72	74	S.GTN[+1996.75052]GTKRFDNPVLPFNDGV.Y	S.GTNGTKRFDNPVLPFNDGV.Y	N3(NGlycan / 1996.7505)	HexNAc(6)Hex(3)Fuc(2)	0.0031	0.56	2.51	203.7	104.3	104.3	3	1348.9322	1348.9282	2.94		4044.782	4044.7701	Non	3	>sp|nCoV-1 nCoV-2P with signal peptide and tags	2	46.2707	controllerType=0 controllerNumber=1 scan=17709			hcd	0	0.037	0	0.055	0.00038	0.13	R2	Complex/Fuc
222 | 827163	1	72	74	S.GTN[+1955.72397]GTKRFDNPVLPFNDGV.Y	S.GTNGTKRFDNPVLPFNDGV.Y	N3(NGlycan / 1955.724)	HexNAc(5)Hex(4)Fuc(2)	0.00073	0.23	3.14	162.9	162.9	162.9	3	1335.2531	1335.2527	0.3		4003.7448	4003.7436	Non	3	>sp|nCoV-1 nCoV-2P with signal peptide and tags	2	46.2362	controllerType=0 controllerNumber=1 scan=17694			hcd	0	0.011	0	0.017	0.00013	0.052	R2	Complex/Fuc
223 | 834043	1	72	74	S.GTN[+1444.53387]GTKRFDNPVLPFNDGVYFA.S	S.GTNGTKRFDNPVLPFNDGVYFA.S	N3(NGlycan / 1444.5339)	HexNAc(4)Hex(3)Fuc(1)	0.00052	0.18	3.28	166.9	98.6	98.6	3	1291.9134	1291.9123	0.85		3873.7256	3873.7223	Non	3	>sp|nCoV-1 nCoV-2P with signal peptide and tags	2	53.7088	controllerType=0 controllerNumber=1 scan=20851			hcd	0	0.0064	0	0.01	0.0001	0.039	R2	Complex/Fuc
224 | 827603	1	72	74	S.GTN[+1793.67115]GTKRFDNPVLPFNDGV.Y	S.GTNGTKRFDNPVLPFNDGV.Y	N3(NGlycan / 1793.6712)	HexNAc(5)Hex(3)Fuc(2)	0.00066	0.21	3.18	211.1	113.6	113.6	3	1281.2386	1281.2351	2.72		3841.7012	3841.6907	Non	3	>sp|nCoV-1 nCoV-2P with signal peptide and tags	2	46.3964	controllerType=0 controllerNumber=1 scan=17762			hcd	0	0.0093	0	0.015	0.00012	0.048	R2	Complex/Fuc
229 | 826243	1	72	74	S.GTN[+1647.61324]GTKRFDNPVLPF.N	S.GTNGTKRFDNPVLPF.N	N3(NGlycan / 1647.6132)	HexNAc(5)Hex(3)Fuc(1)	0.0035	0.59	2.46	165.6	90.4	90.4	3	1104.1652	1104.1625	2.4		3310.481	3310.4731	Non	3	>sp|nCoV-1 nCoV-2P with signal peptide and tags	2	45.8995	controllerType=0 controllerNumber=1 scan=17553			hcd	0	0.042	0	0.063	0.00048	0.15	R2	Complex/Fuc
324 | 832403	1	118	122	L.LIVNN[+2059.73493]ATNVV.I	L.LIVNNATNVV.I	N5(NGlycan / 2059.7349)	HexNAc(4)Hex(5)Fuc(1)NeuAc(1)	0.00018	0.069	3.74	275.1	223.1	223.1	2	1558.6779	1558.6735	2.82		3116.3485	3116.3397	Non	5	>sp|nCoV-1 nCoV-2P with signal peptide and tags	2	51.528	controllerType=0 controllerNumber=1 scan=19935			hcd	0	0.0012	0	0.0019	6.30E-05	0.025	R2	Complex/NeuAc+Fuc
330 | 840603	1	118	122	L.LIVNN[+1856.65556]ATNVVI.K	L.LIVNNATNVVI.K	N5(NGlycan / 1856.6556)	HexNAc(3)Hex(5)Fuc(1)NeuAc(1)	0.0037	0.61	2.43	161.4	118	118	2	1513.6763	1513.6758	0.31		3026.3453	3026.3444	Non	5	>sp|nCoV-1 nCoV-2P with signal peptide and tags	2	59.6857	controllerType=0 controllerNumber=1 scan=23343			hcd	0	0.049	0	0.072	0.00058	0.18	R2	Complex/NeuAc+Fuc
333 | 758952	1	118	122	L.LIVNN[+2059.73493]ATNV.V	L.LIVNNATNV.V	N5(NGlycan / 2059.7349)	HexNAc(4)Hex(5)Fuc(1)NeuAc(1)	0.00013	0.05	3.89	234.7	188.8	188.8	2	1509.1413	1509.1393	1.32		3017.2753	3017.2713	Non	5	>sp|nCoV-1 nCoV-2P with signal peptide and tags	2	46.8973	controllerType=0 controllerNumber=1 scan=17974			hcd	0	0	0	0	5.40E-05	0.021	R2	Complex/NeuAc+Fuc
334 | 769112	1	118	122	L.LIVNN[+1809.66607]ATNVVI.K	L.LIVNNATNVVI.K	N5(NGlycan / 1809.6661)	HexNAc(5)Hex(4)Fuc(1)	0.011	0.82	1.97	176.9	45.4	45.4	2	1490.1856	1490.1811	3.02		2979.3639	2979.3549	Non	5	>sp|nCoV-1 nCoV-2P with signal peptide and tags	2	51.1642	controllerType=0 controllerNumber=1 scan=19782			hcd	0	0.12	0	0.17	0.0013	0.35	R2	Complex/Fuc
335 | 770992	1	118	122	L.LIVNN[+1913.67702]ATNVV.I	L.LIVNNATNVV.I	N5(NGlycan / 1913.677)	HexNAc(4)Hex(5)NeuAc(1)	7.30E-05	0.029	4.14	422.5	188.7	188.7	2	1485.6469	1485.6445	1.58		2970.2865	2970.2818	Non	5	>sp|nCoV-1 nCoV-2P with signal peptide and tags	2	51.816	controllerType=0 controllerNumber=1 scan=20055			hcd	0	0	0	0	1.90E-05	0.0075	R2	Complex/NeuAc
336 | 768992	1	118	122	L.LIVNN[+1768.63952]ATNVVI.K	L.LIVNNATNVVI.K	N5(NGlycan / 1768.6395)	HexNAc(4)Hex(5)Fuc(1)	0.00069	0.22	3.16	261.2	67.2	67.2	2	1469.6716	1469.6678	2.54		2938.3358	2938.3284	Non	5	>sp|nCoV-1 nCoV-2P with signal peptide and tags	2	51.0805	controllerType=0 controllerNumber=1 scan=19748			hcd	0	0.01	0	0.016	0.00013	0.049	R2	Complex/Fuc
337 | 772752	1	118	122	L.LIVNN[+1872.65048]ATNVV.I	L.LIVNNATNVV.I	N5(NGlycan / 1872.6505)	HexNAc(3)Hex(6)NeuAc(1)	0.00056	0.18	3.25	251.9	67.7	67.7	2	1465.1338	1465.1313	1.75		2929.2604	2929.2553	Non	5	>sp|nCoV-1 nCoV-2P with signal peptide and tags	2	52.4894	controllerType=0 controllerNumber=1 scan=20336			hcd	0	0.0078	0	0.013	0.0001	0.041	R2	Complex/NeuAc
338 | 782752	1	118	122	L.LIVNN[+1751.62420]ATNVVI.K	L.LIVNNATNVVI.K	N5(NGlycan / 1751.6242)	HexNAc(4)Hex(4)NeuAc(1)	0.00091	0.27	3.04	221.5	48.1	48.1	2	1461.1593	1461.1602	-0.56		2921.3114	2921.3131	Non	5	>sp|nCoV-1 nCoV-2P with signal peptide and tags	2	59.4329	controllerType=0 controllerNumber=1 scan=23238			hcd	0	0.014	0	0.021	0.00018	0.069	R2	Complex/NeuAc
339 | 772952	1	118	122	L.LIVNN[+1856.65556]ATNVV.I	L.LIVNNATNVV.I	N5(NGlycan / 1856.6556)	HexNAc(3)Hex(5)Fuc(1)NeuAc(1)	0.00018	0.068	3.75	278.5	112.6	112.6	2	1457.1357	1457.1338	1.27		2913.264	2913.2603	Non	5	>sp|nCoV-1 nCoV-2P with signal peptide and tags	2	52.5743	controllerType=0 controllerNumber=1 scan=20372			hcd	0	0.0012	0	0.0019	6.20E-05	0.024	R2	Complex/NeuAc+Fuc
340 | 771752	1	118	122	L.LIVNN[+1856.65556]ATNVV.I	L.LIVNNATNVV.I	N5(NGlycan / 1856.6556)	HexNAc(3)Hex(5)Fuc(1)NeuAc(1)	0.00057	0.19	3.24	265.1	92.6	92.6	2	1457.1379	1457.1338	2.78		2913.2684	2913.2603	Non	5	>sp|nCoV-1 nCoV-2P with signal peptide and tags	2	52.0432	controllerType=0 controllerNumber=1 scan=20150			hcd	0	0.0078	0	0.0019	0.00011	0.041	R2	Complex/NeuAc+Fuc
341 | 783512	1	118	122	L.LIVNN[+1710.59765]ATNVVI.K	L.LIVNNATNVVI.K	N5(NGlycan / 1710.5977)	HexNAc(3)Hex(5)NeuAc(1)	0.00043	0.15	3.36	306.2	43.1	43.1	2	1440.6484	1440.6469	1.02		2880.2894	2880.2865	Non	5	>sp|nCoV-1 nCoV-2P with signal peptide and tags	2	59.9069	controllerType=0 controllerNumber=1 scan=23436			hcd	0	0.006	0	0.0097	9.20E-05	0.036	R2	Complex/NeuAc
342 | 782832	1	118	122	L.LIVNN[+1694.60274]ATNVVI.K	L.LIVNNATNVVI.K	N5(NGlycan / 1694.6027)	HexNAc(3)Hex(4)Fuc(1)NeuAc(1)	0.00082	0.25	3.09	227.1	40.6	40.6	2	1432.6498	1432.6494	0.27		2864.2924	2864.2916	Non	5	>sp|nCoV-1 nCoV-2P with signal peptide and tags	2	59.5109	controllerType=0 controllerNumber=1 scan=23272			hcd	0	0.013	0	0.0052	0.00016	0.061	R2	Complex/NeuAc+Fuc
343 | 783832	1	118	122	L.LIVNN[+1694.60274]ATNVVI.K	L.LIVNNATNVVI.K	N5(NGlycan / 1694.6027)	HexNAc(3)Hex(4)Fuc(1)NeuAc(1)	0.00026	0.097	3.58	221.5	115.3	115.3	2	1432.6507	1432.6494	0.87		2864.2941	2864.2916	Non	5	>sp|nCoV-1 nCoV-2P with signal peptide and tags	2	60.1046	controllerType=0 controllerNumber=1 scan=23519			hcd	0	0.0033	0	0.0052	7.40E-05	0.029	R2	Complex/NeuAc+Fuc
344 | 770392	1	118	122	L.LIVNN[+1663.60816]ATNVVI.K	L.LIVNNATNVVI.K	N5(NGlycan / 1663.6082)	HexNAc(5)Hex(4)	0.0012	0.32	2.94	263.8	50	50	2	1417.1569	1417.1521	3.36		2833.3065	2833.297	Non	5	>sp|nCoV-1 nCoV-2P with signal peptide and tags	2	51.6159	controllerType=0 controllerNumber=1 scan=19970			hcd	0	0.021	0	0.031	0.00024	0.088	R2	Neutral
345 | 770552	1	118	122	L.LIVNN[+1647.61324]ATNVVI.K	L.LIVNNATNVVI.K	N5(NGlycan / 1647.6132)	HexNAc(5)Hex(3)Fuc(1)	0.0001	0.039	4	342.7	103.7	103.7	2	1409.1563	1409.1547	1.14		2817.3053	2817.3021	Non	5	>sp|nCoV-1 nCoV-2P with signal peptide and tags	2	51.7423	controllerType=0 controllerNumber=1 scan=20025			hcd	0	0	0	0	4.70E-05	0.019	R2	Complex/Fuc
346 | 769232	1	118	122	L.LIVNN[+1622.58161]ATNVVI.K	L.LIVNNATNVVI.K	N5(NGlycan / 1622.5816)	HexNAc(4)Hex(5)	0.0011	0.32	2.94	254.2	46.5	46.5	2	1396.6442	1396.6389	3.83		2792.2811	2792.2705	Non	5	>sp|nCoV-1 nCoV-2P with signal peptide and tags	2	51.2399	controllerType=0 controllerNumber=1 scan=19813			hcd	0	0.021	0	0.031	0.00024	0.087	R2	Neutral
347 | 773432	1	118	122	L.LIVNN[+1710.59765]ATNVV.I	L.LIVNNATNVV.I	N5(NGlycan / 1710.5977)	HexNAc(3)Hex(5)NeuAc(1)	0.00035	0.12	3.46	314.7	90.9	90.9	2	1384.1098	1384.1049	3.56		2767.2123	2767.2024	Non	5	>sp|nCoV-1 nCoV-2P with signal peptide and tags	2	52.8699	controllerType=0 controllerNumber=1 scan=20496			hcd	0	0.0046	0	0.00097	8.40E-05	0.034	R2	Complex/NeuAc
348 | 772592	1	118	122	L.LIVNN[+1710.59765]ATNVV.I	L.LIVNNATNVV.I	N5(NGlycan / 1710.5977)	HexNAc(3)Hex(5)NeuAc(1)	0.00016	0.061	3.79	314.5	100.8	100.8	2	1384.1078	1384.1049	2.15		2767.2084	2767.2024	Non	5	>sp|nCoV-1 nCoV-2P with signal peptide and tags	2	52.3586	controllerType=0 controllerNumber=1 scan=20281			hcd	0	0.00061	0	0.00097	5.90E-05	0.023	R2	Complex/NeuAc
349 | 769832	1	118	122	L.LIVNN[+1565.56014]ATNVVI.K	L.LIVNNATNVVI.K	N5(NGlycan / 1565.5601)	HexNAc(3)Hex(5)Fuc(1)	0.00073	0.23	3.13	277.4	55.3	55.3	2	1368.1304	1368.1281	1.67		2735.2536	2735.249	Non	5	>sp|nCoV-1 nCoV-2P with signal peptide and tags	2	51.4573	controllerType=0 controllerNumber=1 scan=19904			hcd	0	0.01	0	0.017	0.00013	0.052	R2	Complex/Fuc
351 | 769272	1	118	122	L.LIVNN[+1540.52851]ATNVVI.K	L.LIVNNATNVVI.K	N5(NGlycan / 1540.5285)	HexNAc(2)Hex(7)	0.00013	0.049	3.9	353.8	103.5	103.5	2	1355.6149	1355.6123	1.91		2710.2225	2710.2174	Non	5	>sp|nCoV-1 nCoV-2P with signal peptide and tags	2	51.2421	controllerType=0 controllerNumber=1 scan=19814			hcd	0	0	0	0	5.30E-05	0.021	R2	Oligomannose
352 | 771312	1	118	122	L.LIVNN[+1501.55533]ATNVVI.K	L.LIVNNATNVVI.K	N5(NGlycan / 1501.5553)	HexNAc(5)Hex(3)	0.00026	0.095	3.59	255.8	91.1	91.1	2	1336.1275	1336.1257	1.31		2671.2477	2671.2442	Non	5	>sp|nCoV-1 nCoV-2P with signal peptide and tags	2	51.8854	controllerType=0 controllerNumber=1 scan=20085			hcd	0	0.0033	0	0.0052	7.40E-05	0.029	R2	Neutral
353 | 756752	1	118	122	L.LIVNN[+1606.58669]ATNVV.I	L.LIVNNATNVV.I	N5(NGlycan / 1606.5867)	HexNAc(4)Hex(4)Fuc(1)	0.00011	0.042	3.97	345	160.8	160.8	2	1332.1043	1332.0994	3.69		2663.2013	2663.1915	Non	5	>sp|nCoV-1 nCoV-2P with signal peptide and tags	2	45.4141	controllerType=0 controllerNumber=1 scan=17347			hcd	0	0	0	0	4.90E-05	0.019	R2	Complex/Fuc
354 | 756712	1	118	122	L.LIVNN[+1606.58669]ATNVV.I	L.LIVNNATNVV.I	N5(NGlycan / 1606.5867)	HexNAc(4)Hex(4)Fuc(1)	0.00013	0.05	3.89	335.1	140.7	140.7	2	1332.1043	1332.0994	3.69		2663.2013	2663.1915	Non	5	>sp|nCoV-1 nCoV-2P with signal peptide and tags	2	45.3919	controllerType=0 controllerNumber=1 scan=17337			hcd	0	0	0	0	5.30E-05	0.021	R2	Complex/Fuc
355 | 756152	1	118	122	L.LIVNN[+1581.55506]ATNVV.I	L.LIVNNATNVV.I	N5(NGlycan / 1581.5551)	HexNAc(3)Hex(6)	7.40E-05	0.029	4.13	402.8	195.7	195.7	2	1319.5856	1319.5836	1.56		2638.164	2638.1598	Non	5	>sp|nCoV-1 nCoV-2P with signal peptide and tags	2	45.2177	controllerType=0 controllerNumber=1 scan=17262			hcd	0	0	0	0	2.20E-05	0.0087	R2	Neutral
356 | 770472	1	118	122	L.LIVNN[+1460.52878]ATNVVI.K	L.LIVNNATNVVI.K	N5(NGlycan / 1460.5288)	HexNAc(4)Hex(4)	0.00065	0.21	3.19	300.9	55.9	55.9	2	1315.615	1315.6125	1.96		2630.2228	2630.2176	Non	5	>sp|nCoV-1 nCoV-2P with signal peptide and tags	2	51.6802	controllerType=0 controllerNumber=1 scan=19998			hcd	0	0.0094	0	0.015	0.00012	0.047	R2	Neutral
357 | 749312	1	118	122	L.LIVNN[+1647.61324]ATNV.V	L.LIVNNATNV.V	N5(NGlycan / 1647.6132)	HexNAc(5)Hex(3)Fuc(1)	0.00035	0.13	3.45	266.2	92.3	92.3	2	1303.0816	1303.0784	2.41		2605.1559	2605.1496	Non	5	>sp|nCoV-1 nCoV-2P with signal peptide and tags	2	41.5079	controllerType=0 controllerNumber=1 scan=15671			hcd	0	0.0051	0	0.0083	8.50E-05	0.034	R2	Complex/Fuc
358 | 770312	1	118	122	L.LIVNN[+1419.50224]ATNVVI.K	L.LIVNNATNVVI.K	N5(NGlycan / 1419.5022)	HexNAc(3)Hex(5)	0.0001	0.04	3.99	327.8	125.6	125.6	2	1295.0987	1295.0992	-0.39		2589.1901	2589.1911	Non	5	>sp|nCoV-1 nCoV-2P with signal peptide and tags	2	51.5779	controllerType=0 controllerNumber=1 scan=19955			hcd	0	0	0	0	4.70E-05	0.019	R2	Neutral
359 | 748832	1	118	122	L.LIVNN[+1606.58669]ATNV.V	L.LIVNNATNV.V	N5(NGlycan / 1606.5867)	HexNAc(4)Hex(4)Fuc(1)	8.10E-05	0.032	4.09	438.9	198	198	2	1282.5702	1282.5652	3.95		2564.1332	2564.1231	Non	5	>sp|nCoV-1 nCoV-2P with signal peptide and tags	2	41.1945	controllerType=0 controllerNumber=1 scan=15536			hcd	0	0	0	0	3.70E-05	0.015	R2	Complex/Fuc
360 | 770232	1	118	122	L.LIVNN[+1378.47569]ATNVVI.K	L.LIVNNATNVVI.K	N5(NGlycan / 1378.4757)	HexNAc(2)Hex(6)	0.00011	0.041	3.98	325.1	103.2	103.2	2	1274.5863	1274.5859	0.35		2548.1654	2548.1645	Non	5	>sp|nCoV-1 nCoV-2P with signal peptide and tags	2	51.5437	controllerType=0 controllerNumber=1 scan=19940			hcd	0	0	0	0	4.80E-05	0.019	R2	Oligomannose
361 | 748112	1	118	122	L.LIVNN[+1581.55506]ATNV.V	L.LIVNNATNV.V	N5(NGlycan / 1581.5551)	HexNAc(3)Hex(6)	7.60E-05	0.03	4.12	468.7	212.9	212.9	2	1270.0534	1270.0494	3.18		2539.0995	2539.0914	Non	5	>sp|nCoV-1 nCoV-2P with signal peptide and tags	2	40.8976	controllerType=0 controllerNumber=1 scan=15410			hcd	0	0	0	0	2.90E-05	0.012	R2	Neutral
362 | 756792	1	118	122	L.LIVNN[+1419.50224]ATNVV.I	L.LIVNNATNVV.I	N5(NGlycan / 1419.5022)	HexNAc(3)Hex(5)	6.00E-05	0.024	4.22	437	221.9	221.9	2	1238.5586	1238.5571	1.2		2476.11	2476.107	Non	5	>sp|nCoV-1 nCoV-2P with signal peptide and tags	2	45.4258	controllerType=0 controllerNumber=1 scan=17351			hcd	0	0	0	0	1.50E-05	0.0058	R2	Neutral
363 | 771472	1	118	122	L.LIVNN[+1298.47596]ATNVVI.K	L.LIVNNATNVVI.K	N5(NGlycan / 1298.476)	HexNAc(4)Hex(3)	0.00038	0.13	3.42	266.4	89.1	89.1	2	1234.5892	1234.586	2.52		2468.171	2468.1648	Non	5	>sp|nCoV-1 nCoV-2P with signal peptide and tags	2	51.9182	controllerType=0 controllerNumber=1 scan=20099			hcd	0	0.0056	0	0.009	8.80E-05	0.035	R2	Neutral
364 | 749272	1	118	122	L.LIVNN[+1501.55533]ATNV.V	L.LIVNNATNV.V	N5(NGlycan / 1501.5553)	HexNAc(5)Hex(3)	0.0087	0.78	2.06	174.3	23.1	23.1	2	1230.0506	1230.0495	0.89		2459.0939	2459.0917	Non	5	>sp|nCoV-1 nCoV-2P with signal peptide and tags	2	41.5057	controllerType=0 controllerNumber=1 scan=15670			hcd	0	0.1	0	0.15	0.0011	0.31	R2	Neutral
365 | 771392	1	118	122	L.LIVNN[+1257.44941]ATNVVI.K	L.LIVNNATNVVI.K	N5(NGlycan / 1257.4494)	HexNAc(3)Hex(4)	0.0002	0.074	3.7	317.6	150.4	150.4	2	1214.0771	1214.0728	3.54		2427.1469	2427.1383	Non	5	>sp|nCoV-1 nCoV-2P with signal peptide and tags	2	51.9092	controllerType=0 controllerNumber=1 scan=20095			hcd	0	0.0023	0	0.0037	6.60E-05	0.026	R2	Neutral
366 | 771912	1	118	122	L.LIVNN[+1241.45450]ATNVVI.K	L.LIVNNATNVVI.K	N5(NGlycan / 1241.4545)	HexNAc(3)Hex(3)Fuc(1)	0.00079	0.24	3.1	233.5	91.7	91.7	2	1206.0793	1206.0753	3.28		2411.1513	2411.1433	Non	5	>sp|nCoV-1 nCoV-2P with signal peptide and tags	2	52.1119	controllerType=0 controllerNumber=1 scan=20178			hcd	0	0.011	0	0.017	0.00015	0.058	R2	Complex/Fuc
367 | 770632	1	118	122	L.LIVNN[+1216.42286]ATNVVI.K	L.LIVNNATNVVI.K	N5(NGlycan / 1216.4229)	HexNAc(2)Hex(5)	9.00E-05	0.035	4.05	405.5	195.9	195.9	2	1193.5634	1193.5595	3.27		2386.1195	2386.1117	Non	5	>sp|nCoV-1 nCoV-2P with signal peptide and tags	2	51.7567	controllerType=0 controllerNumber=1 scan=20031			hcd	0	0	0	0	4.20E-05	0.017	R2	Oligomannose
368 | 748632	1	118	122	L.LIVNN[+1419.50224]ATNV.V	L.LIVNNATNV.V	N5(NGlycan / 1419.5022)	HexNAc(3)Hex(5)	6.40E-05	0.025	4.19	394.3	208.5	208.5	2	1189.0238	1189.0229	0.76		2377.0404	2377.0386	Non	5	>sp|nCoV-1 nCoV-2P with signal peptide and tags	2	41.1017	controllerType=0 controllerNumber=1 scan=15497			hcd	0	0	0	0	1.60E-05	0.0062	R2	Neutral
370 | 668543	1	118	122	L.LIVNN[+1216.42286]ATNV.V	L.LIVNNATNV.V	N5(NGlycan / 1216.4229)	HexNAc(2)Hex(5)	8.10E-05	0.032	4.09	470.4	252.8	252.8	2	1087.4869	1087.4833	3.32		2173.9664	2173.9592	Non	5	>sp|nCoV-1 nCoV-2P with signal peptide and tags	2	41.1834	controllerType=0 controllerNumber=1 scan=15531			hcd	0	0	0	0	3.70E-05	0.015	R2	Oligomannose
371 | 665263	1	118	122	L.LIVNN[+1216.42286]AT.N	L.LIVNNAT.N	N5(NGlycan / 1216.4229)	HexNAc(2)Hex(5)	0.00029	0.11	3.54	377.1	42.3	42.3	2	980.9287	980.9276	1.13		1960.8501	1960.8479	Non	5	>sp|nCoV-1 nCoV-2P with signal peptide and tags	2	35.9463	controllerType=0 controllerNumber=1 scan=13274			hcd	0	0.0037	0	0.006	7.70E-05	0.03	R2	Oligomannose
375 | 756032	1	119	122	L.IVNN[+1216.42286]ATNVVI.K	L.IVNNATNVVI.K	N4(NGlycan / 1216.4229)	HexNAc(2)Hex(5)	0.00013	0.049	3.9	378.2	119.2	119.2	2	1137.0201	1137.0175	2.29		2273.0328	2273.0276	Non	4	>sp|nCoV-1 nCoV-2P with signal peptide and tags	2	45.1901	controllerType=0 controllerNumber=1 scan=17250			hcd	0	0	0	0	5.30E-05	0.021	R2	Oligomannose
376 | 666343	1	119	122	L.IVNN[+1216.42286]ATNVV.I	L.IVNNATNVV.I	N4(NGlycan / 1216.4229)	HexNAc(2)Hex(5)	0.00011	0.042	3.97	369.5	137.7	137.7	2	1080.4782	1080.4754	2.56		2159.9491	2159.9436	Non	4	>sp|nCoV-1 nCoV-2P with signal peptide and tags	2	38.1657	controllerType=0 controllerNumber=1 scan=14227			hcd	0	0	0	0	4.90E-05	0.019	R2	Oligomannose
377 | 749352	1	120	122	I.VNN[+1581.55506]ATNVVI.K	I.VNNATNVVI.K	N3(NGlycan / 1581.5551)	HexNAc(3)Hex(6)	0.00021	0.078	3.68	287.7	122.2	122.2	2	1263.0445	1263.0415	2.33		2525.0817	2525.0758	Non	3	>sp|nCoV-1 nCoV-2P with signal peptide and tags	2	41.5322	controllerType=0 controllerNumber=1 scan=15680			hcd	0	0.0023	0	0.0036	6.70E-05	0.027	R2	Neutral
378 | 749752	1	120	122	I.VNN[+1419.50224]ATNVVI.K	I.VNNATNVVI.K	N3(NGlycan / 1419.5022)	HexNAc(3)Hex(5)	0.00043	0.15	3.36	278.7	103.3	103.3	2	1182.0133	1182.0151	-1.5		2363.0194	2363.023	Non	3	>sp|nCoV-1 nCoV-2P with signal peptide and tags	2	41.8984	controllerType=0 controllerNumber=1 scan=15839			hcd	0	0.006	0	0.0097	9.20E-05	0.036	R2	Neutral
379 | 741352	1	120	122	I.VNN[+1419.50224]ATNVV.I	I.VNNATNVV.I	N3(NGlycan / 1419.5022)	HexNAc(3)Hex(5)	0.0028	0.54	2.55	235.8	13.6	13.6	2	1125.4742	1125.4731	0.96		2249.9411	2249.9389	Non	3	>sp|nCoV-1 nCoV-2P with signal peptide and tags	2	34.0558	controllerType=0 controllerNumber=1 scan=12463			hcd	0	0.032	0	0.049	0.00036	0.12	R2	Neutral
380 | 669263	1	120	122	I.VNN[+1216.42286]ATNVVI.K	I.VNNATNVVI.K	N3(NGlycan / 1216.4229)	HexNAc(2)Hex(5)	7.40E-05	0.029	4.13	384.6	171.9	171.9	2	1080.476	1080.4754	0.52		2159.9447	2159.9436	Non	3	>sp|nCoV-1 nCoV-2P with signal peptide and tags	2	41.9192	controllerType=0 controllerNumber=1 scan=15848			hcd	0	0	0	0	2.30E-05	0.0091	R2	Oligomannose
381 | 664143	1	120	122	I.VNN[+1216.42286]ATNVV.I	I.VNNATNVV.I	N3(NGlycan / 1216.4229)	HexNAc(2)Hex(5)	0.00011	0.043	3.96	431	84	84	2	1023.9361	1023.9334	2.62		2046.8649	2046.8595	Non	3	>sp|nCoV-1 nCoV-2P with signal peptide and tags	2	34.0394	controllerType=0 controllerNumber=1 scan=12456			hcd	0	0	0	0	4.90E-05	0.02	R2	Oligomannose
382 | 761072	1	121	122	V.NN[+1913.67702]ATNVVI.K	V.NNATNVVI.K	N2(NGlycan / 1913.677)	HexNAc(4)Hex(5)NeuAc(1)	9.50E-05	0.037	4.02	444.7	127	127	2	1379.5734	1379.5683	3.7		2758.1395	2758.1293	Non	2	>sp|nCoV-1 nCoV-2P with signal peptide and tags	2	47.7918	controllerType=0 controllerNumber=1 scan=18354			hcd	0	0	0	0	4.50E-05	0.018	R2	Complex/NeuAc
383 | 761112	1	121	122	V.NN[+1872.65048]ATNVVI.K	V.NNATNVVI.K	N2(NGlycan / 1872.6505)	HexNAc(3)Hex(6)NeuAc(1)	8.60E-05	0.034	4.06	425.5	97.1	97.1	2	1359.0558	1359.055	0.59		2717.1044	2717.1028	Non	2	>sp|nCoV-1 nCoV-2P with signal peptide and tags	2	47.7962	controllerType=0 controllerNumber=1 scan=18356			hcd	0	0	0	0	4.10E-05	0.016	R2	Complex/NeuAc
384 | 761792	1	121	122	V.NN[+1710.59765]ATNVVI.K	V.NNATNVVI.K	N2(NGlycan / 1710.5977)	HexNAc(3)Hex(5)NeuAc(1)	7.70E-05	0.03	4.11	478.2	102.6	102.6	2	1278.0291	1278.0286	0.37		2555.0509	2555.05	Non	2	>sp|nCoV-1 nCoV-2P with signal peptide and tags	2	48.2257	controllerType=0 controllerNumber=1 scan=18541			hcd	0	0	0	0	3.10E-05	0.012	R2	Complex/NeuAc
385 | 747152	1	121	122	V.NN[+1622.58161]ATNVVI.K	V.NNATNVVI.K	N2(NGlycan / 1622.5816)	HexNAc(4)Hex(5)	9.40E-05	0.037	4.03	398.4	88.9	88.9	2	1234.0229	1234.0206	1.84		2467.0385	2467.0339	Non	2	>sp|nCoV-1 nCoV-2P with signal peptide and tags	2	40.234	controllerType=0 controllerNumber=1 scan=15121			hcd	0	0	0	0	4.50E-05	0.018	R2	Neutral
386 | 747032	1	121	122	V.NN[+1581.55506]ATNVVI.K	V.NNATNVVI.K	N2(NGlycan / 1581.5551)	HexNAc(3)Hex(6)	8.10E-05	0.032	4.09	422.2	122.9	122.9	2	1213.5092	1213.5073	1.55		2426.0111	2426.0074	Non	2	>sp|nCoV-1 nCoV-2P with signal peptide and tags	2	40.1408	controllerType=0 controllerNumber=1 scan=15080			hcd	0	0	0	0	3.70E-05	0.014	R2	Neutral
387 | 748312	1	121	122	V.NN[+1501.55533]ATNVVI.K	V.NNATNVVI.K	N2(NGlycan / 1501.5553)	HexNAc(5)Hex(3)	0.00083	0.25	3.08	297.9	46.7	46.7	2	1173.5098	1173.5075	2		2346.0123	2346.0076	Non	2	>sp|nCoV-1 nCoV-2P with signal peptide and tags	2	41.0139	controllerType=0 controllerNumber=1 scan=15460			hcd	0	0.013	0	0.019	0.00016	0.062	R2	Neutral
388 | 740112	1	121	122	V.NN[+1581.55506]ATNVV.I	V.NNATNVV.I	N2(NGlycan / 1581.5551)	HexNAc(3)Hex(6)	0.00061	0.2	3.21	392.8	16.6	16.6	2	1156.9668	1156.9653	1.34		2312.9264	2312.9233	Non	2	>sp|nCoV-1 nCoV-2P with signal peptide and tags	2	31.7928	controllerType=0 controllerNumber=1 scan=11491			hcd	0	0.0085	0	0.014	0.00012	0.045	R2	Neutral
389 | 739992	1	121	122	V.NN[+1540.52851]ATNVV.I	V.NNATNVV.I	N2(NGlycan / 1540.5285)	HexNAc(2)Hex(7)	0.00071	0.22	3.15	301.5	22.4	22.4	2	1136.4533	1136.452	1.12		2271.8993	2271.8968	Non	2	>sp|nCoV-1 nCoV-2P with signal peptide and tags	2	31.3425	controllerType=0 controllerNumber=1 scan=11303			hcd	0	0.01	0	0.016	0.00013	0.051	R2	Oligomannose
390 | 747392	1	121	122	V.NN[+1419.50224]ATNVVI.K	V.NNATNVVI.K	N2(NGlycan / 1419.5022)	HexNAc(3)Hex(5)	0.00016	0.062	3.79	400.5	68.1	68.1	2	1132.4834	1132.4809	2.24		2263.9596	2263.9545	Non	2	>sp|nCoV-1 nCoV-2P with signal peptide and tags	2	40.4075	controllerType=0 controllerNumber=1 scan=15197			hcd	0	0.00061	0	0.00097	5.90E-05	0.023	R2	Neutral
391 | 662263	1	121	122	V.NN[+1460.52878]ATNVV.I	V.NNATNVV.I	N2(NGlycan / 1460.5288)	HexNAc(4)Hex(4)	0.00027	0.099	3.57	369.1	58.2	58.2	2	1096.4527	1096.4522	0.48		2191.8981	2191.897	Non	2	>sp|nCoV-1 nCoV-2P with signal peptide and tags	2	32.2648	controllerType=0 controllerNumber=1 scan=11696			hcd	0	0.0038	0	0.0061	7.50E-05	0.03	R2	Neutral
392 | 661983	1	121	122	V.NN[+1419.50224]ATNVV.I	V.NNATNVV.I	N2(NGlycan / 1419.5022)	HexNAc(3)Hex(5)	0.00031	0.11	3.5	376.7	58.5	58.5	2	1075.9388	1075.9389	-0.11		2150.8703	2150.8705	Non	2	>sp|nCoV-1 nCoV-2P with signal peptide and tags	2	32.1022	controllerType=0 controllerNumber=1 scan=11627			hcd	0	0.0037	0	0.0059	8.10E-05	0.032	R2	Neutral
393 | 668343	1	121	122	V.NN[+1257.44941]ATNVVI.K	V.NNATNVVI.K	N2(NGlycan / 1257.4494)	HexNAc(3)Hex(4)	9.40E-05	0.037	4.03	452.2	97.5	97.5	2	1051.4565	1051.4545	1.87		2101.9057	2101.9017	Non	2	>sp|nCoV-1 nCoV-2P with signal peptide and tags	2	40.836	controllerType=0 controllerNumber=1 scan=15383			hcd	0	0	0	0	4.40E-05	0.018	R2	Neutral
394 | 668263	1	121	122	V.NN[+1216.42286]ATNVVI.K	V.NNATNVVI.K	N2(NGlycan / 1216.4229)	HexNAc(2)Hex(5)	9.40E-05	0.037	4.03	392.1	91.2	91.2	2	1030.9429	1030.9412	1.64		2060.8786	2060.8752	Non	2	>sp|nCoV-1 nCoV-2P with signal peptide and tags	2	40.5596	controllerType=0 controllerNumber=1 scan=15263			hcd	0	0	0	0	4.50E-05	0.018	R2	Oligomannose
395 | 662343	1	121	122	V.NN[+1257.44941]ATNVV.I	V.NNATNVV.I	N2(NGlycan / 1257.4494)	HexNAc(3)Hex(4)	0.0003	0.11	3.52	358.3	55.1	55.1	2	994.9128	994.9125	0.36		1988.8184	1988.8177	Non	2	>sp|nCoV-1 nCoV-2P with signal peptide and tags	2	32.3014	controllerType=0 controllerNumber=1 scan=11712			hcd	0	0.0037	0	0.006	7.90E-05	0.031	R2	Neutral
396 | 586487	1	121	122	V.NN[+1216.42286]ATNVV.I	V.NNATNVV.I	N2(NGlycan / 1216.4229)	HexNAc(2)Hex(5)	0.00046	0.16	3.34	414.8	50.8	50.8	2	974.3973	974.3992	-1.98		1947.7872	1947.7911	Non	2	>sp|nCoV-1 nCoV-2P with signal peptide and tags	2	32.053	controllerType=0 controllerNumber=1 scan=11605			hcd	0	0.0065	0	0.01	9.40E-05	0.037	R2	Oligomannose
434 | 820683	1	143	149	G.VYYHKNN[+2059.73493]KSWMES.E	G.VYYHKNNKSWMES.E	N7(NGlycan / 2059.7349)	HexNAc(4)Hex(5)Fuc(1)NeuAc(1)	0.0042	0.64	2.37	218.5	86	86	3	1249.1774	1249.1745	2.33		3745.5177	3745.509	Non	7	>sp|nCoV-1 nCoV-2P with signal peptide and tags	2	32.6676	controllerType=0 controllerNumber=1 scan=11868			hcd	0	0.057	0	0.084	0.00067	0.2	R2	Complex/NeuAc+Fuc
435 | 820003	1	143	149	G.VYYHKNN[+1971.71889]KSWMES.E	G.VYYHKNNKSWMES.E	N7(NGlycan / 1971.7189)	HexNAc(5)Hex(5)Fuc(1)	0.00013	0.048	3.9	310.6	193.9	193.9	3	1219.8387	1219.8358	2.34		3657.5015	3657.4929	Non	7	>sp|nCoV-1 nCoV-2P with signal peptide and tags	2	30.8761	controllerType=0 controllerNumber=1 scan=11103			hcd	0	0	0	0	5.20E-05	0.021	R2	Complex/Fuc
437 | 819363	1	143	149	G.VYYHKNN[+1955.72397]KSWMES.E	G.VYYHKNNKSWMES.E	N7(NGlycan / 1955.724)	HexNAc(5)Hex(4)Fuc(2)	0.0083	0.78	2.08	180	147.6	147.6	3	1214.4997	1214.5042	-3.71		3641.4845	3641.498	Non	7	>sp|nCoV-1 nCoV-2P with signal peptide and tags	2	30.6078	controllerType=0 controllerNumber=1 scan=10990			hcd	0	0.093	0	0.086	0.00097	0.28	R2	Complex/Fuc
439 | 819603	1	143	149	G.VYYHKNN[+1809.66607]KSWMES.E	G.VYYHKNNKSWMES.E	N7(NGlycan / 1809.6661)	HexNAc(5)Hex(4)Fuc(1)	0.00036	0.13	3.44	237.2	132.5	132.5	4	874.6155	874.6155	0.04		3495.4403	3495.4401	Non	7	>sp|nCoV-1 nCoV-2P with signal peptide and tags	2	30.744	controllerType=0 controllerNumber=1 scan=11048			hcd	0	0.0051	0	0.0083	8.60E-05	0.034	R2	Complex/Fuc
444 | 820043	1	143	149	G.VYYHKNN[+1606.58669]KSWMES.E	G.VYYHKNNKSWMES.E	N7(NGlycan / 1606.5867)	HexNAc(4)Hex(4)Fuc(1)	9.20E-05	0.036	4.03	282.2	148.7	148.7	3	1098.1261	1098.1251	0.94		3292.3638	3292.3607	Non	7	>sp|nCoV-1 nCoV-2P with signal peptide and tags	2	30.8948	controllerType=0 controllerNumber=1 scan=11111			hcd	0	0	0	0	4.40E-05	0.017	R2	Complex/Fuc
445 | 819883	1	143	149	G.VYYHKNN[+1606.58669]KSWMES.E	G.VYYHKNNKSWMES.E	N7(NGlycan / 1606.5867)	HexNAc(4)Hex(4)Fuc(1)	0.0036	0.6	2.44	157.6	71	71	4	823.8479	823.8456	2.77		3292.3699	3292.3607	Non	7	>sp|nCoV-1 nCoV-2P with signal peptide and tags	2	30.8473	controllerType=0 controllerNumber=1 scan=11092			hcd	0	0.048	0	0	0.00055	0.17	R2	Complex/Fuc
446 | 820163	1	143	149	G.VYYHKNN[+1444.53387]KSWMES.E	G.VYYHKNNKSWMES.E	N7(NGlycan / 1444.5339)	HexNAc(4)Hex(3)Fuc(1)	7.90E-05	0.031	4.1	327.7	209.9	209.9	3	1044.1095	1044.1075	1.95		3130.314	3130.3079	Non	7	>sp|nCoV-1 nCoV-2P with signal peptide and tags	2	30.929	controllerType=0 controllerNumber=1 scan=11126			hcd	0	0	0	0	3.40E-05	0.013	R2	Complex/Fuc
447 | 820123	1	143	149	G.VYYHKNN[+1444.53387]KSWMES.E	G.VYYHKNNKSWMES.E	N7(NGlycan / 1444.5339)	HexNAc(4)Hex(3)Fuc(1)	0.0011	0.31	2.96	205.2	121.8	121.8	4	783.3329	783.3324	0.6		3130.3098	3130.3079	Non	7	>sp|nCoV-1 nCoV-2P with signal peptide and tags	2	30.9223	controllerType=0 controllerNumber=1 scan=11123			hcd	0	0.02	0	0	0.00022	0.082	R2	Complex/Fuc
448 | 735104	1	143	149	G.VYYHKNN[+1751.62420]KS.W	G.VYYHKNNKS.W	N7(NGlycan / 1751.6242)	HexNAc(4)Hex(4)NeuAc(1)	8.50E-05	0.033	4.07	365.8	124.2	124.2	3	968.7389	968.7395	-0.56		2904.2022	2904.2038	Non	7	>sp|nCoV-1 nCoV-2P with signal peptide and tags	2	21.595	controllerType=0 controllerNumber=1 scan=7379			hcd	0	0	0	0	4.00E-05	0.016	R2	Complex/NeuAc
451 | 818883	1	144	149	V.YYHKNN[+1971.71889]KSWMES.E	V.YYHKNNKSWMES.E	N6(NGlycan / 1971.7189)	HexNAc(5)Hex(5)Fuc(1)	0.00062	0.2	3.21	290.9	109	109	3	1186.8152	1186.813	1.87		3558.4312	3558.4245	Non	6	>sp|nCoV-1 nCoV-2P with signal peptide and tags	2	29.2952	controllerType=0 controllerNumber=1 scan=10429			hcd	0	0.009	0	0.014	0.00012	0.046	R2	Complex/Fuc
452 | 818803	1	144	149	V.YYHKNN[+1971.71889]KSWMES.E	V.YYHKNNKSWMES.E	N6(NGlycan / 1971.7189)	HexNAc(5)Hex(5)Fuc(1)	0.0028	0.53	2.56	167.1	92.2	92.2	4	890.3623	890.3616	0.85		3558.4276	3558.4245	Non	6	>sp|nCoV-1 nCoV-2P with signal peptide and tags	2	29.2863	controllerType=0 controllerNumber=1 scan=10425			hcd	0	0.032	0	0.014	0.00034	0.12	R2	Complex/Fuc
453 | 818283	1	144	149	V.YYHKNN[+1955.72397]KSWMES.E	V.YYHKNNKSWMES.E	N6(NGlycan / 1955.724)	HexNAc(5)Hex(4)Fuc(2)	0.00077	0.24	3.12	269.9	74	74	3	1181.4839	1181.4814	2.16		3542.4373	3542.4296	Non	6	>sp|nCoV-1 nCoV-2P with signal peptide and tags	2	28.9497	controllerType=0 controllerNumber=1 scan=10281			hcd	0	0.011	0	0.017	0.00015	0.056	R2	Complex/Fuc
455 | 818563	1	144	149	V.YYHKNN[+1793.67115]KSWMES.E	V.YYHKNNKSWMES.E	N6(NGlycan / 1793.6712)	HexNAc(5)Hex(3)Fuc(2)	0.0055	0.7	2.26	197.3	105.2	105.2	3	1127.4619	1127.4638	-1.63		3380.3713	3380.3768	Non	6	>sp|nCoV-1 nCoV-2P with signal peptide and tags	2	29.1108	controllerType=0 controllerNumber=1 scan=10351			hcd	0	0.074	0	0.11	0.00082	0.25	R2	Complex/Fuc
457 | 819003	1	144	149	V.YYHKNN[+1647.61324]KSWMES.E	V.YYHKNNKSWMES.E	N6(NGlycan / 1647.6132)	HexNAc(5)Hex(3)Fuc(1)	0.0036	0.59	2.45	177.4	108	108	3	1078.7796	1078.7778	1.63		3234.3242	3234.3189	Non	6	>sp|nCoV-1 nCoV-2P with signal peptide and tags	2	29.4376	controllerType=0 controllerNumber=1 scan=10490			hcd	0	0.046	0	0.061	0.00054	0.17	R2	Complex/Fuc
459 | 818763	1	144	149	V.YYHKNN[+1606.58669]KSWMES.E	V.YYHKNNKSWMES.E	N6(NGlycan / 1606.5867)	HexNAc(4)Hex(4)Fuc(1)	0.00075	0.23	3.13	236	69.8	69.8	3	1065.1048	1065.1023	2.32		3193.2997	3193.2923	Non	6	>sp|nCoV-1 nCoV-2P with signal peptide and tags	2	29.2576	controllerType=0 controllerNumber=1 scan=10414			hcd	0	0.011	0	0.017	0.00014	0.054	R2	Complex/Fuc
460 | 818843	1	144	149	V.YYHKNN[+1444.53387]KSWMES.E	V.YYHKNNKSWMES.E	N6(NGlycan / 1444.5339)	HexNAc(4)Hex(3)Fuc(1)	0.00017	0.065	3.76	277.5	149.2	149.2	3	1011.0858	1011.0847	1.14		3031.243	3031.2395	Non	6	>sp|nCoV-1 nCoV-2P with signal peptide and tags	2	29.2885	controllerType=0 controllerNumber=1 scan=10426			hcd	0	0.0006	0	0.00096	6.10E-05	0.024	R2	Complex/Fuc
461 | 818963	1	144	149	V.YYHKNN[+1444.53387]KSWMES.E	V.YYHKNNKSWMES.E	N6(NGlycan / 1444.5339)	HexNAc(4)Hex(3)Fuc(1)	0.0033	0.57	2.48	166.3	79.4	79.4	4	758.5656	758.5653	0.4		3031.2407	3031.2395	Non	6	>sp|nCoV-1 nCoV-2P with signal peptide and tags	2	29.3272	controllerType=0 controllerNumber=1 scan=10443			hcd	0	0.038	0	0.00096	0.0004	0.13	R2	Complex/Fuc
482 | 828763	1	160	165	V.YSSANN[+1647.61324]C[+57.02146]TFEYV.S	V.YSSANNCTFEYV.S	N6(NGlycan / 1647.6132)	HexNAc(5)Hex(3)Fuc(1)	0.00035	0.12	3.46	234.3	171.1	171.1	2	1551.6022	1551.6049	-1.73		3102.1972	3102.2025	Non	6	>sp|nCoV-1 nCoV-2P with signal peptide and tags	2	47.3224	controllerType=0 controllerNumber=1 scan=18152	C7(Carbamidomethyl / 57.0215)		hcd	0	0.0046	0	0.0075	8.50E-05	0.034	R2	Complex/Fuc
484 | 759232	1	160	165	V.YSSANN[+1378.47569]C[+57.02146]TFEYV.S	V.YSSANNCTFEYV.S	N6(NGlycan / 1378.4757)	HexNAc(2)Hex(6)	0.00014	0.055	3.85	303	166.7	166.7	2	1417.0339	1417.0361	-1.6		2833.0604	2833.065	Non	6	>sp|nCoV-1 nCoV-2P with signal peptide and tags	2	47.0793	controllerType=0 controllerNumber=1 scan=18050	C7(Carbamidomethyl / 57.0215)		hcd	0	0.00063	0	0.001	5.60E-05	0.022	R2	Oligomannose
485 | 759592	1	160	165	V.YSSANN[+1216.42286]C[+57.02146]TFEYV.S	V.YSSANNCTFEYV.S	N6(NGlycan / 1216.4229)	HexNAc(2)Hex(5)	8.20E-05	0.032	4.09	434.2	106.2	106.2	2	1336.0112	1336.0097	1.08		2671.015	2671.0121	Non	6	>sp|nCoV-1 nCoV-2P with signal peptide and tags	2	47.2434	controllerType=0 controllerNumber=1 scan=18119	C7(Carbamidomethyl / 57.0215)		hcd	0	0	0	0	3.80E-05	0.015	R2	Oligomannose
486 | 825403	1	162	165	S.SANN[+1971.71889]C[+57.02146]TFEYV.S	S.SANNCTFEYV.S	N4(NGlycan / 1971.7189)	HexNAc(5)Hex(5)Fuc(1)	0.001	0.29	2.99	180.4	180.4	180.4	2	1588.616	1588.61	3.76		3176.2247	3176.2128	Non	4	>sp|nCoV-1 nCoV-2P with signal peptide and tags	2	45.3349	controllerType=0 controllerNumber=1 scan=17312	C5(Carbamidomethyl / 57.0215)		hcd	0	0.017	0	0.026	0.0002	0.076	R2	Complex/Fuc
488 | 756112	1	162	165	S.SANN[+1768.63952]C[+57.02146]TFEYV.S	S.SANNCTFEYV.S	N4(NGlycan / 1768.6395)	HexNAc(4)Hex(5)Fuc(1)	7.70E-05	0.03	4.11	410.5	229.8	229.8	2	1487.074	1487.0704	2.46		2973.1408	2973.1334	Non	4	>sp|nCoV-1 nCoV-2P with signal peptide and tags	2	45.199	controllerType=0 controllerNumber=1 scan=17254	C5(Carbamidomethyl / 57.0215)		hcd	0	0	0	0	3.10E-05	0.012	R2	Complex/Fuc
489 | 757672	1	162	165	S.SANN[+1216.42286]C[+57.02146]TFEYV.S	S.SANNCTFEYV.S	N4(NGlycan / 1216.4229)	HexNAc(2)Hex(5)	7.30E-05	0.029	4.14	448.5	328	328	2	1210.9653	1210.962	2.66		2420.9232	2420.9168	Non	4	>sp|nCoV-1 nCoV-2P with signal peptide and tags	2	45.8605	controllerType=0 controllerNumber=1 scan=17536	C5(Carbamidomethyl / 57.0215)		hcd	0	0	0	0	1.90E-05	0.0075	R2	Oligomannose
490 | 833723	1	163	165	S.ANN[+2059.73493]C[+57.02146]TFEYV.S	S.ANNCTFEYV.S	N3(NGlycan / 2059.7349)	HexNAc(4)Hex(5)Fuc(1)NeuAc(1)	0.00027	0.1	3.56	238.3	216.8	216.8	2	1589.1067	1589.102	2.95		3177.2062	3177.1968	Non	3	>sp|nCoV-1 nCoV-2P with signal peptide and tags	2	53.3176	controllerType=0 controllerNumber=1 scan=20685	C4(Carbamidomethyl / 57.0215)		hcd	0	0.0038	0	0.001	7.50E-05	0.03	R2	Complex/NeuAc+Fuc
491 | 833643	1	163	165	S.ANN[+2059.73493]C[+57.02146]TFEYV.S	S.ANNCTFEYV.S	N3(NGlycan / 2059.7349)	HexNAc(4)Hex(5)Fuc(1)NeuAc(1)	0.00014	0.052	3.87	233.4	197.2	197.2	2	1589.1018	1589.102	-0.13		3177.1964	3177.1968	Non	3	>sp|nCoV-1 nCoV-2P with signal peptide and tags	2	53.1796	controllerType=0 controllerNumber=1 scan=20626	C4(Carbamidomethyl / 57.0215)		hcd	0	0.00064	0	0.001	5.50E-05	0.022	R2	Complex/NeuAc+Fuc
492 | 832683	1	163	165	S.ANN[+2059.73493]C[+57.02146]TFEYV.S	S.ANNCTFEYV.S	N3(NGlycan / 2059.7349)	HexNAc(4)Hex(5)Fuc(1)NeuAc(1)	0.00066	0.21	3.18	214.9	189	189	2	1589.1023	1589.102	0.18		3177.1974	3177.1968	Non	3	>sp|nCoV-1 nCoV-2P with signal peptide and tags	2	52.6126	controllerType=0 controllerNumber=1 scan=20387	C4(Carbamidomethyl / 57.0215)		hcd	0	0.0093	0	0.001	0.00012	0.048	R2	Complex/NeuAc+Fuc
493 | 825323	1	163	165	S.ANN[+1971.71889]C[+57.02146]TFEYV.S	S.ANNCTFEYV.S	N3(NGlycan / 1971.7189)	HexNAc(5)Hex(5)Fuc(1)	0.0001	0.04	3.99	271.4	234.8	234.8	2	1545.0962	1545.094	1.43		3089.1852	3089.1808	Non	3	>sp|nCoV-1 nCoV-2P with signal peptide and tags	2	45.2522	controllerType=0 controllerNumber=1 scan=17277	C4(Carbamidomethyl / 57.0215)		hcd	0	0	0	0	4.70E-05	0.019	R2	Complex/Fuc
494 | 833843	1	163	165	S.ANN[+1913.67702]C[+57.02146]TFEYV.S	S.ANNCTFEYV.S	N3(NGlycan / 1913.677)	HexNAc(4)Hex(5)NeuAc(1)	0.001	0.29	2.99	188	183	183	2	1516.0701	1516.0731	-1.97		3031.1329	3031.1389	Non	3	>sp|nCoV-1 nCoV-2P with signal peptide and tags	2	53.5044	controllerType=0 controllerNumber=1 scan=20765	C4(Carbamidomethyl / 57.0215)		hcd	0	0.017	0	0.026	0.0002	0.075	R2	Complex/NeuAc
496 | 756272	1	163	165	S.ANN[+1809.66607]C[+57.02146]TFEYV.S	S.ANNCTFEYV.S	N3(NGlycan / 1809.6661)	HexNAc(5)Hex(4)Fuc(1)	7.60E-05	0.03	4.12	377.4	218.4	218.4	2	1464.0688	1464.0676	0.79		2927.1303	2927.128	Non	3	>sp|nCoV-1 nCoV-2P with signal peptide and tags	2	45.2333	controllerType=0 controllerNumber=1 scan=17269	C4(Carbamidomethyl / 57.0215)		hcd	0	0	0	0	2.80E-05	0.011	R2	Complex/Fuc
497 | 757272	1	163	165	S.ANN[+1663.60816]C[+57.02146]TFEYV.S	S.ANNCTFEYV.S	N3(NGlycan / 1663.6082)	HexNAc(5)Hex(4)	7.40E-05	0.029	4.13	416.3	253.4	253.4	2	1391.0406	1391.0387	1.37		2781.0739	2781.07	Non	3	>sp|nCoV-1 nCoV-2P with signal peptide and tags	2	45.6932	controllerType=0 controllerNumber=1 scan=17465	C4(Carbamidomethyl / 57.0215)		hcd	0	0	0	0	2.40E-05	0.0096	R2	Neutral
498 | 757552	1	163	165	S.ANN[+1647.61324]C[+57.02146]TFEYV.S	S.ANNCTFEYV.S	N3(NGlycan / 1647.6132)	HexNAc(5)Hex(3)Fuc(1)	7.50E-05	0.03	4.12	412.7	249.8	249.8	2	1383.0436	1383.0412	1.75		2765.08	2765.0751	Non	3	>sp|nCoV-1 nCoV-2P with signal peptide and tags	2	45.8438	controllerType=0 controllerNumber=1 scan=17529	C4(Carbamidomethyl / 57.0215)		hcd	0	0	0	0	2.70E-05	0.011	R2	Complex/Fuc
499 | 756392	1	163	165	S.ANN[+1622.58161]C[+57.02146]TFEYV.S	S.ANNCTFEYV.S	N3(NGlycan / 1622.5816)	HexNAc(4)Hex(5)	7.30E-05	0.029	4.14	412.7	232.7	232.7	2	1370.5278	1370.5254	1.73		2740.0482	2740.0435	Non	3	>sp|nCoV-1 nCoV-2P with signal peptide and tags	2	45.284	controllerType=0 controllerNumber=1 scan=17290	C4(Carbamidomethyl / 57.0215)		hcd	0	0	0	0	2.00E-05	0.0078	R2	Neutral
500 | 757632	1	163	165	S.ANN[+1444.53387]C[+57.02146]TFEYV.S	S.ANNCTFEYV.S	N3(NGlycan / 1444.5339)	HexNAc(4)Hex(3)Fuc(1)	5.60E-05	0.022	4.25	452.1	254.9	254.9	2	1281.5024	1281.5015	0.66		2561.9974	2561.9958	Non	3	>sp|nCoV-1 nCoV-2P with signal peptide and tags	2	45.8539	controllerType=0 controllerNumber=1 scan=17533	C4(Carbamidomethyl / 57.0215)		hcd	0	0	0	0	1.30E-05	0.0053	R2	Complex/Fuc
501 | 757392	1	163	165	S.ANN[+1216.42286]C[+57.02146]TFEYV.S	S.ANNCTFEYV.S	N3(NGlycan / 1216.4229)	HexNAc(2)Hex(5)	7.40E-05	0.029	4.13	490.4	297.9	297.9	2	1167.4495	1167.446	2.99		2333.8917	2333.8847	Non	3	>sp|nCoV-1 nCoV-2P with signal peptide and tags	2	45.7705	controllerType=0 controllerNumber=1 scan=17497	C4(Carbamidomethyl / 57.0215)		hcd	0	0	0	0	2.40E-05	0.0094	R2	Oligomannose
502 | 832723	1	164	165	A.NN[+2059.73493]C[+57.02146]TFEYV.S	A.NNCTFEYV.S	N2(NGlycan / 2059.7349)	HexNAc(4)Hex(5)Fuc(1)NeuAc(1)	0.0011	0.31	2.97	168.2	168.2	168.2	2	1553.5839	1553.5835	0.27		3106.1605	3106.1597	Non	2	>sp|nCoV-1 nCoV-2P with signal peptide and tags	2	52.6708	controllerType=0 controllerNumber=1 scan=20412	C3(Carbamidomethyl / 57.0215)		hcd	0	0.019	0	0.029	0.00021	0.08	R2	Complex/NeuAc+Fuc
503 | 773512	1	164	165	A.NN[+1913.67702]C[+57.02146]TFEYV.S	A.NNCTFEYV.S	N2(NGlycan / 1913.677)	HexNAc(4)Hex(5)NeuAc(1)	9.20E-05	0.036	4.04	373.3	181	181	2	1480.5581	1480.5545	2.44		2960.109	2960.1018	Non	2	>sp|nCoV-1 nCoV-2P with signal peptide and tags	2	52.9022	controllerType=0 controllerNumber=1 scan=20510	C3(Carbamidomethyl / 57.0215)		hcd	0	0	0	0	4.40E-05	0.017	R2	Complex/NeuAc
504 | 756552	1	164	165	A.NN[+1825.66098]C[+57.02146]TFEYV.S	A.NNCTFEYV.S	N2(NGlycan / 1825.661)	HexNAc(5)Hex(5)	7.50E-05	0.03	4.13	440	263.4	263.4	2	1436.5497	1436.5465	2.24		2872.0922	2872.0858	Non	2	>sp|nCoV-1 nCoV-2P with signal peptide and tags	2	45.3051	controllerType=0 controllerNumber=1 scan=17299	C3(Carbamidomethyl / 57.0215)		hcd	0	0	0	0	2.60E-05	0.01	R2	Neutral
505 | 756952	1	164	165	A.NN[+1809.66607]C[+57.02146]TFEYV.S	A.NNCTFEYV.S	N2(NGlycan / 1809.6661)	HexNAc(5)Hex(4)Fuc(1)	6.90E-05	0.027	4.16	463	301.3	301.3	2	1428.5522	1428.5491	2.18		2856.0971	2856.0908	Non	2	>sp|nCoV-1 nCoV-2P with signal peptide and tags	2	45.5052	controllerType=0 controllerNumber=1 scan=17386	C3(Carbamidomethyl / 57.0215)		hcd	0	0	0	0	1.70E-05	0.0068	R2	Complex/Fuc
506 | 757032	1	164	165	A.NN[+1663.60816]C[+57.02146]TFEYV.S	A.NNCTFEYV.S	N2(NGlycan / 1663.6082)	HexNAc(5)Hex(4)	7.40E-05	0.029	4.13	470.3	282.9	282.9	2	1355.5236	1355.5201	2.58		2710.0399	2710.0329	Non	2	>sp|nCoV-1 nCoV-2P with signal peptide and tags	2	45.5594	controllerType=0 controllerNumber=1 scan=17408	C3(Carbamidomethyl / 57.0215)		hcd	0	0	0	0	2.30E-05	0.009	R2	Neutral
507 | 756232	1	164	165	A.NN[+1622.58161]C[+57.02146]TFEYV.S	A.NNCTFEYV.S	N2(NGlycan / 1622.5816)	HexNAc(4)Hex(5)	7.20E-05	0.028	4.14	468.7	298.9	298.9	2	1335.0097	1335.0068	2.14		2669.0121	2669.0064	Non	2	>sp|nCoV-1 nCoV-2P with signal peptide and tags	2	45.2289	controllerType=0 controllerNumber=1 scan=17267	C3(Carbamidomethyl / 57.0215)		hcd	0	0	0	0	1.80E-05	0.0073	R2	Neutral
508 | 757192	1	164	165	A.NN[+1216.42286]C[+57.02146]TFEYV.S	A.NNCTFEYV.S	N2(NGlycan / 1216.4229)	HexNAc(2)Hex(5)	7.50E-05	0.03	4.12	486.5	303.5	303.5	2	1131.9311	1131.9275	3.2		2262.8549	2262.8476	Non	2	>sp|nCoV-1 nCoV-2P with signal peptide and tags	2	45.6821	controllerType=0 controllerNumber=1 scan=17460	C3(Carbamidomethyl / 57.0215)		hcd	0	0	0	0	2.70E-05	0.011	R2	Oligomannose
756 | 785552	1	227	234	L.VDLPIGIN[+1444.53387]IT.R	L.VDLPIGINIT.R	N8(NGlycan / 1444.5339)	HexNAc(4)Hex(3)Fuc(1)	9.40E-05	0.037	4.03	283.2	184.4	184.4	2	1250.0789	1250.0777	0.95		2499.1505	2499.1482	Non	8	>sp|nCoV-1 nCoV-2P with signal peptide and tags	2	61.4236	controllerType=0 controllerNumber=1 scan=24066			hcd	0	0	0	0	4.50E-05	0.018	R2	Complex/Fuc
771 | 758512	1	234	234	I.N[+1702.58133]ITRFQTLLA.L	I.NITRFQTLLA.L	N1(NGlycan / 1702.5813)	HexNAc(2)Hex(8)	7.70E-05	0.03	4.11	319.5	154.1	154.1	2	1440.1319	1440.1311	0.56		2879.2565	2879.2549	Non	1	>sp|nCoV-1 nCoV-2P with signal peptide and tags	2	46.6356	controllerType=0 controllerNumber=1 scan=17865			hcd	0	0	0	0	3.10E-05	0.012	R2	Oligomannose
772 | 745832	1	234	234	I.N[+1864.63416]ITRFQTL.L	I.NITRFQTL.L	N1(NGlycan / 1864.6342)	HexNAc(2)Hex(9)	0.00012	0.045	3.93	328	68.6	68.6	2	1429.0987	1429.0969	1.25		2857.1901	2857.1865	Non	1	>sp|nCoV-1 nCoV-2P with signal peptide and tags	2	39.2133	controllerType=0 controllerNumber=1 scan=14676			hcd	0	0	0	0	5.10E-05	0.02	R2	Oligomannose
773 | 758872	1	234	234	I.N[+1540.52851]ITRFQTLLA.L	I.NITRFQTLLA.L	N1(NGlycan / 1540.5285)	HexNAc(2)Hex(7)	0.00016	0.06	3.81	239.9	85.9	85.9	2	1359.1065	1359.1047	1.35		2717.2057	2717.202	Non	1	>sp|nCoV-1 nCoV-2P with signal peptide and tags	2	46.8446	controllerType=0 controllerNumber=1 scan=17953			hcd	0	0.00062	0	0.00098	5.80E-05	0.023	R2	Oligomannose
774 | 745952	1	234	234	I.N[+1702.58133]ITRFQTL.L	I.NITRFQTL.L	N1(NGlycan / 1702.5813)	HexNAc(2)Hex(8)	0.00011	0.042	3.96	369.7	62.6	62.6	2	1348.0702	1348.0705	-0.19		2695.1332	2695.1337	Non	1	>sp|nCoV-1 nCoV-2P with signal peptide and tags	2	39.2981	controllerType=0 controllerNumber=1 scan=14713			hcd	0	0	0	0	4.90E-05	0.019	R2	Oligomannose
775 | 739512	1	234	234	I.N[+1864.63416]ITRFQ.T	I.NITRFQ.T	N1(NGlycan / 1864.6342)	HexNAc(2)Hex(9)	0.00092	0.27	3.04	252.9	31.1	31.1	2	1322.0352	1322.031	3.16		2643.0631	2643.0548	Non	1	>sp|nCoV-1 nCoV-2P with signal peptide and tags	2	30.9147	controllerType=0 controllerNumber=1 scan=11120			hcd	0	0.014	0	0.021	0.00019	0.07	R2	Oligomannose
776 | 746592	1	234	234	I.N[+1540.52851]ITRFQTL.L	I.NITRFQTL.L	N1(NGlycan / 1540.5285)	HexNAc(2)Hex(7)	0.00074	0.23	3.13	243	36.3	36.3	2	1267.0459	1267.0441	1.48		2533.0846	2533.0809	Non	1	>sp|nCoV-1 nCoV-2P with signal peptide and tags	2	39.6891	controllerType=0 controllerNumber=1 scan=14883			hcd	0	0.01	0	0.017	0.00014	0.053	R2	Oligomannose
777 | 739552	1	234	234	I.N[+1702.58133]ITRFQ.T	I.NITRFQ.T	N1(NGlycan / 1702.5813)	HexNAc(2)Hex(8)	0.00072	0.23	3.14	280.6	9.7	9.7	2	1241.0059	1241.0046	1.04		2481.0045	2481.0019	Non	1	>sp|nCoV-1 nCoV-2P with signal peptide and tags	2	30.9674	controllerType=0 controllerNumber=1 scan=11143			hcd	0	0.01	0	0.016	0.00013	0.051	R2	Oligomannose
778 | 746672	1	234	234	I.N[+1419.50224]ITRFQTL.L	I.NITRFQTL.L	N1(NGlycan / 1419.5022)	HexNAc(3)Hex(5)	0.0088	0.79	2.06	202.2	14.7	14.7	2	1206.5331	1206.5309	1.82		2412.059	2412.0546	Non	1	>sp|nCoV-1 nCoV-2P with signal peptide and tags	2	39.7917	controllerType=0 controllerNumber=1 scan=14928			hcd	0	0.11	0	0.15	0.0011	0.31	R2	Neutral
779 | 746552	1	234	234	I.N[+1378.47569]ITRFQTL.L	I.NITRFQTL.L	N1(NGlycan / 1378.4757)	HexNAc(2)Hex(6)	0.00056	0.18	3.26	291.7	35.8	35.8	2	1186.0187	1186.0177	0.89		2371.0302	2371.028	Non	1	>sp|nCoV-1 nCoV-2P with signal peptide and tags	2	39.6617	controllerType=0 controllerNumber=1 scan=14871			hcd	0	0.0078	0	0.013	0.0001	0.041	R2	Oligomannose
780 | 739912	1	234	234	I.N[+1540.52851]ITRFQ.T	I.NITRFQ.T	N1(NGlycan / 1540.5285)	HexNAc(2)Hex(7)	0.016	0.87	1.8	172.8	10.5	10.5	2	1159.9815	1159.9782	2.84		2318.9557	2318.9491	Non	1	>sp|nCoV-1 nCoV-2P with signal peptide and tags	2	31.3182	controllerType=0 controllerNumber=1 scan=11292			hcd	0	0.15	0	0.21	0.0017	0.42	R2	Oligomannose
781 | 667743	1	234	234	I.N[+1216.42286]ITRFQTL.L	I.NITRFQTL.L	N1(NGlycan / 1216.4229)	HexNAc(2)Hex(5)	0.00044	0.15	3.35	262.1	40.3	40.3	2	1104.9909	1104.9912	-0.33		2208.9745	2208.9752	Non	1	>sp|nCoV-1 nCoV-2P with signal peptide and tags	2	39.8967	controllerType=0 controllerNumber=1 scan=14974			hcd	0	0.006	0	0.0097	9.30E-05	0.037	R2	Oligomannose
839 | 859728	1	278	282	L.KYNEN[+1768.63952]GTITDAVDC[+57.02146]ALDPLSETKC[+57.02146]T.L	L.KYNENGTITDAVDCALDPLSETKCT.L	N5(NGlycan / 1768.6395)	HexNAc(4)Hex(5)Fuc(1)	7.40E-05	0.029	4.13	280	250	250	3	1528.6469	1528.6434	2.31		4583.9262	4583.9156	Non	5	>sp|nCoV-1 nCoV-2P with signal peptide and tags	2	51.2137	controllerType=0 controllerNumber=1 scan=19802	C14(Carbamidomethyl / 57.0215); C24(Carbamidomethyl / 57.0215)		hcd	0	0	0	0	2.30E-05	0.0091	R2	Complex/Fuc
849 | 822323	1	278	282	L.KYNEN[+2133.77171]GTITDAVDC[+57.02146]A.L	L.KYNENGTITDAVDCA.L	N5(NGlycan / 2133.7717)	HexNAc(5)Hex(6)Fuc(1)	0.00096	0.28	3.02	150.9	150.9	150.9	3	1268.8427	1268.8396	2.42		3804.5136	3804.5044	Non	5	>sp|nCoV-1 nCoV-2P with signal peptide and tags	2	38.2787	controllerType=0 controllerNumber=1 scan=14275	C14(Carbamidomethyl / 57.0215)		hcd	0	0.015	0	0.023	0.00019	0.072	R2	Complex/Fuc
850 | 835443	1	278	282	L.KYNEN[+1647.61324]GTITDAVDC[+57.02146]ALDPL.S	L.KYNENGTITDAVDCALDPL.S	N5(NGlycan / 1647.6132)	HexNAc(5)Hex(3)Fuc(1)	0.0004	0.14	3.4	173.2	173.2	173.2	3	1252.8709	1252.8694	1.18		3756.5982	3756.5937	Non	5	>sp|nCoV-1 nCoV-2P with signal peptide and tags	2	54.7625	controllerType=0 controllerNumber=1 scan=21295	C14(Carbamidomethyl / 57.0215)		hcd	0	0.0056	0	0.009	9.00E-05	0.035	R2	Complex/Fuc
854 | 822563	1	278	282	L.KYNEN[+1768.63952]GTITDAVDC[+57.02146]A.L	L.KYNENGTITDAVDCA.L	N5(NGlycan / 1768.6395)	HexNAc(4)Hex(5)Fuc(1)	0.00011	0.044	3.94	257.3	197.2	197.2	3	1147.1281	1147.1289	-0.72		3439.3697	3439.3722	Non	5	>sp|nCoV-1 nCoV-2P with signal peptide and tags	2	38.6923	controllerType=0 controllerNumber=1 scan=14451	C14(Carbamidomethyl / 57.0215)		hcd	0	0	0	0	5.00E-05	0.02	R2	Complex/Fuc
857 | 822883	1	278	282	L.KYNEN[+1444.53387]GTITDAVDC[+57.02146]A.L	L.KYNENGTITDAVDCA.L	N5(NGlycan / 1444.5339)	HexNAc(4)Hex(3)Fuc(1)	7.90E-06	0.0032	5.1	438.8	364.8	364.8	2	1558.1383	1558.1369	0.93		3115.2694	3115.2665	Non	5	>sp|nCoV-1 nCoV-2P with signal peptide and tags	2	39.0142	controllerType=0 controllerNumber=1 scan=14590	C14(Carbamidomethyl / 57.0215)		hcd	0	0	0	0	1.20E-06	0.00047	R2	Complex/Fuc
858 | 821803	1	278	282	L.KYNEN[+1768.63952]GTITDAV.D	L.KYNENGTITDAV.D	N5(NGlycan / 1768.6395)	HexNAc(4)Hex(5)Fuc(1)	0.00064	0.21	3.19	200.3	200.3	200.3	2	1547.1442	1547.1424	1.19		3093.2811	3093.2775	Non	5	>sp|nCoV-1 nCoV-2P with signal peptide and tags	2	36.1465	controllerType=0 controllerNumber=1 scan=13361			hcd	0	0.0094	0	0.015	0.00012	0.047	R2	Complex/Fuc
859 | 742992	1	278	282	L.KYNEN[+1647.61324]GTITDAV.D	L.KYNENGTITDAV.D	N5(NGlycan / 1647.6132)	HexNAc(5)Hex(3)Fuc(1)	0.0001	0.041	3.98	304.8	113.9	113.9	2	1486.6321	1486.6292	1.95		2972.257	2972.2512	Non	5	>sp|nCoV-1 nCoV-2P with signal peptide and tags	2	36.338	controllerType=0 controllerNumber=1 scan=13444			hcd	0	0	0	0	4.80E-05	0.019	R2	Complex/Fuc
860 | 745712	1	278	282	L.KYNEN[+1298.47596]GTITDAVDC[+57.02146]A.L	L.KYNENGTITDAVDCA.L	N5(NGlycan / 1298.476)	HexNAc(4)Hex(3)	8.50E-05	0.033	4.07	299.8	214	214	2	1485.1114	1485.1079	2.31		2969.2155	2969.2086	Non	5	>sp|nCoV-1 nCoV-2P with signal peptide and tags	2	39.0438	controllerType=0 controllerNumber=1 scan=14603	C14(Carbamidomethyl / 57.0215)		hcd	0	0	0	0	4.00E-05	0.016	R2	Neutral
861 | 742832	1	278	282	L.KYNEN[+1622.58161]GTITDAV.D	L.KYNENGTITDAV.D	N5(NGlycan / 1622.5816)	HexNAc(4)Hex(5)	0.00032	0.12	3.49	221.1	77.2	77.2	2	1474.1155	1474.1134	1.43		2947.2238	2947.2195	Non	5	>sp|nCoV-1 nCoV-2P with signal peptide and tags	2	36.1279	controllerType=0 controllerNumber=1 scan=13353			hcd	0	0.0037	0	0.0059	8.10E-05	0.032	R2	Neutral
862 | 745512	1	278	282	L.KYNEN[+1216.42286]GTITDAVDC[+57.02146]A.L	L.KYNENGTITDAVDCA.L	N5(NGlycan / 1216.4229)	HexNAc(2)Hex(5)	1.70E-05	0.0069	4.76	429	273.7	273.7	2	1444.0806	1444.0814	-0.54		2887.1539	2887.1555	Non	5	>sp|nCoV-1 nCoV-2P with signal peptide and tags	2	38.8946	controllerType=0 controllerNumber=1 scan=14539	C14(Carbamidomethyl / 57.0215)		hcd	0	0	0	0	3.10E-06	0.0013	R2	Oligomannose
863 | 742952	1	278	282	L.KYNEN[+1501.55533]GTITDAV.D	L.KYNENGTITDAV.D	N5(NGlycan / 1501.5553)	HexNAc(5)Hex(3)	0.00013	0.051	3.88	247.8	83.2	83.2	2	1413.6016	1413.6003	0.94		2826.1959	2826.1933	Non	5	>sp|nCoV-1 nCoV-2P with signal peptide and tags	2	36.3102	controllerType=0 controllerNumber=1 scan=13432			hcd	0	0	0	0	5.40E-05	0.021	R2	Neutral
864 | 743112	1	278	282	L.KYNEN[+1444.53387]GTITDAV.D	L.KYNENGTITDAV.D	N5(NGlycan / 1444.5339)	HexNAc(4)Hex(3)Fuc(1)	5.30E-05	0.021	4.27	385.4	195.8	195.8	2	1385.0923	1385.0895	2.01		2769.1774	2769.1718	Non	5	>sp|nCoV-1 nCoV-2P with signal peptide and tags	2	36.5474	controllerType=0 controllerNumber=1 scan=13531			hcd	0	0	0	0	1.20E-05	0.005	R2	Complex/Fuc
865 | 742912	1	278	282	L.KYNEN[+1216.42286]GTITDAV.D	L.KYNENGTITDAV.D	N5(NGlycan / 1216.4229)	HexNAc(2)Hex(5)	8.60E-05	0.034	4.07	334.4	131.8	131.8	2	1271.0365	1271.034	1.97		2541.0658	2541.0608	Non	5	>sp|nCoV-1 nCoV-2P with signal peptide and tags	2	36.308	controllerType=0 controllerNumber=1 scan=13431			hcd	0	0	0	0	4.00E-05	0.016	R2	Oligomannose
866 | 743232	1	278	282	L.KYNEN[+1095.39659]GTITDAV.D	L.KYNENGTITDAV.D	N5(NGlycan / 1095.3966)	HexNAc(3)Hex(3)	0.011	0.81	1.98	193.7	6.3	6.3	2	1210.5193	1210.5209	-1.3		2420.0314	2420.0345	Non	5	>sp|nCoV-1 nCoV-2P with signal peptide and tags	2	36.6452	controllerType=0 controllerNumber=1 scan=13574			hcd	0	0.12	0	0.17	0.0013	0.35	R2	Neutral
956 | 749432	1	327	331	I.VRFPN[+1444.53387]IT.N	I.VRFPNIT.N	N5(NGlycan / 1444.5339)	HexNAc(4)Hex(3)Fuc(1)	0.019	0.89	1.73	162.1	8.7	8.7	2	1146.0143	1146.0122	1.87		2291.0214	2291.0171	Non	5	>sp|nCoV-1 nCoV-2P with signal peptide and tags	2	41.5619	controllerType=0 controllerNumber=1 scan=15693			hcd	0	0.18	0	0.25	0.0021	0.48	R2	Complex/Fuc
958 | 750472	1	328	331	V.RFPN[+2059.73493]IT.N	V.RFPNIT.N	N4(NGlycan / 2059.7349)	HexNAc(4)Hex(5)Fuc(1)NeuAc(1)	0.012	0.84	1.91	167.7	0	0	2	1404.0806	1404.0785	1.5		2807.1539	2807.1497	Non	4	>sp|nCoV-1 nCoV-2P with signal peptide and tags	2	42.7195	controllerType=0 controllerNumber=1 scan=16193			hcd	0	0.13	0	0.18	0.0014	0.37	R2	Complex/NeuAc+Fuc
960 | 743872	1	328	331	V.RFPN[+1768.63952]IT.N	V.RFPNIT.N	N4(NGlycan / 1768.6395)	HexNAc(4)Hex(5)Fuc(1)	0.0043	0.64	2.37	194.5	8.3	8.3	2	1258.53	1258.5308	-0.67		2516.0526	2516.0543	Non	4	>sp|nCoV-1 nCoV-2P with signal peptide and tags	2	37.5413	controllerType=0 controllerNumber=1 scan=13957			hcd	0	0.059	0	0.086	0.00068	0.21	R2	Complex/Fuc
962 | 665863	1	328	331	V.RFPN[+1216.42286]IT.N	V.RFPNIT.N	N4(NGlycan / 1216.4229)	HexNAc(2)Hex(5)	0.011	0.82	1.97	156.3	0	0	2	982.4227	982.4225	0.18		1963.838	1963.8377	Non	4	>sp|nCoV-1 nCoV-2P with signal peptide and tags	2	37.7396	controllerType=0 controllerNumber=1 scan=14043			hcd	0	0.12	0	0.17	0.0013	0.35	R2	Oligomannose
964 | 839083	1	334	343	T.NLC[+57.02146]PFGEVFN[+1809.66607]AT.R	T.NLCPFGEVFNAT.R	N10(NGlycan / 1809.6661)	HexNAc(5)Hex(4)Fuc(1)	0.00011	0.044	3.94	268.3	268.3	268.3	2	1589.6528	1589.6493	2.17		3178.2982	3178.2913	Non	10	>sp|nCoV-1 nCoV-2P with signal peptide and tags	2	58.3861	controllerType=0 controllerNumber=1 scan=22800	C3(Carbamidomethyl / 57.0215)		hcd	0	0	0	0	5.00E-05	0.02	R2	Complex/Fuc
965 | 838683	1	334	343	T.NLC[+57.02146]PFGEVFN[+1809.66607]AT.R	T.NLCPFGEVFNAT.R	N10(NGlycan / 1809.6661)	HexNAc(5)Hex(4)Fuc(1)	0.0034	0.58	2.47	182.2	182.2	182.2	2	1589.6479	1589.6493	-0.9		3178.2885	3178.2913	Non	10	>sp|nCoV-1 nCoV-2P with signal peptide and tags	2	58.2251	controllerType=0 controllerNumber=1 scan=22733	C3(Carbamidomethyl / 57.0215)		hcd	0	0.04	0	0	0.00045	0.15	R2	Complex/Fuc
966 | 839043	1	334	343	T.NLC[+57.02146]PFGEVFN[+1768.63952]AT.R	T.NLCPFGEVFNAT.R	N10(NGlycan / 1768.6395)	HexNAc(4)Hex(5)Fuc(1)	0.0006	0.2	3.22	223.9	223.9	223.9	2	1569.1409	1569.136	3.11		3137.2745	3137.2648	Non	10	>sp|nCoV-1 nCoV-2P with signal peptide and tags	2	58.3838	controllerType=0 controllerNumber=1 scan=22799	C3(Carbamidomethyl / 57.0215)		hcd	0	0.0076	0	0.012	0.00011	0.044	R2	Complex/Fuc
967 | 838363	1	334	343	T.NLC[+57.02146]PFGEVFN[+1768.63952]AT.R	T.NLCPFGEVFNAT.R	N10(NGlycan / 1768.6395)	HexNAc(4)Hex(5)Fuc(1)	0.0034	0.59	2.46	175.6	175.6	175.6	2	1569.1327	1569.136	-2.1		3137.2582	3137.2648	Non	10	>sp|nCoV-1 nCoV-2P with signal peptide and tags	2	58.0909	controllerType=0 controllerNumber=1 scan=22677	C3(Carbamidomethyl / 57.0215)		hcd	0	0.042	0	0.012	0.00047	0.15	R2	Complex/Fuc
973 | 780872	1	334	343	T.NLC[+57.02146]PFGEVFN[+1606.58669]AT.R	T.NLCPFGEVFNAT.R	N10(NGlycan / 1606.5867)	HexNAc(4)Hex(4)Fuc(1)	8.60E-05	0.034	4.06	313.4	229.2	229.2	2	1488.1122	1488.1096	1.75		2975.2172	2975.212	Non	10	>sp|nCoV-1 nCoV-2P with signal peptide and tags	2	58.5818	controllerType=0 controllerNumber=1 scan=22882	C3(Carbamidomethyl / 57.0215)		hcd	0	0	0	0	4.10E-05	0.016	R2	Complex/Fuc
974 | 780512	1	334	343	T.NLC[+57.02146]PFGEVFN[+1606.58669]AT.R	T.NLCPFGEVFNAT.R	N10(NGlycan / 1606.5867)	HexNAc(4)Hex(4)Fuc(1)	0.00021	0.08	3.67	256.5	141.1	141.1	2	1488.1127	1488.1096	2.08		2975.2182	2975.212	Non	10	>sp|nCoV-1 nCoV-2P with signal peptide and tags	2	58.395	controllerType=0 controllerNumber=1 scan=22804	C3(Carbamidomethyl / 57.0215)		hcd	0	0.0023	0	0	6.80E-05	0.027	R2	Complex/Fuc
975 | 781032	1	334	343	T.NLC[+57.02146]PFGEVFN[+1581.55506]AT.R	T.NLCPFGEVFNAT.R	N10(NGlycan / 1581.5551)	HexNAc(3)Hex(6)	8.40E-05	0.033	4.08	427.5	281.2	281.2	2	1475.5987	1475.5938	3.31		2950.1901	2950.1803	Non	10	>sp|nCoV-1 nCoV-2P with signal peptide and tags	2	58.6621	controllerType=0 controllerNumber=1 scan=22916	C3(Carbamidomethyl / 57.0215)		hcd	0	0	0	0	3.90E-05	0.015	R2	Neutral
976 | 780752	1	334	343	T.NLC[+57.02146]PFGEVFN[+1565.56014]AT.R	T.NLCPFGEVFNAT.R	N10(NGlycan / 1565.5601)	HexNAc(3)Hex(5)Fuc(1)	0.00014	0.053	3.86	338.7	242.9	242.9	2	1467.6014	1467.5963	3.42		2934.1954	2934.1854	Non	10	>sp|nCoV-1 nCoV-2P with signal peptide and tags	2	58.5171	controllerType=0 controllerNumber=1 scan=22856	C3(Carbamidomethyl / 57.0215)		hcd	0	0.00064	0	0.001	5.50E-05	0.022	R2	Complex/Fuc
977 | 781152	1	334	343	T.NLC[+57.02146]PFGEVFN[+1444.53387]AT.R	T.NLCPFGEVFNAT.R	N10(NGlycan / 1444.5339)	HexNAc(4)Hex(3)Fuc(1)	9.60E-05	0.038	4.02	328.3	178.7	178.7	2	1407.0862	1407.0832	2.15		2813.1652	2813.1591	Non	10	>sp|nCoV-1 nCoV-2P with signal peptide and tags	2	58.7621	controllerType=0 controllerNumber=1 scan=22958	C3(Carbamidomethyl / 57.0215)		hcd	0	0	0	0	4.60E-05	0.018	R2	Complex/Fuc
978 | 781592	1	334	343	T.NLC[+57.02146]PFGEVFN[+1419.50224]AT.R	T.NLCPFGEVFNAT.R	N10(NGlycan / 1419.5022)	HexNAc(3)Hex(5)	0.00021	0.078	3.68	285	190.9	190.9	2	1394.5724	1394.5674	3.62		2788.1376	2788.1275	Non	10	>sp|nCoV-1 nCoV-2P with signal peptide and tags	2	58.9763	controllerType=0 controllerNumber=1 scan=23047	C3(Carbamidomethyl / 57.0215)		hcd	0	0.0023	0	0.0036	6.80E-05	0.027	R2	Neutral
979 | 781232	1	334	343	T.NLC[+57.02146]PFGEVFN[+1403.50732]AT.R	T.NLCPFGEVFNAT.R	N10(NGlycan / 1403.5073)	HexNAc(3)Hex(4)Fuc(1)	9.50E-05	0.037	4.02	298	205.2	205.2	2	1386.5701	1386.5699	0.13		2772.1329	2772.1326	Non	10	>sp|nCoV-1 nCoV-2P with signal peptide and tags	2	58.788	controllerType=0 controllerNumber=1 scan=22969	C3(Carbamidomethyl / 57.0215)		hcd	0	0	0	0	4.50E-05	0.018	R2	Complex/Fuc
980 | 781392	1	334	343	T.NLC[+57.02146]PFGEVFN[+1378.47569]AT.R	T.NLCPFGEVFNAT.R	N10(NGlycan / 1378.4757)	HexNAc(2)Hex(6)	0.00021	0.077	3.69	243.6	166.3	166.3	2	1374.0575	1374.0541	2.49		2747.1078	2747.1009	Non	10	>sp|nCoV-1 nCoV-2P with signal peptide and tags	2	58.8255	controllerType=0 controllerNumber=1 scan=22985	C3(Carbamidomethyl / 57.0215)		hcd	0	0.0023	0	0.0036	6.70E-05	0.026	R2	Oligomannose
981 | 782352	1	334	343	T.NLC[+57.02146]PFGEVFN[+1257.44941]AT.R	T.NLCPFGEVFNAT.R	N10(NGlycan / 1257.4494)	HexNAc(3)Hex(4)	0.00018	0.067	3.75	264.4	150.7	150.7	2	1313.544	1313.541	2.29		2626.0807	2626.0747	Non	10	>sp|nCoV-1 nCoV-2P with signal peptide and tags	2	59.2806	controllerType=0 controllerNumber=1 scan=23174	C3(Carbamidomethyl / 57.0215)		hcd	0	0.0006	0	0.00095	6.20E-05	0.024	R2	Neutral
982 | 781992	1	334	343	T.NLC[+57.02146]PFGEVFN[+1241.45450]AT.R	T.NLCPFGEVFNAT.R	N10(NGlycan / 1241.4545)	HexNAc(3)Hex(3)Fuc(1)	0.00026	0.095	3.59	254.4	136.6	136.6	2	1305.5464	1305.5435	2.23		2610.0856	2610.0798	Non	10	>sp|nCoV-1 nCoV-2P with signal peptide and tags	2	59.123	controllerType=0 controllerNumber=1 scan=23109	C3(Carbamidomethyl / 57.0215)		hcd	0	0.0033	0	0.0052	7.40E-05	0.029	R2	Complex/Fuc
983 | 781792	1	334	343	T.NLC[+57.02146]PFGEVFN[+1216.42286]AT.R	T.NLCPFGEVFNAT.R	N10(NGlycan / 1216.4229)	HexNAc(2)Hex(5)	3.10E-05	0.013	4.5	491	295.6	295.6	2	1293.0297	1293.0277	1.55		2585.0521	2585.0481	Non	10	>sp|nCoV-1 nCoV-2P with signal peptide and tags	2	59.0642	controllerType=0 controllerNumber=1 scan=23085	C3(Carbamidomethyl / 57.0215)		hcd	0	0	0	0	6.20E-06	0.0025	R2	Oligomannose
984 | 753072	1	339	343	F.GEVFN[+2059.73493]AT.R	F.GEVFNAT.R	N5(NGlycan / 2059.7349)	HexNAc(4)Hex(5)Fuc(1)NeuAc(1)	0.00076	0.24	3.12	377.7	3.2	3.2	2	1399.045	1399.0443	0.46		2797.0827	2797.0814	Non	5	>sp|nCoV-1 nCoV-2P with signal peptide and tags	2	44.1176	controllerType=0 controllerNumber=1 scan=16791			hcd	0	0.011	0	0.017	0.00015	0.055	R2	Complex/NeuAc+Fuc
985 | 755312	1	339	343	F.GEVFN[+2059.73493]AT.R	F.GEVFNAT.R	N5(NGlycan / 2059.7349)	HexNAc(4)Hex(5)Fuc(1)NeuAc(1)	0.00075	0.23	3.12	373.8	18.2	18.2	2	1399.0453	1399.0443	0.72		2797.0834	2797.0814	Non	5	>sp|nCoV-1 nCoV-2P with signal peptide and tags	2	44.7234	controllerType=0 controllerNumber=1 scan=17048			hcd	0	0.011	0	0.017	0.00014	0.055	R2	Complex/NeuAc+Fuc
986 | 744192	1	339	343	F.GEVFN[+1971.71889]AT.R	F.GEVFNAT.R	N5(NGlycan / 1971.7189)	HexNAc(5)Hex(5)Fuc(1)	0.00049	0.17	3.31	361.1	21.2	21.2	2	1355.038	1355.0363	1.26		2709.0687	2709.0653	Non	5	>sp|nCoV-1 nCoV-2P with signal peptide and tags	2	37.7012	controllerType=0 controllerNumber=1 scan=14026			hcd	0	0.0064	0	0.01	9.60E-05	0.038	R2	Complex/Fuc
987 | 744472	1	339	343	F.GEVFN[+1809.66607]AT.R	F.GEVFNAT.R	N5(NGlycan / 1809.6661)	HexNAc(5)Hex(4)Fuc(1)	0.0008	0.24	3.1	357.2	12.1	12.1	2	1274.0113	1274.0099	1.08		2547.0153	2547.0125	Non	5	>sp|nCoV-1 nCoV-2P with signal peptide and tags	2	37.9359	controllerType=0 controllerNumber=1 scan=14127			hcd	0	0.011	0	0.017	0.00015	0.058	R2	Complex/Fuc
988 | 743752	1	339	343	F.GEVFN[+1768.63952]AT.R	F.GEVFNAT.R	N5(NGlycan / 1768.6395)	HexNAc(4)Hex(5)Fuc(1)	0.0011	0.31	2.96	339.1	19.3	19.3	2	1253.4952	1253.4966	-1.16		2505.983	2505.986	Non	5	>sp|nCoV-1 nCoV-2P with signal peptide and tags	2	37.4267	controllerType=0 controllerNumber=1 scan=13909			hcd	0	0.02	0	0.031	0.00022	0.083	R2	Complex/Fuc
989 | 744912	1	339	343	F.GEVFN[+1647.61324]AT.R	F.GEVFNAT.R	N5(NGlycan / 1647.6132)	HexNAc(5)Hex(3)Fuc(1)	0.00082	0.25	3.08	355.3	19.4	19.4	2	1192.9834	1192.9835	-0.03		2384.9596	2384.9597	Non	5	>sp|nCoV-1 nCoV-2P with signal peptide and tags	2	38.2106	controllerType=0 controllerNumber=1 scan=14245			hcd	0	0.013	0	0.019	0.00016	0.061	R2	Complex/Fuc
990 | 666023	1	339	343	F.GEVFN[+1444.53387]AT.R	F.GEVFNAT.R	N5(NGlycan / 1444.5339)	HexNAc(4)Hex(3)Fuc(1)	0.00059	0.19	3.23	358.1	20	20	2	1091.4457	1091.4438	1.76		2181.8842	2181.8803	Non	5	>sp|nCoV-1 nCoV-2P with signal peptide and tags	2	38.0682	controllerType=0 controllerNumber=1 scan=14184			hcd	0	0.0077	0	0.012	0.00011	0.043	R2	Complex/Fuc
1793 | 822603	1	596	603	V.SVITPGTN[+1768.63952]TSNQVA.V	V.SVITPGTNTSNQVA.V	N8(NGlycan / 1768.6395)	HexNAc(4)Hex(5)Fuc(1)	8.70E-05	0.034	4.06	314	296.1	296.1	2	1579.1774	1579.1742	2.04		3157.3475	3157.3411	Non	8	>sp|nCoV-1 nCoV-2P with signal peptide and tags	2	38.7143	controllerType=0 controllerNumber=1 scan=14461			hcd	0	0	0	0	4.10E-05	0.016	R2	Complex/Fuc
1794 | 821323	1	596	603	V.SVITPGTN[+2133.77171]TS.N	V.SVITPGTNTS.N	N8(NGlycan / 2133.7717)	HexNAc(5)Hex(6)Fuc(1)	0.0035	0.59	2.46	152	121.3	121.3	2	1555.641	1555.6368	2.74		3110.2748	3110.2663	Non	8	>sp|nCoV-1 nCoV-2P with signal peptide and tags	2	34.5949	controllerType=0 controllerNumber=1 scan=12697			hcd	0	0.042	0	0.063	0.00049	0.16	R2	Complex/Fuc
1795 | 824483	1	596	603	V.SVITPGTN[+1606.58669]TSNQVAV.L	V.SVITPGTNTSNQVAV.L	N8(NGlycan / 1606.5867)	HexNAc(4)Hex(4)Fuc(1)	0.00017	0.064	3.77	255.7	255.7	255.7	2	1547.6861	1547.682	2.64		3094.3649	3094.3567	Non	8	>sp|nCoV-1 nCoV-2P with signal peptide and tags	2	43.5427	controllerType=0 controllerNumber=1 scan=16547			hcd	0	0.00061	0	0.00096	6.00E-05	0.024	R2	Complex/Fuc
1796 | 824643	1	596	603	V.SVITPGTN[+1606.58669]TSNQVAV.L	V.SVITPGTNTSNQVAV.L	N8(NGlycan / 1606.5867)	HexNAc(4)Hex(4)Fuc(1)	0.0011	0.31	2.96	188	173.7	173.7	2	1547.6842	1547.682	1.46		3094.3612	3094.3567	Non	8	>sp|nCoV-1 nCoV-2P with signal peptide and tags	2	43.6517	controllerType=0 controllerNumber=1 scan=16594			hcd	0	0.02	0	0.00096	0.00022	0.083	R2	Complex/Fuc
1797 | 822843	1	596	603	V.SVITPGTN[+1768.63952]TSNQV.A	V.SVITPGTNTSNQV.A	N8(NGlycan / 1768.6395)	HexNAc(4)Hex(5)Fuc(1)	7.80E-05	0.031	4.11	352.7	352.7	352.7	2	1543.6589	1543.6556	2.08		3086.3104	3086.304	Non	8	>sp|nCoV-1 nCoV-2P with signal peptide and tags	2	39.0098	controllerType=0 controllerNumber=1 scan=14588			hcd	0	0	0	0	3.20E-05	0.013	R2	Complex/Fuc
1799 | 824603	1	596	603	V.SVITPGTN[+1565.56014]TSNQVAV.L	V.SVITPGTNTSNQVAV.L	N8(NGlycan / 1565.5601)	HexNAc(3)Hex(5)Fuc(1)	0.0041	0.63	2.39	159.9	159.9	159.9	2	1527.1745	1527.1687	3.78		3053.3417	3053.3302	Non	8	>sp|nCoV-1 nCoV-2P with signal peptide and tags	2	43.645	controllerType=0 controllerNumber=1 scan=16591			hcd	0	0.056	0	0.082	0.00065	0.2	R2	Complex/Fuc
1800 | 752472	1	596	603	V.SVITPGTN[+1444.53387]TSNQVAV.L	V.SVITPGTNTSNQVAV.L	N8(NGlycan / 1444.5339)	HexNAc(4)Hex(3)Fuc(1)	7.30E-05	0.029	4.13	477.3	338.5	338.5	2	1466.6601	1466.6556	3.07		2932.3129	2932.3039	Non	8	>sp|nCoV-1 nCoV-2P with signal peptide and tags	2	43.8207	controllerType=0 controllerNumber=1 scan=16666			hcd	0	0	0	0	2.00E-05	0.0082	R2	Complex/Fuc
1801 | 752032	1	596	603	V.SVITPGTN[+1419.50224]TSNQVAV.L	V.SVITPGTNTSNQVAV.L	N8(NGlycan / 1419.5022)	HexNAc(3)Hex(5)	3.90E-05	0.016	4.41	487.7	273.9	273.9	2	1454.1435	1454.1398	2.55		2907.2797	2907.2722	Non	8	>sp|nCoV-1 nCoV-2P with signal peptide and tags	2	43.6428	controllerType=0 controllerNumber=1 scan=16590			hcd	0	0	0	0	8.00E-06	0.0032	R2	Neutral
1802 | 751912	1	596	603	V.SVITPGTN[+1378.47569]TSNQVAV.L	V.SVITPGTNTSNQVAV.L	N8(NGlycan / 1378.4757)	HexNAc(2)Hex(6)	2.00E-05	0.0081	4.69	478.4	269	269	2	1433.6268	1433.6265	0.18		2866.2462	2866.2457	Non	8	>sp|nCoV-1 nCoV-2P with signal peptide and tags	2	43.5405	controllerType=0 controllerNumber=1 scan=16546			hcd	0	0	0	0	4.00E-06	0.0016	R2	Oligomannose
1803 | 741632	1	596	603	V.SVITPGTN[+1768.63952]TS.N	V.SVITPGTNTS.N	N8(NGlycan / 1768.6395)	HexNAc(4)Hex(5)Fuc(1)	8.00E-05	0.032	4.09	453	168.6	168.6	2	1373.076	1373.0707	3.85		2745.1447	2745.1341	Non	8	>sp|nCoV-1 nCoV-2P with signal peptide and tags	2	35.0614	controllerType=0 controllerNumber=1 scan=12896			hcd	0	0	0	0	3.60E-05	0.014	R2	Complex/Fuc
1804 | 752152	1	596	603	V.SVITPGTN[+1216.42286]TSNQVAV.L	V.SVITPGTNTSNQVAV.L	N8(NGlycan / 1216.4229)	HexNAc(2)Hex(5)	9.90E-07	0.0004	6	569.2	399.9	399.9	2	1352.602	1352.6001	1.4		2704.1967	2704.1929	Non	8	>sp|nCoV-1 nCoV-2P with signal peptide and tags	2	43.7267	controllerType=0 controllerNumber=1 scan=16625			hcd	0	0	0	0	1.60E-07	6.50E-05	R2	Oligomannose
1805 | 745672	1	596	603	V.SVITPGTN[+1216.42286]TSNQVA.V	V.SVITPGTNTSNQVA.V	N8(NGlycan / 1216.4229)	HexNAc(2)Hex(5)	7.50E-05	0.03	4.12	460.6	288.1	288.1	2	1303.0706	1303.0659	3.63		2605.1339	2605.1245	Non	8	>sp|nCoV-1 nCoV-2P with signal peptide and tags	2	39.0262	controllerType=0 controllerNumber=1 scan=14595			hcd	0	0	0	0	2.70E-05	0.011	R2	Oligomannose
1806 | 741752	1	596	603	V.SVITPGTN[+1606.58669]TS.N	V.SVITPGTNTS.N	N8(NGlycan / 1606.5867)	HexNAc(4)Hex(4)Fuc(1)	7.50E-05	0.03	4.12	404.6	142.9	142.9	2	1292.0452	1292.0443	0.73		2583.0831	2583.0813	Non	8	>sp|nCoV-1 nCoV-2P with signal peptide and tags	2	35.3528	controllerType=0 controllerNumber=1 scan=13021			hcd	0	0	0	0	2.70E-05	0.011	R2	Complex/Fuc
1807 | 741592	1	596	603	V.SVITPGTN[+1581.55506]TS.N	V.SVITPGTNTS.N	N8(NGlycan / 1581.5551)	HexNAc(3)Hex(6)	5.30E-05	0.021	4.28	447.6	198	198	2	1279.5284	1279.5285	-0.07		2558.0494	2558.0496	Non	8	>sp|nCoV-1 nCoV-2P with signal peptide and tags	2	34.9507	controllerType=0 controllerNumber=1 scan=12849			hcd	0	0	0	0	1.20E-05	0.0049	R2	Neutral
1808 | 741832	1	596	603	V.SVITPGTN[+1565.56014]TS.N	V.SVITPGTNTS.N	N8(NGlycan / 1565.5601)	HexNAc(3)Hex(5)Fuc(1)	0.00013	0.05	3.89	360.5	171.5	171.5	2	1271.5279	1271.531	-2.45		2542.0485	2542.0547	Non	8	>sp|nCoV-1 nCoV-2P with signal peptide and tags	2	35.3749	controllerType=0 controllerNumber=1 scan=13031			hcd	0	0	0	0	5.40E-05	0.021	R2	Complex/Fuc
1809 | 745992	1	596	603	V.SVITPGTN[+1216.42286]TSNQV.A	V.SVITPGTNTSNQV.A	N8(NGlycan / 1216.4229)	HexNAc(2)Hex(5)	9.90E-07	0.0004	6	569.2	442	442	2	1267.5496	1267.5473	1.81		2534.0919	2534.0873	Non	8	>sp|nCoV-1 nCoV-2P with signal peptide and tags	2	39.3113	controllerType=0 controllerNumber=1 scan=14719			hcd	0	0	0	0	1.60E-07	6.40E-05	R2	Oligomannose
1810 | 742232	1	596	603	V.SVITPGTN[+1444.53387]TS.N	V.SVITPGTNTS.N	N8(NGlycan / 1444.5339)	HexNAc(4)Hex(3)Fuc(1)	7.40E-05	0.029	4.13	424.5	162.7	162.7	2	1211.019	1211.0179	0.91		2421.0307	2421.0284	Non	8	>sp|nCoV-1 nCoV-2P with signal peptide and tags	2	35.6102	controllerType=0 controllerNumber=1 scan=13129			hcd	0	0	0	0	2.20E-05	0.0086	R2	Complex/Fuc
1811 | 741712	1	596	603	V.SVITPGTN[+1419.50224]TS.N	V.SVITPGTNTS.N	N8(NGlycan / 1419.5022)	HexNAc(3)Hex(5)	8.20E-05	0.032	4.08	434.9	183	183	2	1198.5054	1198.502	2.82		2396.0036	2395.9968	Non	8	>sp|nCoV-1 nCoV-2P with signal peptide and tags	2	35.1019	controllerType=0 controllerNumber=1 scan=12914			hcd	0	0	0	0	3.80E-05	0.015	R2	Neutral
1812 | 742192	1	596	603	V.SVITPGTN[+1403.50732]TS.N	V.SVITPGTNTS.N	N8(NGlycan / 1403.5073)	HexNAc(3)Hex(4)Fuc(1)	8.50E-05	0.033	4.07	339.3	167.5	167.5	2	1190.5068	1190.5046	1.83		2380.0062	2380.0019	Non	8	>sp|nCoV-1 nCoV-2P with signal peptide and tags	2	35.6014	controllerType=0 controllerNumber=1 scan=13125			hcd	0	0	0	0	4.00E-05	0.016	R2	Complex/Fuc
1813 | 741552	1	596	603	V.SVITPGTN[+1378.47569]TS.N	V.SVITPGTNTS.N	N8(NGlycan / 1378.4757)	HexNAc(2)Hex(6)	8.10E-05	0.032	4.09	398.1	163.9	163.9	2	1177.9919	1177.9888	2.63		2354.9765	2354.9703	Non	8	>sp|nCoV-1 nCoV-2P with signal peptide and tags	2	34.9441	controllerType=0 controllerNumber=1 scan=12846			hcd	0	0	0	0	3.60E-05	0.014	R2	Oligomannose
1814 | 664903	1	596	603	V.SVITPGTN[+1257.44941]TS.N	V.SVITPGTNTS.N	N8(NGlycan / 1257.4494)	HexNAc(3)Hex(4)	6.30E-05	0.025	4.2	413.2	209.9	209.9	2	1117.4762	1117.4756	0.55		2233.9452	2233.944	Non	8	>sp|nCoV-1 nCoV-2P with signal peptide and tags	2	35.4974	controllerType=0 controllerNumber=1 scan=13083			hcd	0	0	0	0	1.50E-05	0.0062	R2	Neutral
1815 | 664743	1	596	603	V.SVITPGTN[+1216.42286]TS.N	V.SVITPGTNTS.N	N8(NGlycan / 1216.4229)	HexNAc(2)Hex(5)	3.30E-05	0.013	4.48	503.4	222.9	222.9	2	1096.9643	1096.9624	1.75		2192.9213	2192.9174	Non	8	>sp|nCoV-1 nCoV-2P with signal peptide and tags	2	35.2085	controllerType=0 controllerNumber=1 scan=12959			hcd	0	0	0	0	6.80E-06	0.0027	R2	Oligomannose
1816 | 822523	1	598	603	V.ITPGTN[+1768.63952]TSNQVAV.L	V.ITPGTNTSNQVAV.L	N6(NGlycan / 1768.6395)	HexNAc(4)Hex(5)Fuc(1)	0.0001	0.039	4	266.7	162.9	162.9	2	1535.6584	1535.6582	0.12		3070.3095	3070.3091	Non	6	>sp|nCoV-1 nCoV-2P with signal peptide and tags	2	38.6702	controllerType=0 controllerNumber=1 scan=14443			hcd	0	0	0	0	4.70E-05	0.019	R2	Complex/Fuc
1817 | 740992	1	598	603	V.ITPGTN[+1768.63952]TSNQVA.V	V.ITPGTNTSNQVA.V	N6(NGlycan / 1768.6395)	HexNAc(4)Hex(5)Fuc(1)	0.0027	0.53	2.56	219.8	77.5	77.5	2	1486.1244	1486.124	0.31		2971.2416	2971.2407	Non	6	>sp|nCoV-1 nCoV-2P with signal peptide and tags	2	33.6173	controllerType=0 controllerNumber=1 scan=12276			hcd	0	0.032	0	0.048	0.00034	0.12	R2	Complex/Fuc
1818 | 741192	1	598	603	V.ITPGTN[+1768.63952]TSNQV.A	V.ITPGTNTSNQV.A	N6(NGlycan / 1768.6395)	HexNAc(4)Hex(5)Fuc(1)	0.00026	0.094	3.59	317.3	118.1	118.1	2	1450.6033	1450.6054	-1.45		2900.1994	2900.2036	Non	6	>sp|nCoV-1 nCoV-2P with signal peptide and tags	2	33.798	controllerType=0 controllerNumber=1 scan=12354			hcd	0	0.0033	0	0.0053	7.40E-05	0.029	R2	Complex/Fuc
1819 | 737872	1	598	603	V.ITPGTN[+1768.63952]TS.N	V.ITPGTNTS.N	N6(NGlycan / 1768.6395)	HexNAc(4)Hex(5)Fuc(1)	0.00088	0.26	3.06	293.8	25.5	25.5	2	1280.0224	1280.0205	1.5		2559.0375	2559.0336	Non	6	>sp|nCoV-1 nCoV-2P with signal peptide and tags	2	29.1655	controllerType=0 controllerNumber=1 scan=10375			hcd	0	0.013	0	0.019	0.00018	0.066	R2	Complex/Fuc
1820 | 745552	1	598	603	V.ITPGTN[+1216.42286]TSNQVAV.L	V.ITPGTNTSNQVAV.L	N6(NGlycan / 1216.4229)	HexNAc(2)Hex(5)	2.50E-05	0.01	4.6	455.5	260.7	260.7	2	1259.5505	1259.5499	0.48		2518.0936	2518.0924	Non	6	>sp|nCoV-1 nCoV-2P with signal peptide and tags	2	38.9396	controllerType=0 controllerNumber=1 scan=14557			hcd	0	0	0	0	4.80E-06	0.0019	R2	Oligomannose
1821 | 741072	1	598	603	V.ITPGTN[+1216.42286]TSNQVA.V	V.ITPGTNTSNQVA.V	N6(NGlycan / 1216.4229)	HexNAc(2)Hex(5)	0.00017	0.064	3.77	298.7	118.6	118.6	2	1210.017	1210.0156	1.13		2419.0267	2419.024	Non	6	>sp|nCoV-1 nCoV-2P with signal peptide and tags	2	33.7231	controllerType=0 controllerNumber=1 scan=12322			hcd	0	0.0006	0	0.00096	6.00E-05	0.024	R2	Oligomannose
1823 | 742152	1	599	603	I.TPGTN[+1768.63952]TSNQVAV.L	I.TPGTNTSNQVAV.L	N5(NGlycan / 1768.6395)	HexNAc(4)Hex(5)Fuc(1)	5.40E-05	0.021	4.27	459.1	211.3	211.3	2	1479.1187	1479.1162	1.72		2957.2301	2957.225	Non	5	>sp|nCoV-1 nCoV-2P with signal peptide and tags	2	35.5728	controllerType=0 controllerNumber=1 scan=13114			hcd	0	0	0	0	1.30E-05	0.005	R2	Complex/Fuc
1824 | 738552	1	599	603	I.TPGTN[+1768.63952]TSNQVA.V	I.TPGTNTSNQVA.V	N5(NGlycan / 1768.6395)	HexNAc(4)Hex(5)Fuc(1)	0.00021	0.079	3.68	311.9	130.1	130.1	2	1429.586	1429.5819	2.83		2858.1647	2858.1566	Non	5	>sp|nCoV-1 nCoV-2P with signal peptide and tags	2	30.1135	controllerType=0 controllerNumber=1 scan=10780			hcd	0	0.0023	0	0.0036	6.80E-05	0.027	R2	Complex/Fuc
1825 | 742472	1	599	603	I.TPGTN[+1606.58669]TSNQVAV.L	I.TPGTNTSNQVAV.L	N5(NGlycan / 1606.5867)	HexNAc(4)Hex(4)Fuc(1)	5.30E-05	0.021	4.28	417	262.1	262.1	2	1398.091	1398.0897	0.89		2795.1747	2795.1722	Non	5	>sp|nCoV-1 nCoV-2P with signal peptide and tags	2	35.803	controllerType=0 controllerNumber=1 scan=13212			hcd	0	0	0	0	1.20E-05	0.0049	R2	Complex/Fuc
1826 | 738632	1	599	603	I.TPGTN[+1768.63952]TSNQV.A	I.TPGTNTSNQV.A	N5(NGlycan / 1768.6395)	HexNAc(4)Hex(5)Fuc(1)	5.00E-05	0.02	4.3	448.3	213.6	213.6	2	1394.0658	1394.0634	1.76		2787.1244	2787.1195	Non	5	>sp|nCoV-1 nCoV-2P with signal peptide and tags	2	30.1993	controllerType=0 controllerNumber=1 scan=10815			hcd	0	0	0	0	1.10E-05	0.0044	R2	Complex/Fuc
1827 | 742032	1	599	603	I.TPGTN[+1581.55506]TSNQVAV.L	I.TPGTNTSNQVAV.L	N5(NGlycan / 1581.5551)	HexNAc(3)Hex(6)	0.00011	0.043	3.96	354	211.9	211.9	2	1385.5787	1385.5739	3.42		2770.15	2770.1406	Non	5	>sp|nCoV-1 nCoV-2P with signal peptide and tags	2	35.5308	controllerType=0 controllerNumber=1 scan=13096			hcd	0	0	0	0	4.90E-05	0.019	R2	Neutral
1828 | 742392	1	599	603	I.TPGTN[+1565.56014]TSNQVAV.L	I.TPGTNTSNQVAV.L	N5(NGlycan / 1565.5601)	HexNAc(3)Hex(5)Fuc(1)	0.00015	0.056	3.84	287.4	126.9	126.9	2	1377.5789	1377.5765	1.77		2754.1505	2754.1457	Non	5	>sp|nCoV-1 nCoV-2P with signal peptide and tags	2	35.7655	controllerType=0 controllerNumber=1 scan=13197			hcd	0	0.00063	0	0.00099	5.70E-05	0.022	R2	Complex/Fuc
1829 | 741952	1	599	603	I.TPGTN[+1540.52851]TSNQVAV.L	I.TPGTNTSNQVAV.L	N5(NGlycan / 1540.5285)	HexNAc(2)Hex(7)	7.00E-05	0.028	4.16	383.9	217.8	217.8	2	1365.0614	1365.0606	0.58		2729.1156	2729.114	Non	5	>sp|nCoV-1 nCoV-2P with signal peptide and tags	2	35.4254	controllerType=0 controllerNumber=1 scan=13053			hcd	0	0	0	0	1.80E-05	0.007	R2	Oligomannose
1830 | 738672	1	599	603	I.TPGTN[+1606.58669]TSNQVA.V	I.TPGTNTSNQVA.V	N5(NGlycan / 1606.5867)	HexNAc(4)Hex(4)Fuc(1)	0.00017	0.064	3.77	298.4	117.2	117.2	2	1348.5573	1348.5555	1.31		2696.1073	2696.1038	Non	5	>sp|nCoV-1 nCoV-2P with signal peptide and tags	2	30.2972	controllerType=0 controllerNumber=1 scan=10856			hcd	0	0.0006	0	0.00096	6.00E-05	0.024	R2	Complex/Fuc
1831 | 738192	1	599	603	I.TPGTN[+1581.55506]TSNQVA.V	I.TPGTNTSNQVA.V	N5(NGlycan / 1581.5551)	HexNAc(3)Hex(6)	0.0048	0.66	2.32	185.5	51.1	51.1	2	1336.0411	1336.0397	1.01		2671.0748	2671.0722	Non	5	>sp|nCoV-1 nCoV-2P with signal peptide and tags	2	29.8644	controllerType=0 controllerNumber=1 scan=10674			hcd	0	0.069	0	0.098	0.00078	0.24	R2	Neutral
1832 | 742712	1	599	603	I.TPGTN[+1444.53387]TSNQVAV.L	I.TPGTNTSNQVAV.L	N5(NGlycan / 1444.5339)	HexNAc(4)Hex(3)Fuc(1)	8.50E-05	0.034	4.07	432.1	235.6	235.6	2	1317.0678	1317.0633	3.39		2633.1283	2633.1194	Non	5	>sp|nCoV-1 nCoV-2P with signal peptide and tags	2	36.0121	controllerType=0 controllerNumber=1 scan=13303			hcd	0	0	0	0	4.00E-05	0.016	R2	Complex/Fuc
1833 | 738752	1	599	603	I.TPGTN[+1606.58669]TSNQV.A	I.TPGTNTSNQV.A	N5(NGlycan / 1606.5867)	HexNAc(4)Hex(4)Fuc(1)	0.00097	0.28	3.02	235.7	70.7	70.7	2	1313.0408	1313.037	2.93		2625.0744	2625.0667	Non	5	>sp|nCoV-1 nCoV-2P with signal peptide and tags	2	30.3553	controllerType=0 controllerNumber=1 scan=10881			hcd	0	0.015	0	0.023	0.00019	0.072	R2	Complex/Fuc
1834 | 742312	1	599	603	I.TPGTN[+1419.50224]TSNQVAV.L	I.TPGTNTSNQVAV.L	N5(NGlycan / 1419.5022)	HexNAc(3)Hex(5)	7.80E-05	0.031	4.11	429.3	248.7	248.7	2	1304.55	1304.5475	1.89		2608.0927	2608.0877	Non	5	>sp|nCoV-1 nCoV-2P with signal peptide and tags	2	35.7038	controllerType=0 controllerNumber=1 scan=13170			hcd	0	0	0	0	3.20E-05	0.013	R2	Neutral
1835 | 742672	1	599	603	I.TPGTN[+1403.50732]TSNQVAV.L	I.TPGTNTSNQVAV.L	N5(NGlycan / 1403.5073)	HexNAc(3)Hex(4)Fuc(1)	8.60E-05	0.034	4.07	390.6	197.6	197.6	2	1296.554	1296.5501	3.04		2592.1007	2592.0928	Non	5	>sp|nCoV-1 nCoV-2P with signal peptide and tags	2	36.0077	controllerType=0 controllerNumber=1 scan=13301			hcd	0	0	0	0	4.00E-05	0.016	R2	Complex/Fuc
1836 | 742112	1	599	603	I.TPGTN[+1378.47569]TSNQVAV.L	I.TPGTNTSNQVAV.L	N5(NGlycan / 1378.4757)	HexNAc(2)Hex(6)	7.40E-05	0.029	4.13	392.2	211.9	211.9	2	1284.0364	1284.0342	1.7		2567.0656	2567.0612	Non	5	>sp|nCoV-1 nCoV-2P with signal peptide and tags	2	35.5629	controllerType=0 controllerNumber=1 scan=13110			hcd	0	0	0	0	2.20E-05	0.0089	R2	Oligomannose
1837 | 738072	1	599	603	I.TPGTN[+1378.47569]TSNQVA.V	I.TPGTNTSNQVA.V	N5(NGlycan / 1378.4757)	HexNAc(2)Hex(6)	0.00082	0.25	3.09	223.9	52.6	52.6	2	1234.5005	1234.5	0.41		2467.9938	2467.9928	Non	5	>sp|nCoV-1 nCoV-2P with signal peptide and tags	2	29.8088	controllerType=0 controllerNumber=1 scan=10650			hcd	0	0.013	0	0.019	0.00016	0.061	R2	Oligomannose
1838 | 742752	1	599	603	I.TPGTN[+1257.44941]TSNQVAV.L	I.TPGTNTSNQVAV.L	N5(NGlycan / 1257.4494)	HexNAc(3)Hex(4)	0.00015	0.056	3.84	286.7	129.5	129.5	2	1223.5229	1223.5211	1.45		2446.0385	2446.0349	Non	5	>sp|nCoV-1 nCoV-2P with signal peptide and tags	2	36.0351	controllerType=0 controllerNumber=1 scan=13313			hcd	0	0.00063	0	0.00099	5.70E-05	0.022	R2	Neutral
1839 | 742352	1	599	603	I.TPGTN[+1216.42286]TSNQVAV.L	I.TPGTNTSNQVAV.L	N5(NGlycan / 1216.4229)	HexNAc(2)Hex(5)	7.40E-05	0.029	4.13	442.7	201.2	201.2	2	1203.0068	1203.0078	-0.89		2405.0062	2405.0084	Non	5	>sp|nCoV-1 nCoV-2P with signal peptide and tags	2	35.7588	controllerType=0 controllerNumber=1 scan=13194			hcd	0	0	0	0	2.50E-05	0.0099	R2	Oligomannose
1840 | 738112	1	599	603	I.TPGTN[+1378.47569]TSNQV.A	I.TPGTNTSNQV.A	N5(NGlycan / 1378.4757)	HexNAc(2)Hex(6)	0.00019	0.072	3.72	272.8	103.1	103.1	2	1198.9811	1198.9815	-0.29		2396.955	2396.9557	Non	5	>sp|nCoV-1 nCoV-2P with signal peptide and tags	2	29.841	controllerType=0 controllerNumber=1 scan=10664			hcd	0	0.0023	0	0.0037	6.40E-05	0.025	R2	Oligomannose
1841 | 738432	1	599	603	I.TPGTN[+1216.42286]TSNQVA.V	I.TPGTNTSNQVA.V	N5(NGlycan / 1216.4229)	HexNAc(2)Hex(5)	8.20E-05	0.032	4.09	375.4	167.1	167.1	2	1153.4755	1153.4736	1.64		2305.9437	2305.94	Non	5	>sp|nCoV-1 nCoV-2P with signal peptide and tags	2	29.9947	controllerType=0 controllerNumber=1 scan=10730			hcd	0	0	0	0	3.70E-05	0.015	R2	Oligomannose
1842 | 660983	1	599	603	I.TPGTN[+1216.42286]TSNQV.A	I.TPGTNTSNQV.A	N5(NGlycan / 1216.4229)	HexNAc(2)Hex(5)	7.40E-05	0.029	4.13	444.3	192.2	192.2	2	1117.9572	1117.9551	1.91		2234.9071	2234.9028	Non	5	>sp|nCoV-1 nCoV-2P with signal peptide and tags	2	30.0396	controllerType=0 controllerNumber=1 scan=10749			hcd	0	0	0	0	2.20E-05	0.0087	R2	Oligomannose
1843 | 662903	1	601	603	P.GTN[+1216.42286]TSNQVAV.L	P.GTNTSNQVAV.L	N3(NGlycan / 1216.4229)	HexNAc(2)Hex(5)	0.00013	0.048	3.9	296.2	125.9	125.9	2	1103.9585	1103.9576	0.85		2206.9098	2206.9079	Non	3	>sp|nCoV-1 nCoV-2P with signal peptide and tags	2	32.9162	controllerType=0 controllerNumber=1 scan=11975			hcd	0	0	0	0	5.20E-05	0.021	R2	Oligomannose
1845 | 766752	1	610	616	A.VLYQDVN[+1444.53387]C[+57.02146]TEVPV.A	A.VLYQDVNCTEVPV.A	N7(NGlycan / 1444.5339)	HexNAc(4)Hex(3)Fuc(1)	0.0003	0.11	3.52	235.6	136.7	136.7	2	1490.6449	1490.6411	2.59		2980.2826	2980.2749	Non	7	>sp|nCoV-1 nCoV-2P with signal peptide and tags	2	50.1003	controllerType=0 controllerNumber=1 scan=19336	C8(Carbamidomethyl / 57.0215)		hcd	0	0.0037	0	0.006	7.90E-05	0.031	R2	Complex/Fuc
1848 | 828643	1	611	616	V.LYQDVN[+1647.61324]C[+57.02146]TEVPV.A	V.LYQDVNCTEVPV.A	N6(NGlycan / 1647.6132)	HexNAc(5)Hex(3)Fuc(1)	0.0045	0.65	2.35	174.3	174.3	174.3	2	1542.6519	1542.6466	3.46		3084.2965	3084.2859	Non	6	>sp|nCoV-1 nCoV-2P with signal peptide and tags	2	47.1965	controllerType=0 controllerNumber=1 scan=18099	C7(Carbamidomethyl / 57.0215)		hcd	0	0.061	0	0.088	0.00072	0.22	R2	Complex/Fuc
1852 | 759352	1	611	616	V.LYQDVN[+1581.55506]C[+57.02146]TEVPV.A	V.LYQDVNCTEVPV.A	N6(NGlycan / 1581.5551)	HexNAc(3)Hex(6)	0.004	0.62	2.4	163.6	116.6	116.6	2	1509.6215	1509.6175	2.67		3018.2357	3018.2277	Non	6	>sp|nCoV-1 nCoV-2P with signal peptide and tags	2	47.123	controllerType=0 controllerNumber=1 scan=18067	C7(Carbamidomethyl / 57.0215)		hcd	0	0.052	0	0.078	0.00062	0.19	R2	Neutral
1853 | 759472	1	611	616	V.LYQDVN[+1565.56014]C[+57.02146]TEVPV.A	V.LYQDVNCTEVPV.A	N6(NGlycan / 1565.5601)	HexNAc(3)Hex(5)Fuc(1)	0.0035	0.59	2.46	166.9	156.4	156.4	2	1501.6235	1501.62	2.29		3002.2396	3002.2328	Non	6	>sp|nCoV-1 nCoV-2P with signal peptide and tags	2	47.1575	controllerType=0 controllerNumber=1 scan=18082	C7(Carbamidomethyl / 57.0215)		hcd	0	0.042	0	0.063	0.00048	0.15	R2	Complex/Fuc
1854 | 760232	1	611	616	V.LYQDVN[+1501.55533]C[+57.02146]TEVPV.A	V.LYQDVNCTEVPV.A	N6(NGlycan / 1501.5553)	HexNAc(5)Hex(3)	0.00017	0.064	3.77	309.9	106	106	2	1469.6209	1469.6176	2.24		2938.2345	2938.2279	Non	6	>sp|nCoV-1 nCoV-2P with signal peptide and tags	2	47.4361	controllerType=0 controllerNumber=1 scan=18200	C7(Carbamidomethyl / 57.0215)		hcd	0	0.00061	0	0.00096	6.00E-05	0.024	R2	Neutral
1855 | 759912	1	611	616	V.LYQDVN[+1460.52878]C[+57.02146]TEVPV.A	V.LYQDVNCTEVPV.A	N6(NGlycan / 1460.5288)	HexNAc(4)Hex(4)	0.00021	0.079	3.68	303.6	125.6	125.6	2	1449.1088	1449.1043	3.09		2897.2103	2897.2014	Non	6	>sp|nCoV-1 nCoV-2P with signal peptide and tags	2	47.3136	controllerType=0 controllerNumber=1 scan=18148	C7(Carbamidomethyl / 57.0215)		hcd	0	0.0023	0	0.0036	6.80E-05	0.027	R2	Neutral
1856 | 760072	1	611	616	V.LYQDVN[+1444.53387]C[+57.02146]TEVPV.A	V.LYQDVNCTEVPV.A	N6(NGlycan / 1444.5339)	HexNAc(4)Hex(3)Fuc(1)	7.40E-05	0.029	4.13	402.7	200.1	200.1	2	1441.1095	1441.1069	1.85		2881.2118	2881.2065	Non	6	>sp|nCoV-1 nCoV-2P with signal peptide and tags	2	47.4017	controllerType=0 controllerNumber=1 scan=18186	C7(Carbamidomethyl / 57.0215)		hcd	0	0	0	0	2.20E-05	0.0088	R2	Complex/Fuc
1857 | 760112	1	611	616	V.LYQDVN[+1403.50732]C[+57.02146]TEVPV.A	V.LYQDVNCTEVPV.A	N6(NGlycan / 1403.5073)	HexNAc(3)Hex(4)Fuc(1)	7.60E-05	0.03	4.12	401.3	278.4	278.4	2	1420.5971	1420.5936	2.45		2840.1869	2840.1799	Non	6	>sp|nCoV-1 nCoV-2P with signal peptide and tags	2	47.4106	controllerType=0 controllerNumber=1 scan=18190	C7(Carbamidomethyl / 57.0215)		hcd	0	0	0	0	2.90E-05	0.012	R2	Complex/Fuc
1858 | 774752	1	611	616	V.LYQDVN[+1216.42286]C[+57.02146]TEVPVAI.H	V.LYQDVNCTEVPVAI.H	N6(NGlycan / 1216.4229)	HexNAc(2)Hex(5)	0.00011	0.041	3.98	321	216.7	216.7	2	1419.117	1419.112	3.54		2837.2267	2837.2166	Non	6	>sp|nCoV-1 nCoV-2P with signal peptide and tags	2	54.1127	controllerType=0 controllerNumber=1 scan=21023	C7(Carbamidomethyl / 57.0215)		hcd	0	0	0	0	4.80E-05	0.019	R2	Oligomannose
1859 | 742592	1	611	616	V.LYQDVN[+1809.66607]C[+57.02146]T.E	V.LYQDVNCT.E	N6(NGlycan / 1809.6661)	HexNAc(5)Hex(4)Fuc(1)	7.90E-05	0.031	4.1	419.1	159	159	2	1411.5589	1411.5569	1.42		2822.1105	2822.1065	Non	6	>sp|nCoV-1 nCoV-2P with signal peptide and tags	2	35.9648	controllerType=0 controllerNumber=1 scan=13282	C7(Carbamidomethyl / 57.0215)		hcd	0	0	0	0	3.40E-05	0.013	R2	Complex/Fuc
1860 | 741912	1	611	616	V.LYQDVN[+1768.63952]C[+57.02146]T.E	V.LYQDVNCT.E	N6(NGlycan / 1768.6395)	HexNAc(4)Hex(5)Fuc(1)	4.20E-05	0.017	4.38	548.5	258.8	258.8	2	1391.0431	1391.0436	-0.34		2781.079	2781.0799	Non	6	>sp|nCoV-1 nCoV-2P with signal peptide and tags	2	35.3913	controllerType=0 controllerNumber=1 scan=13038	C7(Carbamidomethyl / 57.0215)		hcd	0	0	0	0	8.70E-06	0.0035	R2	Complex/Fuc
1861 | 760912	1	611	616	V.LYQDVN[+1298.47596]C[+57.02146]TEVPV.A	V.LYQDVNCTEVPV.A	N6(NGlycan / 1298.476)	HexNAc(4)Hex(3)	7.80E-05	0.031	4.11	443	220.3	220.3	2	1368.0833	1368.0779	3.93		2735.1593	2735.1486	Non	6	>sp|nCoV-1 nCoV-2P with signal peptide and tags	2	47.6461	controllerType=0 controllerNumber=1 scan=18291	C7(Carbamidomethyl / 57.0215)		hcd	0	0	0	0	3.20E-05	0.013	R2	Neutral
1862 | 775632	1	611	616	V.LYQDVN[+1095.39659]C[+57.02146]TEVPVAI.H	V.LYQDVNCTEVPVAI.H	N6(NGlycan / 1095.3966)	HexNAc(3)Hex(3)	0.00011	0.044	3.95	226.1	195.8	195.8	2	1358.5998	1358.5988	0.7		2716.1923	2716.1904	Non	6	>sp|nCoV-1 nCoV-2P with signal peptide and tags	2	54.5196	controllerType=0 controllerNumber=1 scan=21196	C7(Carbamidomethyl / 57.0215)		hcd	0	0	0	0	5.00E-05	0.02	R2	Neutral
1863 | 760712	1	611	616	V.LYQDVN[+1257.44941]C[+57.02146]TEVPV.A	V.LYQDVNCTEVPV.A	N6(NGlycan / 1257.4494)	HexNAc(3)Hex(4)	7.60E-05	0.03	4.12	400.4	169.5	169.5	2	1347.5668	1347.5646	1.61		2694.1264	2694.122	Non	6	>sp|nCoV-1 nCoV-2P with signal peptide and tags	2	47.5927	controllerType=0 controllerNumber=1 scan=18268	C7(Carbamidomethyl / 57.0215)		hcd	0	0	0	0	2.80E-05	0.011	R2	Neutral
1864 | 761032	1	611	616	V.LYQDVN[+1241.45450]C[+57.02146]TEVPV.A	V.LYQDVNCTEVPV.A	N6(NGlycan / 1241.4545)	HexNAc(3)Hex(3)Fuc(1)	0.00012	0.048	3.91	285.2	193.4	193.4	2	1339.5701	1339.5672	2.18		2678.1329	2678.1271	Non	6	>sp|nCoV-1 nCoV-2P with signal peptide and tags	2	47.7483	controllerType=0 controllerNumber=1 scan=18336	C7(Carbamidomethyl / 57.0215)		hcd	0	0	0	0	5.20E-05	0.02	R2	Complex/Fuc
1865 | 760272	1	611	616	V.LYQDVN[+1216.42286]C[+57.02146]TEVPV.A	V.LYQDVNCTEVPV.A	N6(NGlycan / 1216.4229)	HexNAc(2)Hex(5)	7.50E-05	0.03	4.12	422.9	216.3	216.3	2	1327.0539	1327.0514	1.89		2653.1005	2653.0955	Non	6	>sp|nCoV-1 nCoV-2P with signal peptide and tags	2	47.445	controllerType=0 controllerNumber=1 scan=18204	C7(Carbamidomethyl / 57.0215)		hcd	0	0	0	0	2.80E-05	0.011	R2	Oligomannose
1866 | 741872	1	611	616	V.LYQDVN[+1622.58161]C[+57.02146]T.E	V.LYQDVNCT.E	N6(NGlycan / 1622.5816)	HexNAc(4)Hex(5)	7.70E-05	0.03	4.12	494.9	199.4	199.4	2	1318.0129	1318.0147	-1.36		2635.0184	2635.022	Non	6	>sp|nCoV-1 nCoV-2P with signal peptide and tags	2	35.3891	controllerType=0 controllerNumber=1 scan=13037	C7(Carbamidomethyl / 57.0215)		hcd	0	0	0	0	3.00E-05	0.012	R2	Neutral
1867 | 761232	1	611	616	V.LYQDVN[+1095.39659]C[+57.02146]TEVPV.A	V.LYQDVNCTEVPV.A	N6(NGlycan / 1095.3966)	HexNAc(3)Hex(3)	0.00011	0.044	3.95	295.9	167	167	2	1266.5404	1266.5382	1.75		2532.0736	2532.0692	Non	6	>sp|nCoV-1 nCoV-2P with signal peptide and tags	2	47.8913	controllerType=0 controllerNumber=1 scan=18397	C7(Carbamidomethyl / 57.0215)		hcd	0	0	0	0	5.00E-05	0.02	R2	Neutral
1868 | 742072	1	611	616	V.LYQDVN[+1419.50224]C[+57.02146]T.E	V.LYQDVNCT.E	N6(NGlycan / 1419.5022)	HexNAc(3)Hex(5)	4.30E-05	0.017	4.36	505.3	219.1	219.1	2	1216.4767	1216.475	1.45		2431.9462	2431.9427	Non	6	>sp|nCoV-1 nCoV-2P with signal peptide and tags	2	35.5562	controllerType=0 controllerNumber=1 scan=13107	C7(Carbamidomethyl / 57.0215)		hcd	0	0	0	0	9.30E-06	0.0037	R2	Neutral
1869 | 664943	1	611	616	V.LYQDVN[+1216.42286]C[+57.02146]T.E	V.LYQDVNCT.E	N6(NGlycan / 1216.4229)	HexNAc(2)Hex(5)	4.50E-05	0.018	4.35	474.5	231.2	231.2	2	1114.9366	1114.9353	1.15		2228.8659	2228.8633	Non	6	>sp|nCoV-1 nCoV-2P with signal peptide and tags	2	35.575	controllerType=0 controllerNumber=1 scan=13115	C7(Carbamidomethyl / 57.0215)		hcd	0	0	0	0	9.90E-06	0.004	R2	Oligomannose
1870 | 824563	1	612	616	L.YQDVN[+1768.63952]C[+57.02146]TEVPV.A	L.YQDVNCTEVPV.A	N5(NGlycan / 1768.6395)	HexNAc(4)Hex(5)Fuc(1)	0.0037	0.6	2.43	156.2	156.2	156.2	2	1546.6208	1546.6177	2.01		3092.2343	3092.2281	Non	5	>sp|nCoV-1 nCoV-2P with signal peptide and tags	2	43.6064	controllerType=0 controllerNumber=1 scan=16574	C6(Carbamidomethyl / 57.0215)		hcd	0	0.049	0	0.073	0.00057	0.18	R2	Complex/Fuc
1913 | 878568	1	646	657	T.RAGC[+57.02146]LIGAEHVN[+3372.19016]NSYEC[+57.02146]DIPIGA.G	T.RAGCLIGAEHVNNSYECDIPIGA.G	N12(NGlycan / 3372.1902)	HexNAc(6)Hex(7)Fuc(1)NeuAc(3)	0.00026	0.097	3.58	277.7	75	75	4	1472.8418	1472.8444	-1.78		5888.3454	5888.3558	Non	12	>sp|nCoV-1 nCoV-2P with signal peptide and tags	2	57.3084	controllerType=0 controllerNumber=1 scan=22350	C4(Carbamidomethyl / 57.0215); C17(Carbamidomethyl / 57.0215)		hcd	0	0.0033	0	0.0052	7.40E-05	0.029	R2	Complex/NeuAc+Fuc
1914 | 858768	1	646	657	T.RAGC[+57.02146]LIGAEHVN[+2263.83471]NSYEC[+57.02146]DIPIGA.G	T.RAGCLIGAEHVNNSYECDIPIGA.G	N12(NGlycan / 2263.8347)	HexNAc(5)Hex(5)Fuc(3)	8.50E-05	0.033	4.07	245.3	158.8	76	3	1593.6677	1594.005	-1.8	-1	4778.9884	4780.0004	Non	12	>sp|nCoV-1 nCoV-2P with signal peptide and tags	2	48.2912	controllerType=0 controllerNumber=1 scan=18568	C4(Carbamidomethyl / 57.0215); C17(Carbamidomethyl / 57.0215)		hcd	0	0	0	0	4.00E-05	0.016	R2	Complex/Fuc
1916 | 858168	1	646	657	T.RAGC[+57.02146]LIGAEHVN[+2117.77680]NSYEC[+57.02146]DIPIGA.G	T.RAGCLIGAEHVNNSYECDIPIGA.G	N12(NGlycan / 2117.7768)	HexNAc(5)Hex(5)Fuc(2)	4.90E-05	0.02	4.31	257	215.7	215.7	3	1545.321	1545.319	1.28		4633.9484	4633.9425	Non	12	>sp|nCoV-1 nCoV-2P with signal peptide and tags	2	44.9611	controllerType=0 controllerNumber=1 scan=17151	C4(Carbamidomethyl / 57.0215); C17(Carbamidomethyl / 57.0215)		hcd	0	0	0	0	1.10E-05	0.0043	R2	Complex/Fuc
1917 | 858728	1	646	657	T.RAGC[+57.02146]LIGAEHVN[+2059.73493]NSYEC[+57.02146]DIPIGA.G	T.RAGCLIGAEHVNNSYECDIPIGA.G	N12(NGlycan / 2059.7349)	HexNAc(4)Hex(5)Fuc(1)NeuAc(1)	0.00044	0.15	3.35	207.5	189.6	189.6	3	1525.9732	1525.9717	0.97		4575.9051	4575.9006	Non	12	>sp|nCoV-1 nCoV-2P with signal peptide and tags	2	48.1704	controllerType=0 controllerNumber=1 scan=18517	C4(Carbamidomethyl / 57.0215); C17(Carbamidomethyl / 57.0215)		hcd	0	0.006	0	0.0097	9.30E-05	0.037	R2	Complex/NeuAc+Fuc
1918 | 858328	1	646	657	T.RAGC[+57.02146]LIGAEHVN[+2012.74544]NSYEC[+57.02146]DIPIGA.G	T.RAGCLIGAEHVNNSYECDIPIGA.G	N12(NGlycan / 2012.7454)	HexNAc(6)Hex(4)Fuc(1)	8.10E-05	0.032	4.09	226.4	165.9	165.9	3	1510.3097	1510.3086	0.79		4528.9147	4528.9111	Non	12	>sp|nCoV-1 nCoV-2P with signal peptide and tags	2	45.0008	controllerType=0 controllerNumber=1 scan=17168	C4(Carbamidomethyl / 57.0215); C17(Carbamidomethyl / 57.0215)		hcd	0	0	0	0	3.60E-05	0.014	R2	Complex/Fuc
1919 | 858288	1	646	657	T.RAGC[+57.02146]LIGAEHVN[+1971.71889]NSYEC[+57.02146]DIPIGA.G	T.RAGCLIGAEHVNNSYECDIPIGA.G	N12(NGlycan / 1971.7189)	HexNAc(5)Hex(5)Fuc(1)	7.80E-05	0.031	4.11	333.7	220	220	3	1496.6373	1496.633	2.83		4487.8972	4487.8846	Non	12	>sp|nCoV-1 nCoV-2P with signal peptide and tags	2	44.9799	controllerType=0 controllerNumber=1 scan=17159	C4(Carbamidomethyl / 57.0215); C17(Carbamidomethyl / 57.0215)		hcd	0	0	0	0	3.20E-05	0.013	R2	Complex/Fuc
1920 | 858448	1	646	657	T.RAGC[+57.02146]LIGAEHVN[+1850.69261]NSYEC[+57.02146]DIPIGA.G	T.RAGCLIGAEHVNNSYECDIPIGA.G	N12(NGlycan / 1850.6926)	HexNAc(6)Hex(3)Fuc(1)	0.00098	0.29	3.01	216.4	165.1	165.1	3	1456.2962	1456.2909	3.61		4366.874	4366.8583	Non	12	>sp|nCoV-1 nCoV-2P with signal peptide and tags	2	45.0941	controllerType=0 controllerNumber=1 scan=17208	C4(Carbamidomethyl / 57.0215); C17(Carbamidomethyl / 57.0215)		hcd	0	0.017	0	0.026	0.00019	0.073	R2	Complex/Fuc
1921 | 858408	1	646	657	T.RAGC[+57.02146]LIGAEHVN[+1809.66607]NSYEC[+57.02146]DIPIGA.G	T.RAGCLIGAEHVNNSYECDIPIGA.G	N12(NGlycan / 1809.6661)	HexNAc(5)Hex(4)Fuc(1)	7.60E-05	0.03	4.12	237.6	230.8	230.8	3	1442.2836	1442.6154	1.84	-1	4324.8363	4325.8317	Non	12	>sp|nCoV-1 nCoV-2P with signal peptide and tags	2	45.0373	controllerType=0 controllerNumber=1 scan=17184	C4(Carbamidomethyl / 57.0215); C17(Carbamidomethyl / 57.0215)		hcd	0	0	0	0	2.80E-05	0.011	R2	Complex/Fuc
1922 | 858488	1	646	657	T.RAGC[+57.02146]LIGAEHVN[+1809.66607]NSYEC[+57.02146]DIPIGA.G	T.RAGCLIGAEHVNNSYECDIPIGA.G	N12(NGlycan / 1809.6661)	HexNAc(5)Hex(4)Fuc(1)	0.0024	0.5	2.62	178	93.1	93.1	3	1442.6203	1442.6154	3.38		4325.8463	4325.8317	Non	12	>sp|nCoV-1 nCoV-2P with signal peptide and tags	2	45.1438	controllerType=0 controllerNumber=1 scan=17230	C4(Carbamidomethyl / 57.0215); C17(Carbamidomethyl / 57.0215)		hcd	0	0.027	0	0	0.00031	0.11	R2	Complex/Fuc
1923 | 825203	1	646	657	T.RAGC[+57.02146]LIGAEHVN[+1647.61324]NSYEC[+57.02146]DIPIGA.G	T.RAGCLIGAEHVNNSYECDIPIGA.G	N12(NGlycan / 1647.6132)	HexNAc(5)Hex(3)Fuc(1)	3.30E-05	0.013	4.49	362.4	296.4	296.4	3	1388.6002	1388.5978	1.68		4163.7859	4163.7789	Non	12	>sp|nCoV-1 nCoV-2P with signal peptide and tags	2	45.1758	controllerType=0 controllerNumber=1 scan=17244	C4(Carbamidomethyl / 57.0215); C17(Carbamidomethyl / 57.0215)		hcd	0	0	0	0	6.60E-06	0.0027	R2	Complex/Fuc
1924 | 825163	1	646	657	T.RAGC[+57.02146]LIGAEHVN[+1606.58669]NSYEC[+57.02146]DIPIGA.G	T.RAGCLIGAEHVNNSYECDIPIGA.G	N12(NGlycan / 1606.5867)	HexNAc(4)Hex(4)Fuc(1)	8.00E-05	0.031	4.1	362	301.9	301.9	3	1374.9266	1374.9223	3.1		4122.7652	4122.7524	Non	12	>sp|nCoV-1 nCoV-2P with signal peptide and tags	2	45.1305	controllerType=0 controllerNumber=1 scan=17224	C4(Carbamidomethyl / 57.0215); C17(Carbamidomethyl / 57.0215)		hcd	0	0	0	0	3.50E-05	0.014	R2	Complex/Fuc
1925 | 825243	1	646	657	T.RAGC[+57.02146]LIGAEHVN[+1444.53387]NSYEC[+57.02146]DIPIGA.G	T.RAGCLIGAEHVNNSYECDIPIGA.G	N12(NGlycan / 1444.5339)	HexNAc(4)Hex(3)Fuc(1)	4.70E-05	0.019	4.33	326	303	303	3	1320.909	1320.9047	3.25		3960.7124	3960.6995	Non	12	>sp|nCoV-1 nCoV-2P with signal peptide and tags	2	45.22	controllerType=0 controllerNumber=1 scan=17263	C4(Carbamidomethyl / 57.0215); C17(Carbamidomethyl / 57.0215)		hcd	0	0	0	0	1.00E-05	0.0041	R2	Complex/Fuc
1926 | 825443	1	646	657	T.RAGC[+57.02146]LIGAEHVN[+1216.42286]NSYEC[+57.02146]DIPIGA.G	T.RAGCLIGAEHVNNSYECDIPIGA.G	N12(NGlycan / 1216.4229)	HexNAc(2)Hex(5)	0.00063	0.2	3.2	175.8	175.8	175.8	3	1244.8708	1244.8677	2.48		3732.5978	3732.5885	Non	12	>sp|nCoV-1 nCoV-2P with signal peptide and tags	2	45.3866	controllerType=0 controllerNumber=1 scan=17335	C4(Carbamidomethyl / 57.0215); C17(Carbamidomethyl / 57.0215)		hcd	0	0.0089	0	0.014	0.00012	0.046	R2	Oligomannose
1932 | 824683	1	654	657	A.EHVN[+1444.53387]NSYEC[+57.02146]DIPIGA.G	A.EHVNNSYECDIPIGA.G	N4(NGlycan / 1444.5339)	HexNAc(4)Hex(3)Fuc(1)	0.00013	0.05	3.89	256.4	256.4	256.4	2	1581.6495	1581.6449	2.89		3162.2916	3162.2825	Non	4	>sp|nCoV-1 nCoV-2P with signal peptide and tags	2	43.6771	controllerType=0 controllerNumber=1 scan=16605	C9(Carbamidomethyl / 57.0215)		hcd	0	0	0	0	5.30E-05	0.021	R2	Complex/Fuc
1966 | 763032	1	700	709	L.GAENSVAYSN[+1216.42286]NSIAIPT.N	L.GAENSVAYSNNSIAIPT.N	N10(NGlycan / 1216.4229)	HexNAc(2)Hex(5)	0.00017	0.065	3.77	273.6	157.3	157.3	2	1462.6288	1462.6243	3.11		2924.2504	2924.2413	Non	10	>sp|nCoV-1 nCoV-2P with signal peptide and tags	2	48.6693	controllerType=0 controllerNumber=1 scan=18729			hcd	0	0.0006	0	0.00096	6.10E-05	0.024	R2	Oligomannose
1967 | 758432	1	705	709	S.VAYSN[+1540.52851]NSIAIPT.N	S.VAYSNNSIAIPT.N	N5(NGlycan / 1540.5285)	HexNAc(2)Hex(7)	0.00012	0.047	3.92	261.8	176.9	176.9	2	1395.5916	1395.589	1.83		2790.1759	2790.1708	Non	5	>sp|nCoV-1 nCoV-2P with signal peptide and tags	2	46.5183	controllerType=0 controllerNumber=1 scan=17815			hcd	0	0	0	0	5.20E-05	0.02	R2	Oligomannose
1968 | 758592	1	705	709	S.VAYSN[+1378.47569]NSIAIPT.N	S.VAYSNNSIAIPT.N	N5(NGlycan / 1378.4757)	HexNAc(2)Hex(6)	0.00021	0.08	3.67	253.1	149.4	149.4	2	1314.5655	1314.5626	2.16		2628.1237	2628.118	Non	5	>sp|nCoV-1 nCoV-2P with signal peptide and tags	2	46.6634	controllerType=0 controllerNumber=1 scan=17877			hcd	0	0.0023	0	0.0036	6.80E-05	0.027	R2	Oligomannose
1970 | 755072	1	706	709	V.AYSN[+1809.66607]NSIAIPT.N	V.AYSNNSIAIPT.N	N4(NGlycan / 1809.6661)	HexNAc(5)Hex(4)Fuc(1)	0.0036	0.6	2.45	211.5	129.4	129.4	2	1480.6281	1480.6236	3.03		2960.2489	2960.2399	Non	4	>sp|nCoV-1 nCoV-2P with signal peptide and tags	2	44.601	controllerType=0 controllerNumber=1 scan=16996			hcd	0	0.047	0	0.07	0.00055	0.17	R2	Complex/Fuc
1971 | 754672	1	706	709	V.AYSN[+1768.63952]NSIAIPT.N	V.AYSNNSIAIPT.N	N4(NGlycan / 1768.6395)	HexNAc(4)Hex(5)Fuc(1)	0.00016	0.061	3.8	296.5	151.1	151.1	2	1460.1131	1460.1103	1.88		2919.2189	2919.2134	Non	4	>sp|nCoV-1 nCoV-2P with signal peptide and tags	2	44.4981	controllerType=0 controllerNumber=1 scan=16951			hcd	0	0.00061	0	0.00097	5.90E-05	0.023	R2	Complex/Fuc
1972 | 754632	1	706	709	V.AYSN[+1702.58133]NSIAIPT.N	V.AYSNNSIAIPT.N	N4(NGlycan / 1702.5813)	HexNAc(2)Hex(8)	7.40E-05	0.029	4.13	381.2	211.2	211.2	2	1427.0812	1427.0812	-0.02		2853.1552	2853.1552	Non	4	>sp|nCoV-1 nCoV-2P with signal peptide and tags	2	44.4937	controllerType=0 controllerNumber=1 scan=16949			hcd	0	0	0	0	2.20E-05	0.0087	R2	Oligomannose
1973 | 756072	1	706	709	V.AYSN[+1647.61324]NSIAIPT.N	V.AYSNNSIAIPT.N	N4(NGlycan / 1647.6132)	HexNAc(5)Hex(3)Fuc(1)	9.50E-05	0.037	4.02	324.7	181.3	181.3	2	1399.6005	1399.5972	2.36		2798.1937	2798.1871	Non	4	>sp|nCoV-1 nCoV-2P with signal peptide and tags	2	45.1946	controllerType=0 controllerNumber=1 scan=17252			hcd	0	0	0	0	4.50E-05	0.018	R2	Complex/Fuc
1974 | 754712	1	706	709	V.AYSN[+1540.52851]NSIAIPT.N	V.AYSNNSIAIPT.N	N4(NGlycan / 1540.5285)	HexNAc(2)Hex(7)	8.30E-05	0.033	4.08	346.4	180	180	2	1346.0568	1346.0548	1.47		2691.1063	2691.1024	Non	4	>sp|nCoV-1 nCoV-2P with signal peptide and tags	2	44.507	controllerType=0 controllerNumber=1 scan=16955			hcd	0	0	0	0	3.90E-05	0.015	R2	Oligomannose
1975 | 755912	1	706	709	V.AYSN[+1444.53387]NSIAIPT.N	V.AYSNNSIAIPT.N	N4(NGlycan / 1444.5339)	HexNAc(4)Hex(3)Fuc(1)	8.30E-05	0.033	4.08	376.2	209	209	2	1298.06	1298.0575	1.9		2595.1127	2595.1077	Non	4	>sp|nCoV-1 nCoV-2P with signal peptide and tags	2	45.1625	controllerType=0 controllerNumber=1 scan=17238			hcd	0	0	0	0	3.90E-05	0.015	R2	Complex/Fuc
1976 | 755872	1	706	709	V.AYSN[+1403.50732]NSIAIPT.N	V.AYSNNSIAIPT.N	N4(NGlycan / 1403.5073)	HexNAc(3)Hex(4)Fuc(1)	8.20E-05	0.032	4.09	373.2	165.2	165.2	2	1277.5462	1277.5442	1.52		2554.0851	2554.0812	Non	4	>sp|nCoV-1 nCoV-2P with signal peptide and tags	2	45.1536	controllerType=0 controllerNumber=1 scan=17234			hcd	0	0	0	0	3.70E-05	0.015	R2	Complex/Fuc
1977 | 755392	1	706	709	V.AYSN[+1378.47569]NSIAIPT.N	V.AYSNNSIAIPT.N	N4(NGlycan / 1378.4757)	HexNAc(2)Hex(6)	8.20E-05	0.032	4.09	408.9	243.3	243.3	2	1265.0317	1265.0284	2.56		2529.056	2529.0496	Non	4	>sp|nCoV-1 nCoV-2P with signal peptide and tags	2	44.7442	controllerType=0 controllerNumber=1 scan=17057			hcd	0	0	0	0	3.70E-05	0.015	R2	Oligomannose
1978 | 755592	1	706	709	V.AYSN[+1216.42286]NSIAIPT.N	V.AYSNNSIAIPT.N	N4(NGlycan / 1216.4229)	HexNAc(2)Hex(5)	7.90E-05	0.031	4.1	370	197.1	197.1	2	1184.0038	1184.002	1.54		2367.0004	2366.9967	Non	4	>sp|nCoV-1 nCoV-2P with signal peptide and tags	2	45.0305	controllerType=0 controllerNumber=1 scan=17181			hcd	0	0	0	0	3.40E-05	0.013	R2	Oligomannose
1979 | 832363	1	707	709	A.YSN[+2059.73493]NSIAIPT.N	A.YSNNSIAIPT.N	N3(NGlycan / 2059.7349)	HexNAc(4)Hex(5)Fuc(1)NeuAc(1)	0.0034	0.58	2.47	153.4	122.5	122.5	2	1570.1402	1570.1395	0.44		3139.2731	3139.2717	Non	3	>sp|nCoV-1 nCoV-2P with signal peptide and tags	2	51.278	controllerType=0 controllerNumber=1 scan=19828			hcd	0	0.04	0	0.061	0.00046	0.15	R2	Complex/NeuAc+Fuc
1980 | 770832	1	707	709	A.YSN[+1856.65556]NSIAIPT.N	A.YSNNSIAIPT.N	N3(NGlycan / 1856.6556)	HexNAc(3)Hex(5)Fuc(1)NeuAc(1)	0.001	0.3	2.98	229.5	69.9	69.9	2	1468.605	1468.5998	3.56		2936.2028	2936.1923	Non	3	>sp|nCoV-1 nCoV-2P with signal peptide and tags	2	51.7836	controllerType=0 controllerNumber=1 scan=20041			hcd	0	0.018	0	0.028	0.00021	0.078	R2	Complex/NeuAc+Fuc
1981 | 752792	1	707	709	A.YSN[+1768.63952]NSIAIPT.N	A.YSNNSIAIPT.N	N3(NGlycan / 1768.6395)	HexNAc(4)Hex(5)Fuc(1)	0.00017	0.064	3.78	266.7	141.4	141.4	2	1424.5945	1424.5918	1.93		2848.1818	2848.1763	Non	3	>sp|nCoV-1 nCoV-2P with signal peptide and tags	2	44.0076	controllerType=0 controllerNumber=1 scan=16746			hcd	0	0.00061	0	0.00097	6.00E-05	0.024	R2	Complex/Fuc
1982 | 752192	1	707	709	A.YSN[+1702.58133]NSIAIPT.N	A.YSNNSIAIPT.N	N3(NGlycan / 1702.5813)	HexNAc(2)Hex(8)	7.30E-05	0.029	4.13	382.2	205.9	205.9	2	1391.5649	1391.5627	1.56		2782.1224	2782.1181	Non	3	>sp|nCoV-1 nCoV-2P with signal peptide and tags	2	43.7312	controllerType=0 controllerNumber=1 scan=16627			hcd	0	0	0	0	2.00E-05	0.0081	R2	Oligomannose
1983 | 754392	1	707	709	A.YSN[+1647.61324]NSIAIPT.N	A.YSNNSIAIPT.N	N3(NGlycan / 1647.6132)	HexNAc(5)Hex(3)Fuc(1)	0.00031	0.11	3.51	262.7	122.3	122.3	2	1364.084	1364.0786	3.95		2727.1608	2727.15	Non	3	>sp|nCoV-1 nCoV-2P with signal peptide and tags	2	44.4363	controllerType=0 controllerNumber=1 scan=16924			hcd	0	0.0037	0	0.006	8.00E-05	0.032	R2	Complex/Fuc
1984 | 753592	1	707	709	A.YSN[+1606.58669]NSIAIPT.N	A.YSNNSIAIPT.N	N3(NGlycan / 1606.5867)	HexNAc(4)Hex(4)Fuc(1)	0.00013	0.048	3.9	307.3	140.9	140.9	2	1343.5686	1343.5654	2.44		2686.13	2686.1235	Non	3	>sp|nCoV-1 nCoV-2P with signal peptide and tags	2	44.276	controllerType=0 controllerNumber=1 scan=16857			hcd	0	0	0	0	5.20E-05	0.021	R2	Complex/Fuc
1985 | 754152	1	707	709	A.YSN[+1565.56014]NSIAIPT.N	A.YSNNSIAIPT.N	N3(NGlycan / 1565.5601)	HexNAc(3)Hex(5)Fuc(1)	8.50E-05	0.033	4.07	329.7	170.8	170.8	2	1323.0544	1323.0521	1.72		2645.1015	2645.0969	Non	3	>sp|nCoV-1 nCoV-2P with signal peptide and tags	2	44.3844	controllerType=0 controllerNumber=1 scan=16903			hcd	0	0	0	0	4.00E-05	0.016	R2	Complex/Fuc
1986 | 752672	1	707	709	A.YSN[+1540.52851]NSIAIPT.N	A.YSNNSIAIPT.N	N3(NGlycan / 1540.5285)	HexNAc(2)Hex(7)	9.60E-05	0.037	4.02	366.9	202.2	202.2	2	1310.54	1310.5363	2.81		2620.0726	2620.0653	Non	3	>sp|nCoV-1 nCoV-2P with signal peptide and tags	2	43.9068	controllerType=0 controllerNumber=1 scan=16702			hcd	0	0	0	0	4.60E-05	0.018	R2	Oligomannose
1987 | 755152	1	707	709	A.YSN[+1444.53387]NSIAIPT.N	A.YSNNSIAIPT.N	N3(NGlycan / 1444.5339)	HexNAc(4)Hex(3)Fuc(1)	0.00013	0.049	3.9	309.4	103.7	103.7	2	1262.5411	1262.539	1.67		2524.0748	2524.0706	Non	3	>sp|nCoV-1 nCoV-2P with signal peptide and tags	2	44.6343	controllerType=0 controllerNumber=1 scan=17009			hcd	0	0	0	0	5.30E-05	0.021	R2	Complex/Fuc
1988 | 754272	1	707	709	A.YSN[+1419.50224]NSIAIPT.N	A.YSNNSIAIPT.N	N3(NGlycan / 1419.5022)	HexNAc(3)Hex(5)	0.00043	0.15	3.37	247.5	128.5	128.5	2	1250.0269	1250.0231	3.01		2499.0465	2499.039	Non	3	>sp|nCoV-1 nCoV-2P with signal peptide and tags	2	44.412	controllerType=0 controllerNumber=1 scan=16915			hcd	0	0.0061	0	0.0098	9.10E-05	0.036	R2	Neutral
1989 | 755272	1	707	709	A.YSN[+1403.50732]NSIAIPT.N	A.YSNNSIAIPT.N	N3(NGlycan / 1403.5073)	HexNAc(3)Hex(4)Fuc(1)	0.0011	0.32	2.94	248.6	119.2	119.2	2	1242.024	1242.0257	-1.38		2483.0407	2483.0441	Non	3	>sp|nCoV-1 nCoV-2P with signal peptide and tags	2	44.6553	controllerType=0 controllerNumber=1 scan=17018			hcd	0	0.021	0	0.032	0.00023	0.086	R2	Complex/Fuc
1990 | 753112	1	707	709	A.YSN[+1378.47569]NSIAIPT.N	A.YSNNSIAIPT.N	N3(NGlycan / 1378.4757)	HexNAc(2)Hex(6)	7.70E-05	0.03	4.12	355.5	218.9	218.9	2	1229.5103	1229.5099	0.35		2458.0133	2458.0125	Non	3	>sp|nCoV-1 nCoV-2P with signal peptide and tags	2	44.1287	controllerType=0 controllerNumber=1 scan=16796			hcd	0	0	0	0	3.00E-05	0.012	R2	Oligomannose
1991 | 754352	1	707	709	A.YSN[+1216.42286]NSIAIPT.N	A.YSNNSIAIPT.N	N3(NGlycan / 1216.4229)	HexNAc(2)Hex(5)	7.80E-05	0.031	4.11	351.8	187	187	2	1148.485	1148.4835	1.37		2295.9628	2295.9596	Non	3	>sp|nCoV-1 nCoV-2P with signal peptide and tags	2	44.4319	controllerType=0 controllerNumber=1 scan=16922			hcd	0	0	0	0	3.20E-05	0.013	R2	Oligomannose
1992 | 749952	1	709	709	S.N[+1540.52851]NSIAIPT.N	S.NNSIAIPT.N	N1(NGlycan / 1540.5285)	HexNAc(2)Hex(7)	0.00048	0.16	3.32	457.1	4.3	4.3	2	1185.4908	1185.4886	1.83		2369.9743	2369.9699	Non	1	>sp|nCoV-1 nCoV-2P with signal peptide and tags	2	42.2416	controllerType=0 controllerNumber=1 scan=15988			hcd	0	0.0065	0	0.01	9.50E-05	0.038	R2	Oligomannose
1993 | 669463	1	709	709	S.N[+1378.47569]NSIAIPT.N	S.NNSIAIPT.N	N1(NGlycan / 1378.4757)	HexNAc(2)Hex(6)	0.00018	0.069	3.74	419.5	47	47	2	1104.4623	1104.4622	0.12		2207.9174	2207.9171	Non	1	>sp|nCoV-1 nCoV-2P with signal peptide and tags	2	42.4023	controllerType=0 controllerNumber=1 scan=16058			hcd	0	0.0012	0	0.0019	6.30E-05	0.025	R2	Oligomannose
1998 | 791392	1	717	717	T.N[+1419.50224]FTISVTTEILPV.S	T.NFTISVTTEILPV.S	N1(NGlycan / 1419.5022)	HexNAc(3)Hex(5)	8.90E-05	0.035	4.05	302.2	142.1	142.1	2	1427.1507	1427.1491	1.13		2853.2941	2853.2909	Non	1	>sp|nCoV-1 nCoV-2P with signal peptide and tags	2	64.6331	controllerType=0 controllerNumber=1 scan=25393			hcd	0	0	0	0	4.20E-05	0.017	R2	Neutral
1999 | 791232	1	717	717	T.N[+1378.47569]FTISVTTEILPV.S	T.NFTISVTTEILPV.S	N1(NGlycan / 1378.4757)	HexNAc(2)Hex(6)	4.90E-05	0.02	4.31	433.8	192.8	192.8	2	1406.636	1406.6358	0.17		2812.2648	2812.2643	Non	1	>sp|nCoV-1 nCoV-2P with signal peptide and tags	2	64.536	controllerType=0 controllerNumber=1 scan=25351			hcd	0	0	0	0	1.10E-05	0.0044	R2	Oligomannose
2002 | 777392	1	717	717	T.N[+1872.65048]FTISVT.T	T.NFTISVT.T	N1(NGlycan / 1872.6505)	HexNAc(3)Hex(6)NeuAc(1)	0.00031	0.11	3.51	397.3	25.4	25.4	2	1327.5335	1327.5334	0.07		2654.0597	2654.0595	Non	1	>sp|nCoV-1 nCoV-2P with signal peptide and tags	2	55.8402	controllerType=0 controllerNumber=1 scan=21738			hcd	0	0.0037	0	0.006	8.00E-05	0.032	R2	Complex/NeuAc
2003 | 791912	1	717	717	T.N[+1216.42286]FTISVTTEILPV.S	T.NFTISVTTEILPV.S	N1(NGlycan / 1216.4229)	HexNAc(2)Hex(5)	1.80E-05	0.0073	4.74	529.5	350.8	350.8	2	1325.6104	1325.6094	0.76		2650.2135	2650.2115	Non	1	>sp|nCoV-1 nCoV-2P with signal peptide and tags	2	64.8738	controllerType=0 controllerNumber=1 scan=25491			hcd	0	0	0	0	3.30E-06	0.0014	R2	Oligomannose
2004 | 777592	1	717	717	T.N[+1856.65556]FTISVT.T	T.NFTISVT.T	N1(NGlycan / 1856.6556)	HexNAc(3)Hex(5)Fuc(1)NeuAc(1)	0.00096	0.28	3.02	341.4	25.3	25.3	2	1319.5407	1319.5359	3.6		2638.0741	2638.0646	Non	1	>sp|nCoV-1 nCoV-2P with signal peptide and tags	2	56.0959	controllerType=0 controllerNumber=1 scan=21845			hcd	0	0.015	0	0.023	0.00019	0.072	R2	Complex/NeuAc+Fuc
2005 | 781112	1	717	717	T.N[+1872.65048]FTISV.T	T.NFTISV.T	N1(NGlycan / 1872.6505)	HexNAc(3)Hex(6)NeuAc(1)	9.80E-05	0.038	4.01	403.4	75	75	2	1277.0105	1277.0096	0.77		2553.0138	2553.0118	Non	1	>sp|nCoV-1 nCoV-2P with signal peptide and tags	2	58.7034	controllerType=0 controllerNumber=1 scan=22933			hcd	0	0	0	0	4.60E-05	0.018	R2	Complex/NeuAc
2006 | 781672	1	717	717	T.N[+1856.65556]FTISV.T	T.NFTISV.T	N1(NGlycan / 1856.6556)	HexNAc(3)Hex(5)Fuc(1)NeuAc(1)	0.002	0.45	2.7	268.7	32.1	32.1	2	1269.0162	1269.0121	3.2		2537.025	2537.0169	Non	1	>sp|nCoV-1 nCoV-2P with signal peptide and tags	2	58.9997	controllerType=0 controllerNumber=1 scan=23057			hcd	0	0.024	0	0.036	0.00027	0.098	R2	Complex/NeuAc+Fuc
2007 | 777952	1	717	717	T.N[+1710.59765]FTISVT.T	T.NFTISVT.T	N1(NGlycan / 1710.5977)	HexNAc(3)Hex(5)NeuAc(1)	0.00073	0.23	3.14	355.5	59.8	59.8	2	1246.5116	1246.507	3.73		2492.016	2492.0067	Non	1	>sp|nCoV-1 nCoV-2P with signal peptide and tags	2	56.3762	controllerType=0 controllerNumber=1 scan=21960			hcd	0	0.011	0	0.017	0.00013	0.052	R2	Complex/NeuAc
2008 | 761312	1	717	717	T.N[+1540.52851]FTISVTT.E	T.NFTISVTT.E	N1(NGlycan / 1540.5285)	HexNAc(2)Hex(7)	9.20E-05	0.036	4.04	461.3	123.3	123.3	2	1211.9997	1211.9963	2.82		2422.9921	2422.9852	Non	1	>sp|nCoV-1 nCoV-2P with signal peptide and tags	2	47.9276	controllerType=0 controllerNumber=1 scan=18413			hcd	0	0	0	0	4.40E-05	0.017	R2	Oligomannose
2009 | 782272	1	717	717	T.N[+1710.59765]FTISV.T	T.NFTISV.T	N1(NGlycan / 1710.5977)	HexNAc(3)Hex(5)NeuAc(1)	0.00016	0.061	3.79	321.4	61.5	61.5	2	1195.9831	1195.9831	-0.06		2390.9589	2390.959	Non	1	>sp|nCoV-1 nCoV-2P with signal peptide and tags	2	59.2601	controllerType=0 controllerNumber=1 scan=23167			hcd	0	0.00061	0	0.00097	5.90E-05	0.023	R2	Complex/NeuAc
2010 | 774352	1	717	717	T.N[+1872.65048]FTI.S	T.NFTI.S	N1(NGlycan / 1872.6505)	HexNAc(3)Hex(6)NeuAc(1)	0.00013	0.05	3.89	281.1	281.1	281.1	2	1183.957	1183.9593	-2.02		2366.9066	2366.9114	Non	1	>sp|nCoV-1 nCoV-2P with signal peptide and tags	2	53.7987	controllerType=0 controllerNumber=1 scan=20890			hcd	0	0	0	0	5.30E-05	0.021	R2	Complex/NeuAc
2011 | 759712	1	717	717	T.N[+1581.55506]FTISVT.T	T.NFTISVT.T	N1(NGlycan / 1581.5551)	HexNAc(3)Hex(6)	0.00027	0.098	3.57	382	39.7	39.7	2	1181.9867	1181.9857	0.89		2362.9662	2362.9641	Non	1	>sp|nCoV-1 nCoV-2P with signal peptide and tags	2	47.2746	controllerType=0 controllerNumber=1 scan=18131			hcd	0	0.0038	0	0.0061	7.50E-05	0.03	R2	Neutral
2012 | 775232	1	717	717	T.N[+1856.65556]FTI.S	T.NFTI.S	N1(NGlycan / 1856.6556)	HexNAc(3)Hex(5)Fuc(1)NeuAc(1)	0.00014	0.053	3.86	279.8	279.8	279.8	2	1175.9654	1175.9619	2.97		2350.9235	2350.9165	Non	1	>sp|nCoV-1 nCoV-2P with signal peptide and tags	2	54.2709	controllerType=0 controllerNumber=1 scan=21090			hcd	0	0.00064	0	0.001	5.50E-05	0.022	R2	Complex/NeuAc+Fuc
2013 | 760472	1	717	717	T.N[+1565.56014]FTISVT.T	T.NFTISVT.T	N1(NGlycan / 1565.5601)	HexNAc(3)Hex(5)Fuc(1)	0.00058	0.19	3.23	338.1	32.5	32.5	2	1173.9893	1173.9882	0.91		2346.9713	2346.9692	Non	1	>sp|nCoV-1 nCoV-2P with signal peptide and tags	2	47.5604	controllerType=0 controllerNumber=1 scan=18254			hcd	0	0.0077	0	0.012	0.00011	0.043	R2	Complex/Fuc
2014 | 759192	1	717	717	T.N[+1540.52851]FTISVT.T	T.NFTISVT.T	N1(NGlycan / 1540.5285)	HexNAc(2)Hex(7)	0.00025	0.093	3.6	422	40.1	40.1	2	1161.4749	1161.4724	2.14		2321.9425	2321.9376	Non	1	>sp|nCoV-1 nCoV-2P with signal peptide and tags	2	47.077	controllerType=0 controllerNumber=1 scan=18049			hcd	0	0.0033	0	0.0053	7.30E-05	0.029	R2	Oligomannose
2015 | 752952	1	717	717	T.N[+1768.63952]FTI.S	T.NFTI.S	N1(NGlycan / 1768.6395)	HexNAc(4)Hex(5)Fuc(1)	0.002	0.45	2.7	192.9	192.9	192.9	2	1131.9582	1131.9539	3.81		2262.9091	2262.9004	Non	1	>sp|nCoV-1 nCoV-2P with signal peptide and tags	2	44.0463	controllerType=0 controllerNumber=1 scan=16762			hcd	0	0.023	0	0.036	0.00027	0.098	R2	Complex/Fuc
2016 | 765272	1	717	717	T.N[+1581.55506]FTISV.T	T.NFTISV.T	N1(NGlycan / 1581.5551)	HexNAc(3)Hex(6)	0.00024	0.089	3.62	339.9	54	54	2	1131.4628	1131.4619	0.85		2261.9183	2261.9164	Non	1	>sp|nCoV-1 nCoV-2P with signal peptide and tags	2	49.5056	controllerType=0 controllerNumber=1 scan=19087			hcd	0	0.0028	0	0.0044	7.20E-05	0.028	R2	Neutral
2017 | 761912	1	717	717	T.N[+1378.47569]FTISVTT.E	T.NFTISVTT.E	N1(NGlycan / 1378.4757)	HexNAc(2)Hex(6)	8.00E-05	0.032	4.1	446.9	118.7	118.7	2	1130.971	1130.9698	1.01		2260.9347	2260.9324	Non	1	>sp|nCoV-1 nCoV-2P with signal peptide and tags	2	48.2555	controllerType=0 controllerNumber=1 scan=18554			hcd	0	0	0	0	3.60E-05	0.014	R2	Oligomannose
2018 | 765912	1	717	717	T.N[+1565.56014]FTISV.T	T.NFTISV.T	N1(NGlycan / 1565.5601)	HexNAc(3)Hex(5)Fuc(1)	0.00022	0.082	3.66	325.6	72.6	72.6	2	1123.4666	1123.4644	1.96		2245.9259	2245.9215	Non	1	>sp|nCoV-1 nCoV-2P with signal peptide and tags	2	49.8053	controllerType=0 controllerNumber=1 scan=19214			hcd	0	0.0028	0	0.0045	6.90E-05	0.027	R2	Complex/Fuc
2019 | 679143	1	717	717	T.N[+1540.52851]FTISV.T	T.NFTISV.T	N1(NGlycan / 1540.5285)	HexNAc(2)Hex(7)	0.00013	0.049	3.9	399	70.9	70.9	2	1110.9507	1110.9486	1.94		2220.8942	2220.8899	Non	1	>sp|nCoV-1 nCoV-2P with signal peptide and tags	2	49.3168	controllerType=0 controllerNumber=1 scan=19006			hcd	0	0	0	0	5.30E-05	0.021	R2	Oligomannose
2020 | 686865	1	717	717	T.N[+1710.59765]FTI.S	T.NFTI.S	N1(NGlycan / 1710.5977)	HexNAc(3)Hex(5)NeuAc(1)	0.00011	0.041	3.97	292.5	292.5	292.5	2	1102.9318	1102.9329	-1.02		2204.8563	2204.8586	Non	1	>sp|nCoV-1 nCoV-2P with signal peptide and tags	2	54.4712	controllerType=0 controllerNumber=1 scan=21175			hcd	0	0	0	0	4.80E-05	0.019	R2	Complex/NeuAc
2021 | 676063	1	717	717	T.N[+1419.50224]FTISVT.T	T.NFTISVT.T	N1(NGlycan / 1419.5022)	HexNAc(3)Hex(5)	0.00051	0.17	3.29	404.1	42.8	42.8	2	1100.9628	1100.9593	3.21		2200.9183	2200.9113	Non	1	>sp|nCoV-1 nCoV-2P with signal peptide and tags	2	47.5515	controllerType=0 controllerNumber=1 scan=18250			hcd	0	0.0064	0	0.01	9.90E-05	0.039	R2	Neutral
2022 | 676983	1	717	717	T.N[+1403.50732]FTISVT.T	T.NFTISVT.T	N1(NGlycan / 1403.5073)	HexNAc(3)Hex(4)Fuc(1)	0.00084	0.26	3.08	314.1	24.9	24.9	2	1092.9642	1092.9618	2.14		2184.921	2184.9164	Non	1	>sp|nCoV-1 nCoV-2P with signal peptide and tags	2	47.9299	controllerType=0 controllerNumber=1 scan=18414			hcd	0	0.012	0	0.019	0.00017	0.063	R2	Complex/Fuc
2023 | 667783	1	717	717	T.N[+1581.55506]FTIS.V	T.NFTIS.V	N1(NGlycan / 1581.5551)	HexNAc(3)Hex(6)	0.00059	0.19	3.23	275.9	40.2	40.2	2	1081.9281	1081.9276	0.46		2162.849	2162.848	Non	1	>sp|nCoV-1 nCoV-2P with signal peptide and tags	2	39.9915	controllerType=0 controllerNumber=1 scan=15015			hcd	0	0.0077	0	0.012	0.00011	0.043	R2	Neutral
2024 | 675863	1	717	717	T.N[+1378.47569]FTISVT.T	T.NFTISVT.T	N1(NGlycan / 1378.4757)	HexNAc(2)Hex(6)	0.00019	0.071	3.73	425.7	48.6	48.6	2	1080.4476	1080.446	1.43		2159.8878	2159.8847	Non	1	>sp|nCoV-1 nCoV-2P with signal peptide and tags	2	47.4273	controllerType=0 controllerNumber=1 scan=18196			hcd	0	0.0018	0	0.0028	6.40E-05	0.025	R2	Oligomannose
2025 | 667423	1	717	717	T.N[+1540.52851]FTIS.V	T.NFTIS.V	N1(NGlycan / 1540.5285)	HexNAc(2)Hex(7)	0.00018	0.069	3.74	312.8	79.4	79.4	2	1061.4148	1061.4144	0.44		2121.8224	2121.8215	Non	1	>sp|nCoV-1 nCoV-2P with signal peptide and tags	2	39.6551	controllerType=0 controllerNumber=1 scan=14868			hcd	0	0.0012	0	0.0019	6.30E-05	0.025	R2	Oligomannose
2026 | 672663	1	717	717	T.N[+1622.58161]FTI.S	T.NFTI.S	N1(NGlycan / 1622.5816)	HexNAc(4)Hex(5)	0.00091	0.27	3.04	211.5	211.5	211.5	2	1058.9288	1058.9249	3.64		2116.8502	2116.8425	Non	1	>sp|nCoV-1 nCoV-2P with signal peptide and tags	2	44.1697	controllerType=0 controllerNumber=1 scan=16814			hcd	0	0.013	0	0.02	0.00018	0.069	R2	Neutral
2027 | 673103	1	717	717	T.N[+1606.58669]FTI.S	T.NFTI.S	N1(NGlycan / 1606.5867)	HexNAc(4)Hex(4)Fuc(1)	0.00023	0.086	3.63	237.2	237.2	237.2	2	1050.9305	1050.9274	2.87		2100.8536	2100.8476	Non	1	>sp|nCoV-1 nCoV-2P with signal peptide and tags	2	44.5643	controllerType=0 controllerNumber=1 scan=16980			hcd	0	0.0028	0	0.0045	7.10E-05	0.028	R2	Complex/Fuc
2028 | 680063	1	717	717	T.N[+1419.50224]FTISV.T	T.NFTISV.T	N1(NGlycan / 1419.5022)	HexNAc(3)Hex(5)	9.30E-05	0.036	4.03	391.6	90.2	90.2	2	1050.4374	1050.4354	1.89		2099.8676	2099.8636	Non	1	>sp|nCoV-1 nCoV-2P with signal peptide and tags	2	49.7814	controllerType=0 controllerNumber=1 scan=19204			hcd	0	0	0	0	4.40E-05	0.017	R2	Neutral
2029 | 680223	1	717	717	T.N[+1419.50224]FTISV.T	T.NFTISV.T	N1(NGlycan / 1419.5022)	HexNAc(3)Hex(5)	0.00067	0.21	3.18	286	62.7	62.7	2	1050.4334	1050.4354	-1.95		2099.8595	2099.8636	Non	1	>sp|nCoV-1 nCoV-2P with signal peptide and tags	2	50.0406	controllerType=0 controllerNumber=1 scan=19310			hcd	0	0.0093	0	0	0.00012	0.048	R2	Neutral
2030 | 678263	1	717	717	T.N[+1216.42286]FTISVTT.E	T.NFTISVTT.E	N1(NGlycan / 1216.4229)	HexNAc(2)Hex(5)	8.30E-05	0.033	4.08	430.3	110.9	110.9	2	1049.9441	1049.9434	0.67		2098.881	2098.8796	Non	1	>sp|nCoV-1 nCoV-2P with signal peptide and tags	2	48.5603	controllerType=0 controllerNumber=1 scan=18682			hcd	0	0	0	0	3.90E-05	0.015	R2	Oligomannose
2031 | 672343	1	717	717	T.N[+1581.55506]FTI.S	T.NFTI.S	N1(NGlycan / 1581.5551)	HexNAc(3)Hex(6)	0.00017	0.063	3.78	227.8	227.8	227.8	2	1038.414	1038.4116	2.27		2075.8207	2075.816	Non	1	>sp|nCoV-1 nCoV-2P with signal peptide and tags	2	43.9776	controllerType=0 controllerNumber=1 scan=16733			hcd	0	0.00061	0	0.00097	6.00E-05	0.023	R2	Neutral
2032 | 672904	1	717	717	T.N[+1565.56014]FTI.S	T.NFTI.S	N1(NGlycan / 1565.5601)	HexNAc(3)Hex(5)Fuc(1)	0.00011	0.044	3.94	246.8	246.8	246.8	2	1030.4156	1030.4142	1.36		2059.8239	2059.8211	Non	1	>sp|nCoV-1 nCoV-2P with signal peptide and tags	2	44.4705	controllerType=0 controllerNumber=1 scan=16939			hcd	0	0	0	0	5.00E-05	0.02	R2	Complex/Fuc
2033 | 679823	1	717	717	T.N[+1378.47569]FTISV.T	T.NFTISV.T	N1(NGlycan / 1378.4757)	HexNAc(2)Hex(6)	8.10E-05	0.032	4.09	400.2	98.1	98.1	2	1029.9229	1029.9222	0.71		2058.8385	2058.8371	Non	1	>sp|nCoV-1 nCoV-2P with signal peptide and tags	2	49.6751	controllerType=0 controllerNumber=1 scan=19160			hcd	0	0	0	0	3.70E-05	0.014	R2	Oligomannose
2034 | 677143	1	717	717	T.N[+1257.44941]FTISVT.T	T.NFTISVT.T	N1(NGlycan / 1257.4494)	HexNAc(3)Hex(4)	0.0033	0.58	2.48	266.2	39.7	39.7	2	1019.9303	1019.9329	-2.54		2038.8533	2038.8585	Non	1	>sp|nCoV-1 nCoV-2P with signal peptide and tags	2	48.0783	controllerType=0 controllerNumber=1 scan=18477			hcd	0	0.038	0	0.057	0.00042	0.14	R2	Neutral
2035 | 672063	1	717	717	T.N[+1540.52851]FTI.S	T.NFTI.S	N1(NGlycan / 1540.5285)	HexNAc(2)Hex(7)	0.0001	0.039	4	293.4	293.4	293.4	2	1017.9007	1017.8984	2.28		2034.7941	2034.7894	Non	1	>sp|nCoV-1 nCoV-2P with signal peptide and tags	2	43.7014	controllerType=0 controllerNumber=1 scan=16614			hcd	0	0	0	0	4.70E-05	0.019	R2	Oligomannose
2036 | 676583	1	717	717	T.N[+1216.42286]FTISVT.T	T.NFTISVT.T	N1(NGlycan / 1216.4229)	HexNAc(2)Hex(5)	0.00047	0.16	3.33	412.7	47.9	47.9	2	999.4234	999.4196	3.79		1997.8395	1997.8319	Non	1	>sp|nCoV-1 nCoV-2P with signal peptide and tags	2	47.7602	controllerType=0 controllerNumber=1 scan=18341			hcd	0	0.0065	0	0.01	9.50E-05	0.037	R2	Oligomannose
2037 | 676103	1	717	717	T.N[+1216.42286]FTISVT.T	T.NFTISVT.T	N1(NGlycan / 1216.4229)	HexNAc(2)Hex(5)	0.00046	0.16	3.34	407.9	49.6	49.6	2	999.4177	999.4196	-1.89		1997.8281	1997.8319	Non	1	>sp|nCoV-1 nCoV-2P with signal peptide and tags	2	47.5649	controllerType=0 controllerNumber=1 scan=18256			hcd	0	0.0065	0	0.01	9.40E-05	0.037	R2	Oligomannose
2038 | 598698	1	717	717	T.N[+1419.50224]FTI.S	T.NFTI.S	N1(NGlycan / 1419.5022)	HexNAc(3)Hex(5)	8.90E-05	0.035	4.05	291.8	291.8	291.8	2	957.3851	957.3852	-0.17		1913.7628	1913.7632	Non	1	>sp|nCoV-1 nCoV-2P with signal peptide and tags	2	44.5832	controllerType=0 controllerNumber=1 scan=16988			hcd	0	0	0	0	4.20E-05	0.017	R2	Neutral
2039 | 598418	1	717	717	T.N[+1378.47569]FTI.S	T.NFTI.S	N1(NGlycan / 1378.4757)	HexNAc(2)Hex(6)	7.50E-05	0.029	4.13	334.3	334.3	334.3	2	936.8725	936.8719	0.57		1872.7377	1872.7366	Non	1	>sp|nCoV-1 nCoV-2P with signal peptide and tags	2	44.3335	controllerType=0 controllerNumber=1 scan=16882			hcd	0	0	0	0	2.50E-05	0.0099	R2	Oligomannose
2040 | 597927	1	717	717	T.N[+1378.47569]FTI.S	T.NFTI.S	N1(NGlycan / 1378.4757)	HexNAc(2)Hex(6)	8.20E-05	0.032	4.09	329.2	329.2	329.2	2	936.871	936.8719	-0.99		1872.7348	1872.7366	Non	1	>sp|nCoV-1 nCoV-2P with signal peptide and tags	2	43.804	controllerType=0 controllerNumber=1 scan=16659			hcd	0	0	0	0	3.70E-05	0.015	R2	Oligomannose
2041 | 598498	1	717	717	T.N[+1378.47569]FTI.S	T.NFTI.S	N1(NGlycan / 1378.4757)	HexNAc(2)Hex(6)	0.00018	0.067	3.76	289.8	289.8	289.8	2	936.8697	936.8719	-2.43		1872.7321	1872.7366	Non	1	>sp|nCoV-1 nCoV-2P with signal peptide and tags	2	44.475	controllerType=0 controllerNumber=1 scan=16941			hcd	0	0.0006	0	0	6.10E-05	0.024	R2	Oligomannose
2042 | 595487	1	717	717	T.N[+1216.42286]FTIS.V	T.NFTIS.V	N1(NGlycan / 1216.4229)	HexNAc(2)Hex(5)	0.0002	0.076	3.69	319.8	79.2	79.2	2	899.3615	899.3615	-0.04		1797.7157	1797.7158	Non	1	>sp|nCoV-1 nCoV-2P with signal peptide and tags	2	40.4412	controllerType=0 controllerNumber=1 scan=15211			hcd	0	0.0023	0	0.0037	6.60E-05	0.026	R2	Oligomannose
2043 | 527984	1	717	717	T.N[+1257.44941]FTI.S	T.NFTI.S	N1(NGlycan / 1257.4494)	HexNAc(3)Hex(4)	8.60E-05	0.034	4.06	264	264	264	2	876.3593	876.3588	0.51		1751.7112	1751.7103	Non	1	>sp|nCoV-1 nCoV-2P with signal peptide and tags	2	44.9543	controllerType=0 controllerNumber=1 scan=17148			hcd	0	0	0	0	4.10E-05	0.016	R2	Neutral
2044 | 527624	1	717	717	T.N[+1216.42286]FTI.S	T.NFTI.S	N1(NGlycan / 1216.4229)	HexNAc(2)Hex(5)	7.50E-05	0.029	4.13	338.7	338.7	338.7	2	855.8458	855.8455	0.27		1710.6843	1710.6838	Non	1	>sp|nCoV-1 nCoV-2P with signal peptide and tags	2	44.7013	controllerType=0 controllerNumber=1 scan=17038			hcd	0	0	0	0	2.60E-05	0.01	R2	Oligomannose
2045 | 526571	1	717	717	T.N[+1216.42286]FTI.S	T.NFTI.S	N1(NGlycan / 1216.4229)	HexNAc(2)Hex(5)	7.60E-05	0.03	4.12	329.4	329.4	329.4	2	855.8454	855.8455	-0.16		1710.6835	1710.6838	Non	1	>sp|nCoV-1 nCoV-2P with signal peptide and tags	2	44.1941	controllerType=0 controllerNumber=1 scan=16823			hcd	0	0	0	0	2.90E-05	0.011	R2	Oligomannose
2046 | 456336	1	717	717	T.N[+1054.37004]FTI.S	T.NFTI.S	N1(NGlycan / 1054.37)	HexNAc(2)Hex(4)	0.00019	0.071	3.73	296.8	296.8	296.8	2	774.8193	774.8191	0.2		1548.6313	1548.631	Non	1	>sp|nCoV-1 nCoV-2P with signal peptide and tags	2	44.224	controllerType=0 controllerNumber=1 scan=16836			hcd	0	0.0018	0	0.0028	6.40E-05	0.025	R2	Oligomannose
2113 | 830083	1	786	801	V.KQIYKTPPIKDFGGFN[+2059.73493]FS.Q	V.KQIYKTPPIKDFGGFNFS.Q	N16(NGlycan / 2059.7349)	HexNAc(4)Hex(5)Fuc(1)NeuAc(1)	8.60E-05	0.034	4.07	303.7	240.1	240.1	3	1382.9538	1382.9485	3.82		4146.8468	4146.831	Non	16	>sp|nCoV-1 nCoV-2P with signal peptide and tags	2	49.0424	controllerType=0 controllerNumber=1 scan=18888			hcd	0	0	0	0	4.00E-05	0.016	R2	Complex/NeuAc+Fuc
2114 | 830043	1	786	801	V.KQIYKTPPIKDFGGFN[+2059.73493]FS.Q	V.KQIYKTPPIKDFGGFNFS.Q	N16(NGlycan / 2059.7349)	HexNAc(4)Hex(5)Fuc(1)NeuAc(1)	0.00019	0.072	3.72	172.7	172.7	172.7	4	1037.4646	1037.4632	1.39		4146.8367	4146.831	Non	16	>sp|nCoV-1 nCoV-2P with signal peptide and tags	2	48.9788	controllerType=0 controllerNumber=1 scan=18861			hcd	0	0.0023	0	0	6.40E-05	0.025	R2	Complex/NeuAc+Fuc
2115 | 830403	1	786	801	V.KQIYKTPPIKDFGGFN[+1913.67702]FS.Q	V.KQIYKTPPIKDFGGFNFS.Q	N16(NGlycan / 1913.677)	HexNAc(4)Hex(5)NeuAc(1)	6.70E-05	0.026	4.18	290	234.1	234.1	4	1000.9502	1000.9487	1.51		4000.7791	4000.7731	Non	16	>sp|nCoV-1 nCoV-2P with signal peptide and tags	2	49.2518	controllerType=0 controllerNumber=1 scan=18978			hcd	0	0	0	0	1.60E-05	0.0065	R2	Complex/NeuAc
2116 | 830523	1	786	801	V.KQIYKTPPIKDFGGFN[+1872.65048]FS.Q	V.KQIYKTPPIKDFGGFNFS.Q	N16(NGlycan / 1872.6505)	HexNAc(3)Hex(6)NeuAc(1)	1.50E-05	0.0061	4.82	398.9	271.2	271.2	3	1320.5892	1320.587	1.63		3959.753	3959.7465	Non	16	>sp|nCoV-1 nCoV-2P with signal peptide and tags	2	49.3257	controllerType=0 controllerNumber=1 scan=19010			hcd	0	0	0	0	2.60E-06	0.0011	R2	Complex/NeuAc
2117 | 830323	1	786	801	V.KQIYKTPPIKDFGGFN[+1872.65048]FS.Q	V.KQIYKTPPIKDFGGFNFS.Q	N16(NGlycan / 1872.6505)	HexNAc(3)Hex(6)NeuAc(1)	7.50E-05	0.03	4.12	250.7	192.7	192.7	4	990.6938	990.6921	1.7		3959.7532	3959.7465	Non	16	>sp|nCoV-1 nCoV-2P with signal peptide and tags	2	49.2238	controllerType=0 controllerNumber=1 scan=18966			hcd	0	0	0	0	2.70E-05	0.011	R2	Complex/NeuAc
2118 | 830363	1	786	801	V.KQIYKTPPIKDFGGFN[+1856.65556]FS.Q	V.KQIYKTPPIKDFGGFNFS.Q	N16(NGlycan / 1856.6556)	HexNAc(3)Hex(5)Fuc(1)NeuAc(1)	7.40E-05	0.029	4.13	272.4	164.8	164.8	4	986.6947	986.6934	1.41		3943.7572	3943.7516	Non	16	>sp|nCoV-1 nCoV-2P with signal peptide and tags	2	49.2261	controllerType=0 controllerNumber=1 scan=18967			hcd	0	0	0	0	2.50E-05	0.0097	R2	Complex/NeuAc+Fuc
2119 | 826283	1	786	801	V.KQIYKTPPIKDFGGFN[+1809.66607]FS.Q	V.KQIYKTPPIKDFGGFNFS.Q	N16(NGlycan / 1809.6661)	HexNAc(5)Hex(4)Fuc(1)	8.10E-05	0.032	4.09	255.4	187.7	187.7	4	974.9487	974.946	2.8		3896.773	3896.7621	Non	16	>sp|nCoV-1 nCoV-2P with signal peptide and tags	2	45.9062	controllerType=0 controllerNumber=1 scan=17556			hcd	0	0	0	0	3.70E-05	0.015	R2	Complex/Fuc
2120 | 826083	1	786	801	V.KQIYKTPPIKDFGGFN[+1768.63952]FS.Q	V.KQIYKTPPIKDFGGFNFS.Q	N16(NGlycan / 1768.6395)	HexNAc(4)Hex(5)Fuc(1)	1.30E-05	0.0052	4.89	376.2	278.3	278.3	4	964.6904	964.6893	1.11		3855.7398	3855.7356	Non	16	>sp|nCoV-1 nCoV-2P with signal peptide and tags	2	45.8283	controllerType=0 controllerNumber=1 scan=17522			hcd	0	0	0	0	1.90E-06	0.0008	R2	Complex/Fuc
2121 | 826323	1	786	801	V.KQIYKTPPIKDFGGFN[+1768.63952]FS.Q	V.KQIYKTPPIKDFGGFNFS.Q	N16(NGlycan / 1768.6395)	HexNAc(4)Hex(5)Fuc(1)	8.00E-05	0.031	4.1	276.8	169.5	169.5	3	1285.9185	1285.9167	1.41		3855.741	3855.7356	Non	16	>sp|nCoV-1 nCoV-2P with signal peptide and tags	2	45.9142	controllerType=0 controllerNumber=1 scan=17559			hcd	0	0	0	0	3.50E-05	0.014	R2	Complex/Fuc
2123 | 830683	1	786	801	V.KQIYKTPPIKDFGGFN[+1710.59765]FS.Q	V.KQIYKTPPIKDFGGFNFS.Q	N16(NGlycan / 1710.5977)	HexNAc(3)Hex(5)NeuAc(1)	2.60E-05	0.01	4.59	404	302.6	302.6	3	1266.5718	1266.5694	1.91		3797.701	3797.6937	Non	16	>sp|nCoV-1 nCoV-2P with signal peptide and tags	2	49.4327	controllerType=0 controllerNumber=1 scan=19055			hcd	0	0	0	0	5.00E-06	0.002	R2	Complex/NeuAc
2124 | 830603	1	786	801	V.KQIYKTPPIKDFGGFN[+1710.59765]FS.Q	V.KQIYKTPPIKDFGGFNFS.Q	N16(NGlycan / 1710.5977)	HexNAc(3)Hex(5)NeuAc(1)	2.90E-05	0.012	4.53	345.4	246.1	246.1	4	950.1786	950.1789	-0.26		3797.6927	3797.6937	Non	16	>sp|nCoV-1 nCoV-2P with signal peptide and tags	2	49.3727	controllerType=0 controllerNumber=1 scan=19029			hcd	0	0	0	0	5.70E-06	0.0023	R2	Complex/NeuAc
2125 | 826203	1	786	801	V.KQIYKTPPIKDFGGFN[+1702.58133]FS.Q	V.KQIYKTPPIKDFGGFNFS.Q	N16(NGlycan / 1702.5813)	HexNAc(2)Hex(8)	1.90E-05	0.0075	4.73	364.3	238.4	238.4	4	948.1749	948.1748	0.11		3789.6778	3789.6774	Non	16	>sp|nCoV-1 nCoV-2P with signal peptide and tags	2	45.8972	controllerType=0 controllerNumber=1 scan=17552			hcd	0	0	0	0	3.50E-06	0.0014	R2	Oligomannose
2126 | 826683	1	786	801	V.KQIYKTPPIKDFGGFN[+1647.61324]FS.Q	V.KQIYKTPPIKDFGGFNFS.Q	N16(NGlycan / 1647.6132)	HexNAc(5)Hex(3)Fuc(1)	1.30E-05	0.0054	4.88	403.1	303	303	4	934.4348	934.4328	2.16		3734.7174	3734.7093	Non	16	>sp|nCoV-1 nCoV-2P with signal peptide and tags	2	46.0755	controllerType=0 controllerNumber=1 scan=17627			hcd	0	0	0	0	2.00E-06	0.00084	R2	Complex/Fuc
2127 | 826723	1	786	801	V.KQIYKTPPIKDFGGFN[+1622.58161]FS.Q	V.KQIYKTPPIKDFGGFNFS.Q	N16(NGlycan / 1622.5816)	HexNAc(4)Hex(5)	4.20E-05	0.017	4.37	338.2	311.8	311.8	4	928.1773	928.1749	2.61		3709.6873	3709.6776	Non	16	>sp|nCoV-1 nCoV-2P with signal peptide and tags	2	46.0998	controllerType=0 controllerNumber=1 scan=17636			hcd	0	0	0	0	8.80E-06	0.0036	R2	Neutral
2128 | 826603	1	786	801	V.KQIYKTPPIKDFGGFN[+1606.58669]FS.Q	V.KQIYKTPPIKDFGGFNFS.Q	N16(NGlycan / 1606.5867)	HexNAc(4)Hex(4)Fuc(1)	2.40E-05	0.0096	4.62	344.7	257.1	257.1	4	924.1767	924.1761	0.58		3693.6849	3693.6827	Non	16	>sp|nCoV-1 nCoV-2P with signal peptide and tags	2	46.0283	controllerType=0 controllerNumber=1 scan=17608			hcd	0	0	0	0	4.40E-06	0.0018	R2	Complex/Fuc
2129 | 826563	1	786	801	V.KQIYKTPPIKDFGGFN[+1581.55506]FS.Q	V.KQIYKTPPIKDFGGFNFS.Q	N16(NGlycan / 1581.5551)	HexNAc(3)Hex(6)	6.10E-06	0.0025	5.22	443.4	311.5	311.5	4	917.9176	917.9182	-0.64		3668.6488	3668.6511	Non	16	>sp|nCoV-1 nCoV-2P with signal peptide and tags	2	46.0194	controllerType=0 controllerNumber=1 scan=17604			hcd	0	0	0	0	7.40E-07	0.0003	R2	Neutral
2130 | 826443	1	786	801	V.KQIYKTPPIKDFGGFN[+1540.52851]FS.Q	V.KQIYKTPPIKDFGGFNFS.Q	N16(NGlycan / 1540.5285)	HexNAc(2)Hex(7)	7.60E-06	0.0031	5.12	450.3	358.2	358.2	3	1209.8808	1209.8797	0.9		3627.6278	3627.6245	Non	16	>sp|nCoV-1 nCoV-2P with signal peptide and tags	2	45.9661	controllerType=0 controllerNumber=1 scan=17581			hcd	0	0	0	0	1.10E-06	0.00044	R2	Oligomannose
2131 | 826363	1	786	801	V.KQIYKTPPIKDFGGFN[+1540.52851]FS.Q	V.KQIYKTPPIKDFGGFNFS.Q	N16(NGlycan / 1540.5285)	HexNAc(2)Hex(7)	6.30E-06	0.0026	5.2	394.8	273.2	273.2	4	907.6622	907.6616	0.68		3627.627	3627.6245	Non	16	>sp|nCoV-1 nCoV-2P with signal peptide and tags	2	45.9165	controllerType=0 controllerNumber=1 scan=17560			hcd	0	0	0	0	8.30E-07	0.00033	R2	Oligomannose
2132 | 827363	1	786	801	V.KQIYKTPPIKDFGGFN[+1501.55533]FS.Q	V.KQIYKTPPIKDFGGFNFS.Q	N16(NGlycan / 1501.5553)	HexNAc(5)Hex(3)	7.00E-05	0.028	4.15	274.8	233.5	233.5	4	897.9196	897.9183	1.45		3588.6566	3588.6514	Non	16	>sp|nCoV-1 nCoV-2P with signal peptide and tags	2	46.2852	controllerType=0 controllerNumber=1 scan=17715			hcd	0	0	0	0	1.80E-05	0.0071	R2	Neutral
2133 | 827203	1	786	801	V.KQIYKTPPIKDFGGFN[+1460.52878]FS.Q	V.KQIYKTPPIKDFGGFNFS.Q	N16(NGlycan / 1460.5288)	HexNAc(4)Hex(4)	0.00018	0.067	3.75	184.1	184.1	184.1	4	887.6632	887.6617	1.72		3547.6309	3547.6248	Non	16	>sp|nCoV-1 nCoV-2P with signal peptide and tags	2	46.2384	controllerType=0 controllerNumber=1 scan=17695			hcd	0	0.0006	0	0.00095	6.10E-05	0.024	R2	Neutral
2134 | 826923	1	786	801	V.KQIYKTPPIKDFGGFN[+1444.53387]FS.Q	V.KQIYKTPPIKDFGGFNFS.Q	N16(NGlycan / 1444.5339)	HexNAc(4)Hex(3)Fuc(1)	1.60E-05	0.0063	4.8	350.8	292.5	292.5	4	883.6633	883.6629	0.43		3531.6314	3531.6299	Non	16	>sp|nCoV-1 nCoV-2P with signal peptide and tags	2	46.1386	controllerType=0 controllerNumber=1 scan=17653			hcd	0	0	0	0	2.70E-06	0.0011	R2	Complex/Fuc
2135 | 826843	1	786	801	V.KQIYKTPPIKDFGGFN[+1419.50224]FS.Q	V.KQIYKTPPIKDFGGFNFS.Q	N16(NGlycan / 1419.5022)	HexNAc(3)Hex(5)	1.20E-05	0.005	4.91	426.4	353.9	353.9	4	877.404	877.405	-1.13		3506.5943	3506.5983	Non	16	>sp|nCoV-1 nCoV-2P with signal peptide and tags	2	46.1199	controllerType=0 controllerNumber=1 scan=17645			hcd	0	0	0	0	1.80E-06	0.00074	R2	Neutral
2136 | 826963	1	786	801	V.KQIYKTPPIKDFGGFN[+1419.50224]FS.Q	V.KQIYKTPPIKDFGGFNFS.Q	N16(NGlycan / 1419.5022)	HexNAc(3)Hex(5)	1.40E-05	0.0057	4.85	411.8	250.1	250.1	4	877.4067	877.405	1.86		3506.6048	3506.5983	Non	16	>sp|nCoV-1 nCoV-2P with signal peptide and tags	2	46.143	controllerType=0 controllerNumber=1 scan=17655			hcd	0	0	0	0	2.20E-06	0.00091	R2	Neutral
2137 | 827043	1	786	801	V.KQIYKTPPIKDFGGFN[+1419.50224]FS.Q	V.KQIYKTPPIKDFGGFNFS.Q	N16(NGlycan / 1419.5022)	HexNAc(3)Hex(5)	1.90E-05	0.0075	4.73	400.1	305.7	305.7	3	1169.5368	1169.5376	-0.69		3506.5958	3506.5983	Non	16	>sp|nCoV-1 nCoV-2P with signal peptide and tags	2	46.1817	controllerType=0 controllerNumber=1 scan=17672			hcd	0	0	0	0	3.50E-06	0.0014	R2	Neutral
2138 | 826643	1	786	801	V.KQIYKTPPIKDFGGFN[+1378.47569]FS.Q	V.KQIYKTPPIKDFGGFNFS.Q	N16(NGlycan / 1378.4757)	HexNAc(2)Hex(6)	1.40E-07	5.80E-05	6.85	573.6	420.3	420.3	4	867.1496	867.1484	1.44		3465.5767	3465.5717	Non	16	>sp|nCoV-1 nCoV-2P with signal peptide and tags	2	46.0435	controllerType=0 controllerNumber=1 scan=17613			hcd	0	0	0	0	1.80E-08	7.40E-06	R2	Oligomannose
2139 | 826803	1	786	801	V.KQIYKTPPIKDFGGFN[+1378.47569]FS.Q	V.KQIYKTPPIKDFGGFNFS.Q	N16(NGlycan / 1378.4757)	HexNAc(2)Hex(6)	1.80E-05	0.0073	4.74	432.2	401.5	401.5	3	1155.8577	1155.8621	-3.78		3465.5586	3465.5717	Non	16	>sp|nCoV-1 nCoV-2P with signal peptide and tags	2	46.1154	controllerType=0 controllerNumber=1 scan=17643			hcd	0	0	0	0	3.30E-06	0.0014	R2	Oligomannose
2140 | 827483	1	786	801	V.KQIYKTPPIKDFGGFN[+1298.47596]FS.Q	V.KQIYKTPPIKDFGGFNFS.Q	N16(NGlycan / 1298.476)	HexNAc(4)Hex(3)	0.00085	0.26	3.07	211.3	145.9	145.9	4	847.1482	847.1485	-0.36		3385.5708	3385.572	Non	16	>sp|nCoV-1 nCoV-2P with signal peptide and tags	2	46.3374	controllerType=0 controllerNumber=1 scan=17738			hcd	0	0.012	0	0.019	0.00017	0.065	R2	Neutral
2141 | 827243	1	786	801	V.KQIYKTPPIKDFGGFN[+1257.44941]FS.Q	V.KQIYKTPPIKDFGGFNFS.Q	N16(NGlycan / 1257.4494)	HexNAc(3)Hex(4)	1.80E-05	0.0073	4.74	329.5	310.6	310.6	4	836.8921	836.8918	0.28		3344.5464	3344.5455	Non	16	>sp|nCoV-1 nCoV-2P with signal peptide and tags	2	46.2452	controllerType=0 controllerNumber=1 scan=17698			hcd	0	0	0	0	3.30E-06	0.0013	R2	Neutral
2142 | 826763	1	786	801	V.KQIYKTPPIKDFGGFN[+1216.42286]FS.Q	V.KQIYKTPPIKDFGGFNFS.Q	N16(NGlycan / 1216.4229)	HexNAc(2)Hex(5)	1.80E-09	7.10E-07	8.75	605.5	437	437	4	826.6359	826.6352	0.85		3303.5217	3303.5189	Non	16	>sp|nCoV-1 nCoV-2P with signal peptide and tags	2	46.1021	controllerType=0 controllerNumber=1 scan=17637			hcd	0	0	0	0	3.40E-10	1.40E-07	R2	Oligomannose
2143 | 827083	1	786	801	V.KQIYKTPPIKDFGGFN[+1216.42286]FS.Q	V.KQIYKTPPIKDFGGFNFS.Q	N16(NGlycan / 1216.4229)	HexNAc(2)Hex(5)	2.90E-06	0.0012	5.53	510.9	326.7	326.7	4	826.6363	826.6352	1.37		3303.5234	3303.5189	Non	16	>sp|nCoV-1 nCoV-2P with signal peptide and tags	2	46.195	controllerType=0 controllerNumber=1 scan=17676			hcd	0	0	0	0	4.10E-07	0.00017	R2	Oligomannose
2144 | 826883	1	786	801	V.KQIYKTPPIKDFGGFN[+1216.42286]FS.Q	V.KQIYKTPPIKDFGGFNFS.Q	N16(NGlycan / 1216.4229)	HexNAc(2)Hex(5)	7.40E-05	0.029	4.13	389	330.4	330.4	3	1101.8466	1101.8445	1.91		3303.5252	3303.5189	Non	16	>sp|nCoV-1 nCoV-2P with signal peptide and tags	2	46.1341	controllerType=0 controllerNumber=1 scan=17651			hcd	0	0	0	0	2.30E-05	0.0091	R2	Oligomannose
2146 | 827003	1	786	801	V.KQIYKTPPIKDFGGFN[+1054.37004]FS.Q	V.KQIYKTPPIKDFGGFNFS.Q	N16(NGlycan / 1054.37)	HexNAc(2)Hex(4)	1.70E-07	6.80E-05	6.78	540	451.7	451.7	4	786.1222	786.122	0.3		3141.467	3141.4661	Non	16	>sp|nCoV-1 nCoV-2P with signal peptide and tags	2	46.1728	controllerType=0 controllerNumber=1 scan=17668			hcd	0	0	0	0	2.10E-08	8.40E-06	R2	Oligomannose
2147 | 758192	1	786	801	V.KQIYKTPPIKDFGGFN[+892.31722]FS.Q	V.KQIYKTPPIKDFGGFNFS.Q	N16(NGlycan / 892.3172)	HexNAc(2)Hex(3)	6.00E-05	0.024	4.22	266.9	266.9	266.9	4	745.6088	745.6088	0.02		2979.4133	2979.4133	Non	16	>sp|nCoV-1 nCoV-2P with signal peptide and tags	2	46.225	controllerType=0 controllerNumber=1 scan=17689			hcd	0	0	0	0	1.50E-05	0.0058	R2	Paucimannose
2148 | 758152	1	786	801	V.KQIYKTPPIKDFGGFN[+203.07937]FS.Q	V.KQIYKTPPIKDFGGFNFS.Q	N16(NGlycan / 203.0794)	HexNAc(1)	1.80E-05	0.0074	4.74	446.3	349	349	3	764.0654	764.0633	2.72		2290.1816	2290.1754	Non	16	>sp|nCoV-1 nCoV-2P with signal peptide and tags	2	46.1928	controllerType=0 controllerNumber=1 scan=17675			hcd	0	0	0	0	3.40E-06	0.0014	R2	Core
2156 | 831363	1	787	801	K.QIYKTPPIKDFGGFN[+1540.52851]FS.Q	K.QIYKTPPIKDFGGFNFS.Q	N15(NGlycan / 1540.5285)	HexNAc(2)Hex(7)	0.00024	0.089	3.62	173.3	166.9	166.9	3	1167.1829	1167.1814	1.32		3499.5342	3499.5296	Non	15	>sp|nCoV-1 nCoV-2P with signal peptide and tags	2	50.4391	controllerType=0 controllerNumber=1 scan=19480			hcd	0	0.0028	0	0.0044	7.20E-05	0.028	R2	Oligomannose
2157 | 831643	1	787	801	K.QIYKTPPIKDFGGFN[+1216.42286]FS.Q	K.QIYKTPPIKDFGGFNFS.Q	N15(NGlycan / 1216.4229)	HexNAc(2)Hex(5)	0.00052	0.17	3.29	201.3	201.3	201.3	3	1059.1472	1059.1462	1.02		3175.4272	3175.4239	Non	15	>sp|nCoV-1 nCoV-2P with signal peptide and tags	2	50.6084	controllerType=0 controllerNumber=1 scan=19549			hcd	0	0.0064	0	0.01	0.0001	0.039	R2	Oligomannose
2158 | 831003	1	788	801	Q.IYKTPPIKDFGGFN[+1216.42286]FS.Q	Q.IYKTPPIKDFGGFNFS.Q	N14(NGlycan / 1216.4229)	HexNAc(2)Hex(5)	6.10E-07	0.00025	6.21	486.3	381	381	3	1016.4621	1016.46	2.12		3047.3718	3047.3654	Non	14	>sp|nCoV-1 nCoV-2P with signal peptide and tags	2	50.0273	controllerType=0 controllerNumber=1 scan=19304			hcd	0	0	0	0	1.00E-07	4.30E-05	R2	Oligomannose
2159 | 829203	1	789	801	I.YKTPPIKDFGGFN[+1971.71889]FS.Q	I.YKTPPIKDFGGFNFS.Q	N13(NGlycan / 1971.7189)	HexNAc(5)Hex(5)Fuc(1)	0.0007	0.22	3.16	180.9	105.1	105.1	3	1230.5305	1230.5306	-0.14		3689.5768	3689.5773	Non	13	>sp|nCoV-1 nCoV-2P with signal peptide and tags	2	48.4338	controllerType=0 controllerNumber=1 scan=18630			hcd	0	0.01	0	0.016	0.00013	0.05	R2	Complex/Fuc
2161 | 832923	1	789	801	I.YKTPPIKDFGGFN[+1872.65048]FS.Q	I.YKTPPIKDFGGFNFS.Q	N13(NGlycan / 1872.6505)	HexNAc(3)Hex(6)NeuAc(1)	0.0008	0.25	3.1	199.5	114.4	114.4	3	1197.5104	1197.5078	2.18		3590.5167	3590.5089	Non	13	>sp|nCoV-1 nCoV-2P with signal peptide and tags	2	52.753	controllerType=0 controllerNumber=1 scan=20447			hcd	0	0.012	0	0.016	0.00016	0.059	R2	Complex/NeuAc
2162 | 833683	1	789	801	I.YKTPPIKDFGGFN[+1872.65048]FS.Q	I.YKTPPIKDFGGFNFS.Q	N13(NGlycan / 1872.6505)	HexNAc(3)Hex(6)NeuAc(1)	0.0007	0.22	3.16	165.8	82.3	82.3	3	1197.5087	1197.5078	0.75		3590.5116	3590.5089	Non	13	>sp|nCoV-1 nCoV-2P with signal peptide and tags	2	53.2437	controllerType=0 controllerNumber=1 scan=20654			hcd	0	0.01	0	0.016	0.00013	0.05	R2	Complex/NeuAc
2163 | 829243	1	789	801	I.YKTPPIKDFGGFN[+1809.66607]FS.Q	I.YKTPPIKDFGGFNFS.Q	N13(NGlycan / 1809.6661)	HexNAc(5)Hex(4)Fuc(1)	0.00037	0.13	3.44	202.3	164	164	3	1176.5128	1176.513	-0.23		3527.5237	3527.5245	Non	13	>sp|nCoV-1 nCoV-2P with signal peptide and tags	2	48.5012	controllerType=0 controllerNumber=1 scan=18658			hcd	0	0.0056	0	0.0091	8.70E-05	0.034	R2	Complex/Fuc
2164 | 829123	1	789	801	I.YKTPPIKDFGGFN[+1768.63952]FS.Q	I.YKTPPIKDFGGFNFS.Q	N13(NGlycan / 1768.6395)	HexNAc(4)Hex(5)Fuc(1)	0.00069	0.22	3.16	214.1	151.3	151.3	3	1162.8403	1162.8375	2.38		3486.5062	3486.498	Non	13	>sp|nCoV-1 nCoV-2P with signal peptide and tags	2	48.3654	controllerType=0 controllerNumber=1 scan=18600			hcd	0	0.01	0	0.016	0.00013	0.05	R2	Complex/Fuc
2165 | 833603	1	789	801	I.YKTPPIKDFGGFN[+1751.62420]FS.Q	I.YKTPPIKDFGGFNFS.Q	N13(NGlycan / 1751.6242)	HexNAc(4)Hex(4)NeuAc(1)	7.80E-05	0.031	4.11	295.4	191.3	191.3	3	1157.1656	1157.1657	-0.13		3469.4822	3469.4826	Non	13	>sp|nCoV-1 nCoV-2P with signal peptide and tags	2	53.1333	controllerType=0 controllerNumber=1 scan=20606			hcd	0	0	0	0	3.20E-05	0.013	R2	Complex/NeuAc
2166 | 829283	1	789	801	I.YKTPPIKDFGGFN[+1702.58133]FS.Q	I.YKTPPIKDFGGFNFS.Q	N13(NGlycan / 1702.5813)	HexNAc(2)Hex(8)	9.70E-05	0.038	4.01	225	200.5	200.5	3	1140.8205	1140.8181	2.07		3420.4468	3420.4398	Non	13	>sp|nCoV-1 nCoV-2P with signal peptide and tags	2	48.5079	controllerType=0 controllerNumber=1 scan=18661			hcd	0	0	0	0	4.60E-05	0.018	R2	Oligomannose
2167 | 829763	1	789	801	I.YKTPPIKDFGGFN[+1663.60816]FS.Q	I.YKTPPIKDFGGFNFS.Q	N13(NGlycan / 1663.6082)	HexNAc(5)Hex(4)	8.30E-05	0.033	4.08	269.9	158	158	3	1127.8278	1127.827	0.66		3381.4688	3381.4666	Non	13	>sp|nCoV-1 nCoV-2P with signal peptide and tags	2	48.8129	controllerType=0 controllerNumber=1 scan=18790			hcd	0	0	0	0	3.90E-05	0.015	R2	Neutral
2168 | 829883	1	789	801	I.YKTPPIKDFGGFN[+1647.61324]FS.Q	I.YKTPPIKDFGGFNFS.Q	N13(NGlycan / 1647.6132)	HexNAc(5)Hex(3)Fuc(1)	5.70E-07	0.00023	6.24	581.9	293.3	293.3	3	1122.4969	1122.4954	1.29		3365.476	3365.4717	Non	13	>sp|nCoV-1 nCoV-2P with signal peptide and tags	2	48.9188	controllerType=0 controllerNumber=1 scan=18835			hcd	0	0	0	0	9.10E-08	3.70E-05	R2	Complex/Fuc
2169 | 829963	1	789	801	I.YKTPPIKDFGGFN[+1647.61324]FS.Q	I.YKTPPIKDFGGFNFS.Q	N13(NGlycan / 1647.6132)	HexNAc(5)Hex(3)Fuc(1)	0.00015	0.056	3.84	256.8	156.7	156.7	3	1122.4966	1122.4954	1.07		3365.4753	3365.4717	Non	13	>sp|nCoV-1 nCoV-2P with signal peptide and tags	2	48.9467	controllerType=0 controllerNumber=1 scan=18847			hcd	0	0.00063	0	0	5.70E-05	0.022	R2	Complex/Fuc
2170 | 829563	1	789	801	I.YKTPPIKDFGGFN[+1647.61324]FS.Q	I.YKTPPIKDFGGFNFS.Q	N13(NGlycan / 1647.6132)	HexNAc(5)Hex(3)Fuc(1)	0.00013	0.051	3.88	223.4	115.1	115.1	3	1122.4955	1122.4954	0.09		3365.472	3365.4717	Non	13	>sp|nCoV-1 nCoV-2P with signal peptide and tags	2	48.6849	controllerType=0 controllerNumber=1 scan=18736			hcd	0	0	0	0	5.40E-05	0.021	R2	Complex/Fuc
2171 | 829483	1	789	801	I.YKTPPIKDFGGFN[+1622.58161]FS.Q	I.YKTPPIKDFGGFNFS.Q	N13(NGlycan / 1622.5816)	HexNAc(4)Hex(5)	8.30E-05	0.032	4.08	260.5	171.8	171.8	3	1114.1513	1114.1515	-0.23		3340.4393	3340.44	Non	13	>sp|nCoV-1 nCoV-2P with signal peptide and tags	2	48.648	controllerType=0 controllerNumber=1 scan=18720			hcd	0	0	0	0	3.80E-05	0.015	R2	Neutral
2172 | 829363	1	789	801	I.YKTPPIKDFGGFN[+1606.58669]FS.Q	I.YKTPPIKDFGGFNFS.Q	N13(NGlycan / 1606.5867)	HexNAc(4)Hex(4)Fuc(1)	9.00E-05	0.035	4.05	269.2	137.1	137.1	3	1108.8214	1108.8199	1.4		3324.4498	3324.4451	Non	13	>sp|nCoV-1 nCoV-2P with signal peptide and tags	2	48.5881	controllerType=0 controllerNumber=1 scan=18694			hcd	0	0	0	0	4.30E-05	0.017	R2	Complex/Fuc
2173 | 829523	1	789	801	I.YKTPPIKDFGGFN[+1581.55506]FS.Q	I.YKTPPIKDFGGFNFS.Q	N13(NGlycan / 1581.5551)	HexNAc(3)Hex(6)	2.90E-05	0.012	4.54	377.9	263.5	263.5	3	1100.4772	1100.476	1.08		3299.4171	3299.4135	Non	13	>sp|nCoV-1 nCoV-2P with signal peptide and tags	2	48.6547	controllerType=0 controllerNumber=1 scan=18723			hcd	0	0	0	0	5.70E-06	0.0023	R2	Neutral
2174 | 829323	1	789	801	I.YKTPPIKDFGGFN[+1540.52851]FS.Q	I.YKTPPIKDFGGFNFS.Q	N13(NGlycan / 1540.5285)	HexNAc(2)Hex(7)	1.50E-05	0.0062	4.82	409.5	273.4	273.4	3	1086.8017	1086.8005	1.07		3258.3904	3258.3869	Non	13	>sp|nCoV-1 nCoV-2P with signal peptide and tags	2	48.558	controllerType=0 controllerNumber=1 scan=18681			hcd	0	0	0	0	2.60E-06	0.0011	R2	Oligomannose
2175 | 830003	1	789	801	I.YKTPPIKDFGGFN[+1501.55533]FS.Q	I.YKTPPIKDFGGFNFS.Q	N13(NGlycan / 1501.5553)	HexNAc(5)Hex(3)	7.60E-05	0.03	4.12	316.5	258.2	258.2	3	1073.8089	1073.8094	-0.53		3219.412	3219.4138	Non	13	>sp|nCoV-1 nCoV-2P with signal peptide and tags	2	48.96	controllerType=0 controllerNumber=1 scan=18853			hcd	0	0	0	0	3.00E-05	0.012	R2	Neutral
2176 | 829803	1	789	801	I.YKTPPIKDFGGFN[+1460.52878]FS.Q	I.YKTPPIKDFGGFNFS.Q	N13(NGlycan / 1460.5288)	HexNAc(4)Hex(4)	7.60E-05	0.03	4.12	290.2	199.9	199.9	3	1060.1347	1060.1339	0.71		3178.3895	3178.3872	Non	13	>sp|nCoV-1 nCoV-2P with signal peptide and tags	2	48.8911	controllerType=0 controllerNumber=1 scan=18823			hcd	0	0	0	0	2.90E-05	0.012	R2	Neutral
2177 | 829643	1	789	801	I.YKTPPIKDFGGFN[+1444.53387]FS.Q	I.YKTPPIKDFGGFNFS.Q	N13(NGlycan / 1444.5339)	HexNAc(4)Hex(3)Fuc(1)	4.40E-05	0.018	4.35	390	212.8	212.8	3	1054.8048	1054.8023	2.42		3162.4	3162.3923	Non	13	>sp|nCoV-1 nCoV-2P with signal peptide and tags	2	48.7229	controllerType=0 controllerNumber=1 scan=18751			hcd	0	0	0	0	9.60E-06	0.0039	R2	Complex/Fuc
2178 | 829723	1	789	801	I.YKTPPIKDFGGFN[+1419.50224]FS.Q	I.YKTPPIKDFGGFNFS.Q	N13(NGlycan / 1419.5022)	HexNAc(3)Hex(5)	3.30E-05	0.013	4.49	357.3	262.9	262.9	3	1046.4597	1046.4584	1.28		3137.3647	3137.3607	Non	13	>sp|nCoV-1 nCoV-2P with signal peptide and tags	2	48.7764	controllerType=0 controllerNumber=1 scan=18774			hcd	0	0	0	0	6.60E-06	0.0027	R2	Neutral
2179 | 829603	1	789	801	I.YKTPPIKDFGGFN[+1378.47569]FS.Q	I.YKTPPIKDFGGFNFS.Q	N13(NGlycan / 1378.4757)	HexNAc(2)Hex(6)	1.50E-05	0.0059	4.84	435.2	305.4	305.4	3	1032.7842	1032.7829	1.28		3096.3381	3096.3341	Non	13	>sp|nCoV-1 nCoV-2P with signal peptide and tags	2	48.7052	controllerType=0 controllerNumber=1 scan=18743			hcd	0	0	0	0	2.30E-06	0.00096	R2	Oligomannose
2180 | 763672	1	789	801	I.YKTPPIKDFGGFN[+1257.44941]FS.Q	I.YKTPPIKDFGGFNFS.Q	N13(NGlycan / 1257.4494)	HexNAc(3)Hex(4)	3.40E-05	0.013	4.47	415.7	143.4	143.4	3	992.4409	992.4408	0.15		2975.3083	2975.3078	Non	13	>sp|nCoV-1 nCoV-2P with signal peptide and tags	2	48.9211	controllerType=0 controllerNumber=1 scan=18836			hcd	0	0	0	0	6.90E-06	0.0028	R2	Neutral
2181 | 763432	1	789	801	I.YKTPPIKDFGGFN[+1216.42286]FS.Q	I.YKTPPIKDFGGFNFS.Q	N13(NGlycan / 1216.4229)	HexNAc(2)Hex(5)	5.00E-09	2.00E-06	8.31	692.6	352.5	352.5	3	978.7666	978.7653	1.31		2934.2852	2934.2813	Non	13	>sp|nCoV-1 nCoV-2P with signal peptide and tags	2	48.7974	controllerType=0 controllerNumber=1 scan=18783			hcd	0	0	0	0	1.00E-09	4.10E-07	R2	Oligomannose
2182 | 764712	1	789	801	I.YKTPPIKDFGGFN[+1216.42286]FS.Q	I.YKTPPIKDFGGFNFS.Q	N13(NGlycan / 1216.4229)	HexNAc(2)Hex(5)	5.00E-08	2.00E-05	7.3	632.3	275.2	275.2	3	978.7667	978.7653	1.44		2934.2855	2934.2813	Non	13	>sp|nCoV-1 nCoV-2P with signal peptide and tags	2	49.3057	controllerType=0 controllerNumber=1 scan=19001			hcd	0	0	0	0	6.10E-09	2.50E-06	R2	Oligomannose
2183 | 763632	1	789	801	I.YKTPPIKDFGGFN[+1216.42286]FS.Q	I.YKTPPIKDFGGFNFS.Q	N13(NGlycan / 1216.4229)	HexNAc(2)Hex(5)	4.00E-05	0.016	4.39	541.6	359.5	359.5	2	1467.649	1467.6443	3.19		2934.2907	2934.2813	Non	13	>sp|nCoV-1 nCoV-2P with signal peptide and tags	2	48.8956	controllerType=0 controllerNumber=1 scan=18825			hcd	0	0	0	0	8.50E-06	0.0034	R2	Oligomannose
2184 | 766312	1	789	801	I.YKTPPIKDFGGFN[+1216.42286]FS.Q	I.YKTPPIKDFGGFNFS.Q	N13(NGlycan / 1216.4229)	HexNAc(2)Hex(5)	7.40E-05	0.029	4.13	414.1	94.5	94.5	3	978.7666	978.7653	1.31		2934.2852	2934.2813	Non	13	>sp|nCoV-1 nCoV-2P with signal peptide and tags	2	49.8811	controllerType=0 controllerNumber=1 scan=19245			hcd	0	0	0	0	2.20E-05	0.0089	R2	Oligomannose
2185 | 764112	1	789	801	I.YKTPPIKDFGGFN[+1095.39659]FS.Q	I.YKTPPIKDFGGFNFS.Q	N13(NGlycan / 1095.3966)	HexNAc(3)Hex(3)	1.40E-05	0.0055	4.87	454.5	182.4	182.4	3	938.4245	938.4232	1.36		2813.2588	2813.255	Non	13	>sp|nCoV-1 nCoV-2P with signal peptide and tags	2	49.1044	controllerType=0 controllerNumber=1 scan=18915			hcd	0	0	0	0	2.10E-06	0.00087	R2	Neutral
2190 | 758392	1	790	801	Y.KTPPIKDFGGFN[+1216.42286]FS.Q	Y.KTPPIKDFGGFNFS.Q	N12(NGlycan / 1216.4229)	HexNAc(2)Hex(5)	9.40E-06	0.0038	5.03	501.7	206	206	3	924.4109	924.4108	0.08		2771.2182	2771.218	Non	12	>sp|nCoV-1 nCoV-2P with signal peptide and tags	2	46.4607	controllerType=0 controllerNumber=1 scan=17790			hcd	0	0	0	0	1.40E-06	0.00059	R2	Oligomannose
2195 | 771832	1	791	801	K.TPPIKDFGGFN[+1540.52851]FS.Q	K.TPPIKDFGGFNFS.Q	N11(NGlycan / 1540.5285)	HexNAc(2)Hex(7)	0.00019	0.072	3.72	281.4	111.1	111.1	2	1484.1228	1484.118	3.29		2967.2384	2967.2287	Non	11	>sp|nCoV-1 nCoV-2P with signal peptide and tags	2	52.0847	controllerType=0 controllerNumber=1 scan=20168			hcd	0	0.0023	0	0.0037	6.40E-05	0.025	R2	Oligomannose
2196 | 772632	1	791	801	K.TPPIKDFGGFN[+1419.50224]FS.Q	K.TPPIKDFGGFNFS.Q	N11(NGlycan / 1419.5022)	HexNAc(3)Hex(5)	2.00E-05	0.0081	4.7	396.1	217	217	2	1423.6065	1423.6048	1.17		2846.2057	2846.2024	Non	11	>sp|nCoV-1 nCoV-2P with signal peptide and tags	2	52.3976	controllerType=0 controllerNumber=1 scan=20298			hcd	0	0	0	0	3.90E-06	0.0016	R2	Neutral
2197 | 772552	1	791	801	K.TPPIKDFGGFN[+1378.47569]FS.Q	K.TPPIKDFGGFNFS.Q	N11(NGlycan / 1378.4757)	HexNAc(2)Hex(6)	7.30E-05	0.029	4.14	383	218.1	218.1	2	1403.0956	1403.0916	2.9		2805.184	2805.1758	Non	11	>sp|nCoV-1 nCoV-2P with signal peptide and tags	2	52.323	controllerType=0 controllerNumber=1 scan=20267			hcd	0	0	0	0	1.90E-05	0.0075	R2	Oligomannose
2198 | 772672	1	791	801	K.TPPIKDFGGFN[+1216.42286]FS.Q	K.TPPIKDFGGFNFS.Q	N11(NGlycan / 1216.4229)	HexNAc(2)Hex(5)	3.20E-05	0.013	4.49	511.6	303.2	303.2	2	1322.0699	1322.0651	3.58		2643.1325	2643.123	Non	11	>sp|nCoV-1 nCoV-2P with signal peptide and tags	2	52.4121	controllerType=0 controllerNumber=1 scan=20304			hcd	0	0	0	0	6.40E-06	0.0026	R2	Oligomannose
2199 | 675943	1	795	801	I.KDFGGFN[+1216.42286]FS.Q	I.KDFGGFNFS.Q	N7(NGlycan / 1216.4229)	HexNAc(2)Hex(5)	7.80E-05	0.031	4.11	342.2	171.5	171.5	2	1117.9452	1117.9465	-1.14		2234.8832	2234.8857	Non	7	>sp|nCoV-1 nCoV-2P with signal peptide and tags	2	47.505	controllerType=0 controllerNumber=1 scan=18230			hcd	0	0	0	0	3.20E-05	0.013	R2	Oligomannose
2200 | 783072	1	796	801	K.DFGGFN[+1378.47569]FS.Q	K.DFGGFNFS.Q	N6(NGlycan / 1378.4757)	HexNAc(2)Hex(6)	0.0011	0.31	2.96	279.5	32.5	32.5	2	1134.9278	1134.9254	2.06		2268.8483	2268.8436	Non	6	>sp|nCoV-1 nCoV-2P with signal peptide and tags	2	59.6388	controllerType=0 controllerNumber=1 scan=23325			hcd	0	0.02	0	0.031	0.00022	0.083	R2	Oligomannose
2201 | 773152	1	797	801	D.FGGFN[+1768.63952]FS.Q	D.FGGFNFS.Q	N5(NGlycan / 1768.6395)	HexNAc(4)Hex(5)Fuc(1)	0.00098	0.29	3.01	264.9	33	33	2	1272.4932	1272.4939	-0.53		2543.9791	2543.9805	Non	5	>sp|nCoV-1 nCoV-2P with signal peptide and tags	2	52.6015	controllerType=0 controllerNumber=1 scan=20382			hcd	0	0.017	0	0.026	0.00019	0.073	R2	Complex/Fuc
2202 | 774152	1	797	801	D.FGGFN[+1647.61324]FS.Q	D.FGGFNFS.Q	N5(NGlycan / 1647.6132)	HexNAc(5)Hex(3)Fuc(1)	0.0022	0.47	2.66	273.6	11.5	11.5	2	1211.9826	1211.9807	1.52		2422.9579	2422.9542	Non	5	>sp|nCoV-1 nCoV-2P with signal peptide and tags	2	53.4009	controllerType=0 controllerNumber=1 scan=20721			hcd	0	0.026	0	0.039	0.00028	0.1	R2	Complex/Fuc
2203 | 773952	1	797	801	D.FGGFN[+1581.55506]FS.Q	D.FGGFNFS.Q	N5(NGlycan / 1581.5551)	HexNAc(3)Hex(6)	0.0035	0.59	2.46	248.7	3.7	3.7	2	1178.9544	1178.9517	2.32		2356.9015	2356.896	Non	5	>sp|nCoV-1 nCoV-2P with signal peptide and tags	2	53.1444	controllerType=0 controllerNumber=1 scan=20611			hcd	0	0.042	0	0.063	0.00049	0.16	R2	Neutral
2204 | 774392	1	797	801	D.FGGFN[+1501.55533]FS.Q	D.FGGFNFS.Q	N5(NGlycan / 1501.5553)	HexNAc(5)Hex(3)	0.0023	0.49	2.63	241.4	11.6	11.6	2	1138.9521	1138.9518	0.25		2276.8969	2276.8963	Non	5	>sp|nCoV-1 nCoV-2P with signal peptide and tags	2	53.8697	controllerType=0 controllerNumber=1 scan=20920			hcd	0	0.026	0	0.04	0.0003	0.11	R2	Neutral
2205 | 684825	1	797	801	D.FGGFN[+1257.44941]FS.Q	D.FGGFNFS.Q	N5(NGlycan / 1257.4494)	HexNAc(3)Hex(4)	0.0086	0.78	2.06	206.6	0.6	0.6	2	1016.8998	1016.8988	0.92		2032.7922	2032.7904	Non	5	>sp|nCoV-1 nCoV-2P with signal peptide and tags	2	53.8675	controllerType=0 controllerNumber=1 scan=20919			hcd	0	0.1	0	0.15	0.0011	0.31	R2	Neutral
2206 | 684225	1	797	801	D.FGGFN[+1216.42286]FS.Q	D.FGGFNFS.Q	N5(NGlycan / 1216.4229)	HexNAc(2)Hex(5)	0.00076	0.24	3.12	383.5	3.4	3.4	2	996.3879	996.3856	2.32		1991.7684	1991.7638	Non	5	>sp|nCoV-1 nCoV-2P with signal peptide and tags	2	53.6437	controllerType=0 controllerNumber=1 scan=20824			hcd	0	0.011	0	0.017	0.00015	0.056	R2	Oligomannose
3047 | 821203	1	1071	1074	A.QEKN[+2059.73493]FTTAPA.I	A.QEKNFTTAPA.I	N4(NGlycan / 2059.7349)	HexNAc(4)Hex(5)Fuc(1)NeuAc(1)	0.0011	0.3	2.97	205.7	100.7	100.7	2	1583.6442	1583.6449	-0.46		3166.2811	3166.2826	Non	4	>sp|nCoV-1 nCoV-2P with signal peptide and tags	2	34.0064	controllerType=0 controllerNumber=1 scan=12443			hcd	0	0.018	0	0.028	0.00021	0.079	R2	Complex/NeuAc+Fuc
3051 | 741312	1	1071	1074	A.QEKN[+1872.65048]FTTAPA.I	A.QEKNFTTAPA.I	N4(NGlycan / 1872.6505)	HexNAc(3)Hex(6)NeuAc(1)	0.00075	0.23	3.13	271.7	57	57	2	1490.1073	1490.1027	3.11		2979.2074	2979.1981	Non	4	>sp|nCoV-1 nCoV-2P with signal peptide and tags	2	34.0536	controllerType=0 controllerNumber=1 scan=12462			hcd	0	0.011	0	0.018	0.00014	0.053	R2	Complex/NeuAc
3052 | 741432	1	1071	1074	A.QEKN[+1856.65556]FTTAPA.I	A.QEKNFTTAPA.I	N4(NGlycan / 1856.6556)	HexNAc(3)Hex(5)Fuc(1)NeuAc(1)	8.20E-05	0.032	4.09	345.8	139.7	139.7	2	1482.108	1482.1053	1.82		2963.2086	2963.2032	Non	4	>sp|nCoV-1 nCoV-2P with signal peptide and tags	2	34.2414	controllerType=0 controllerNumber=1 scan=12543			hcd	0	0	0	0	3.70E-05	0.015	R2	Complex/NeuAc+Fuc
3053 | 737432	1	1071	1074	A.QEKN[+2174.79826]FT.T	A.QEKNFT.T	N4(NGlycan / 2174.7983)	HexNAc(6)Hex(5)Fuc(1)	0.0099	0.81	2	160	19.5	19.5	2	1471.0921	1471.0893	1.92		2941.1769	2941.1713	Non	4	>sp|nCoV-1 nCoV-2P with signal peptide and tags	2	27.8141	controllerType=0 controllerNumber=1 scan=9803			hcd	0	0.12	0	0.17	0.0013	0.35	R2	Complex/Fuc
3054 | 739752	1	1071	1074	A.QEKN[+1809.66607]FTTAPA.I	A.QEKNFTTAPA.I	N4(NGlycan / 1809.6661)	HexNAc(5)Hex(4)Fuc(1)	1.30E-05	0.0052	4.89	469.2	190.7	190.7	2	1458.6109	1458.6105	0.26		2916.2145	2916.2137	Non	4	>sp|nCoV-1 nCoV-2P with signal peptide and tags	2	31.1757	controllerType=0 controllerNumber=1 scan=11233			hcd	0	0	0	0	1.90E-06	0.00078	R2	Complex/Fuc
3055 | 739792	1	1071	1074	A.QEKN[+1809.66607]FTTAPA.I	A.QEKNFTTAPA.I	N4(NGlycan / 1809.6661)	HexNAc(5)Hex(4)Fuc(1)	2.10E-05	0.0083	4.68	448.4	247.3	247.3	2	1458.6109	1458.6105	0.26		2916.2145	2916.2137	Non	4	>sp|nCoV-1 nCoV-2P with signal peptide and tags	2	31.1823	controllerType=0 controllerNumber=1 scan=11236			hcd	0	0	0	0	4.00E-06	0.0017	R2	Complex/Fuc
3056 | 735144	1	1071	1074	A.QEKN[+2133.77171]FT.T	A.QEKNFT.T	N4(NGlycan / 2133.7717)	HexNAc(5)Hex(6)Fuc(1)	0.007	0.74	2.15	185.6	17.6	17.6	2	1450.5776	1450.576	1.08		2900.1478	2900.1447	Non	4	>sp|nCoV-1 nCoV-2P with signal peptide and tags	2	21.7246	controllerType=0 controllerNumber=1 scan=7434			hcd	0	0.078	0	0.11	0.00085	0.25	R2	Complex/Fuc
3057 | 739192	1	1071	1074	A.QEKN[+1768.63952]FTTAPA.I	A.QEKNFTTAPA.I	N4(NGlycan / 1768.6395)	HexNAc(4)Hex(5)Fuc(1)	7.40E-05	0.029	4.13	324	166	166	2	1438.0989	1438.0972	1.18		2875.1906	2875.1872	Non	4	>sp|nCoV-1 nCoV-2P with signal peptide and tags	2	30.7077	controllerType=0 controllerNumber=1 scan=11032			hcd	0	0	0	0	2.30E-05	0.0092	R2	Complex/Fuc
3058 | 737912	1	1071	1074	A.QEKN[+2059.73493]FT.T	A.QEKNFT.T	N4(NGlycan / 2059.7349)	HexNAc(4)Hex(5)Fuc(1)NeuAc(1)	0.00058	0.19	3.24	243.8	33.2	33.2	2	1413.5592	1413.5576	1.16		2826.1112	2826.1079	Non	4	>sp|nCoV-1 nCoV-2P with signal peptide and tags	2	29.3801	controllerType=0 controllerNumber=1 scan=10466			hcd	0	0.0077	0	0.012	0.00011	0.042	R2	Complex/NeuAc+Fuc
3059 | 741472	1	1071	1074	A.QEKN[+1710.59765]FTTAPA.I	A.QEKNFTTAPA.I	N4(NGlycan / 1710.5977)	HexNAc(3)Hex(5)NeuAc(1)	0.0038	0.61	2.42	208.5	41.2	41.2	2	1409.0818	1409.0763	3.93		2817.1564	2817.1453	Non	4	>sp|nCoV-1 nCoV-2P with signal peptide and tags	2	34.2569	controllerType=0 controllerNumber=1 scan=12550			hcd	0	0.048	0	0.072	0.00059	0.18	R2	Complex/NeuAc
3060 | 739952	1	1071	1074	A.QEKN[+1647.61324]FTTAPA.I	A.QEKNFTTAPA.I	N4(NGlycan / 1647.6132)	HexNAc(5)Hex(3)Fuc(1)	7.60E-05	0.03	4.12	359.6	161.9	161.9	2	1377.5871	1377.5841	2.17		2754.1669	2754.1609	Non	4	>sp|nCoV-1 nCoV-2P with signal peptide and tags	2	31.3204	controllerType=0 controllerNumber=1 scan=11293			hcd	0	0	0	0	3.00E-05	0.012	R2	Complex/Fuc
3061 | 739272	1	1071	1074	A.QEKN[+1647.61324]FTTAPA.I	A.QEKNFTTAPA.I	N4(NGlycan / 1647.6132)	HexNAc(5)Hex(3)Fuc(1)	0.00023	0.086	3.64	275.8	80.5	80.5	2	1377.5817	1377.5841	-1.73		2754.1561	2754.1609	Non	4	>sp|nCoV-1 nCoV-2P with signal peptide and tags	2	30.7813	controllerType=0 controllerNumber=1 scan=11063			hcd	0	0.0028	0	0	7.10E-05	0.028	R2	Complex/Fuc
3062 | 737232	1	1071	1074	A.QEKN[+1971.71889]FT.T	A.QEKNFT.T	N4(NGlycan / 1971.7189)	HexNAc(5)Hex(5)Fuc(1)	0.004	0.62	2.39	178.7	37.9	37.9	2	1369.5517	1369.5496	1.53		2738.0961	2738.0919	Non	4	>sp|nCoV-1 nCoV-2P with signal peptide and tags	2	27.387	controllerType=0 controllerNumber=1 scan=9621			hcd	0	0.054	0	0.08	0.00064	0.19	R2	Complex/Fuc
3063 | 739112	1	1071	1074	A.QEKN[+1622.58161]FTTAPA.I	A.QEKNFTTAPA.I	N4(NGlycan / 1622.5816)	HexNAc(4)Hex(5)	0.00068	0.22	3.17	277.9	104.9	104.9	2	1365.0629	1365.0683	-3.93		2729.1185	2729.1293	Non	4	>sp|nCoV-1 nCoV-2P with signal peptide and tags	2	30.6704	controllerType=0 controllerNumber=1 scan=11016			hcd	0	0.0097	0	0.013	0.00012	0.049	R2	Neutral
3064 | 739152	1	1071	1074	A.QEKN[+1622.58161]FTTAPA.I	A.QEKNFTTAPA.I	N4(NGlycan / 1622.5816)	HexNAc(4)Hex(5)	0.00055	0.18	3.26	233.6	55.1	55.1	2	1365.0699	1365.0683	1.17		2729.1325	2729.1293	Non	4	>sp|nCoV-1 nCoV-2P with signal peptide and tags	2	30.7024	controllerType=0 controllerNumber=1 scan=11030			hcd	0	0.0078	0	0.013	0.0001	0.041	R2	Neutral
3065 | 739352	1	1071	1074	A.QEKN[+1606.58669]FTTAPA.I	A.QEKNFTTAPA.I	N4(NGlycan / 1606.5867)	HexNAc(4)Hex(4)Fuc(1)	7.50E-05	0.03	4.12	378	186.5	186.5	2	1357.0744	1357.0708	2.63		2713.1415	2713.1344	Non	4	>sp|nCoV-1 nCoV-2P with signal peptide and tags	2	30.8315	controllerType=0 controllerNumber=1 scan=11085			hcd	0	0	0	0	2.70E-05	0.011	R2	Complex/Fuc
3066 | 739392	1	1071	1074	A.QEKN[+1606.58669]FTTAPA.I	A.QEKNFTTAPA.I	N4(NGlycan / 1606.5867)	HexNAc(4)Hex(4)Fuc(1)	0.00014	0.052	3.87	303.1	136.3	136.3	2	1357.0744	1357.0708	2.63		2713.1415	2713.1344	Non	4	>sp|nCoV-1 nCoV-2P with signal peptide and tags	2	30.845	controllerType=0 controllerNumber=1 scan=11091			hcd	0	0.00064	0	0	5.50E-05	0.022	R2	Complex/Fuc
3067 | 738792	1	1071	1074	A.QEKN[+1581.55506]FTTAPA.I	A.QEKNFTTAPA.I	N4(NGlycan / 1581.5551)	HexNAc(3)Hex(6)	4.90E-05	0.02	4.31	381.3	199.6	199.6	2	1344.558	1344.555	2.25		2688.1088	2688.1027	Non	4	>sp|nCoV-1 nCoV-2P with signal peptide and tags	2	30.3919	controllerType=0 controllerNumber=1 scan=10897			hcd	0	0	0	0	1.10E-05	0.0043	R2	Neutral
3068 | 739232	1	1071	1074	A.QEKN[+1565.56014]FTTAPA.I	A.QEKNFTTAPA.I	N4(NGlycan / 1565.5601)	HexNAc(3)Hex(5)Fuc(1)	0.00021	0.077	3.69	296.3	96.1	96.1	2	1336.5553	1336.5575	-1.65		2672.1034	2672.1078	Non	4	>sp|nCoV-1 nCoV-2P with signal peptide and tags	2	30.7746	controllerType=0 controllerNumber=1 scan=11060			hcd	0	0.0023	0	0.0036	6.70E-05	0.026	R2	Complex/Fuc
3069 | 737992	1	1071	1074	A.QEKN[+1856.65556]FT.T	A.QEKNFT.T	N4(NGlycan / 1856.6556)	HexNAc(3)Hex(5)Fuc(1)NeuAc(1)	0.00024	0.089	3.62	309.5	55.3	55.3	2	1312.0204	1312.0179	1.92		2623.0336	2623.0286	Non	4	>sp|nCoV-1 nCoV-2P with signal peptide and tags	2	29.4764	controllerType=0 controllerNumber=1 scan=10507			hcd	0	0.0027	0	0.0044	7.20E-05	0.029	R2	Complex/NeuAc+Fuc
3070 | 737272	1	1071	1074	A.QEKN[+1809.66607]FT.T	A.QEKNFT.T	N4(NGlycan / 1809.6661)	HexNAc(5)Hex(4)Fuc(1)	0.00019	0.071	3.73	311.5	61.9	61.9	2	1288.5252	1288.5232	1.57		2576.0431	2576.0391	Non	4	>sp|nCoV-1 nCoV-2P with signal peptide and tags	2	27.4537	controllerType=0 controllerNumber=1 scan=9649			hcd	0	0.0018	0	0.0028	6.40E-05	0.025	R2	Complex/Fuc
3071 | 739592	1	1071	1074	A.QEKN[+1444.53387]FTTAPA.I	A.QEKNFTTAPA.I	N4(NGlycan / 1444.5339)	HexNAc(4)Hex(3)Fuc(1)	4.80E-05	0.019	4.31	373.4	191.7	191.7	2	1276.0446	1276.0444	0.15		2551.0819	2551.0815	Non	4	>sp|nCoV-1 nCoV-2P with signal peptide and tags	2	30.9925	controllerType=0 controllerNumber=1 scan=11154			hcd	0	0	0	0	1.00E-05	0.0042	R2	Complex/Fuc
3072 | 738912	1	1071	1074	A.QEKN[+1419.50224]FTTAPA.I	A.QEKNFTTAPA.I	N4(NGlycan / 1419.5022)	HexNAc(3)Hex(5)	6.60E-05	0.026	4.18	342.3	180	180	2	1263.5303	1263.5286	1.37		2526.0534	2526.0499	Non	4	>sp|nCoV-1 nCoV-2P with signal peptide and tags	2	30.513	controllerType=0 controllerNumber=1 scan=10949			hcd	0	0	0	0	1.60E-05	0.0064	R2	Neutral
3073 | 738872	1	1071	1074	A.QEKN[+1419.50224]FTTAPA.I	A.QEKNFTTAPA.I	N4(NGlycan / 1419.5022)	HexNAc(3)Hex(5)	0.00011	0.041	3.97	297.9	113.5	113.5	2	1263.5303	1263.5286	1.37		2526.0534	2526.0499	Non	4	>sp|nCoV-1 nCoV-2P with signal peptide and tags	2	30.4976	controllerType=0 controllerNumber=1 scan=10942			hcd	0	0	0	0	4.80E-05	0.019	R2	Neutral
3074 | 739472	1	1071	1074	A.QEKN[+1403.50732]FTTAPA.I	A.QEKNFTTAPA.I	N4(NGlycan / 1403.5073)	HexNAc(3)Hex(4)Fuc(1)	7.30E-05	0.029	4.14	415.7	176	176	2	1255.5341	1255.5311	2.37		2510.0609	2510.055	Non	4	>sp|nCoV-1 nCoV-2P with signal peptide and tags	2	30.908	controllerType=0 controllerNumber=1 scan=11117			hcd	0	0	0	0	1.90E-05	0.0077	R2	Complex/Fuc
3075 | 738712	1	1071	1074	A.QEKN[+1378.47569]FTTAPA.I	A.QEKNFTTAPA.I	N4(NGlycan / 1378.4757)	HexNAc(2)Hex(6)	1.80E-05	0.0071	4.75	453.4	235.3	235.3	2	1243.0174	1243.0153	1.66		2485.0275	2485.0234	Non	4	>sp|nCoV-1 nCoV-2P with signal peptide and tags	2	30.323	controllerType=0 controllerNumber=1 scan=10867			hcd	0	0	0	0	3.20E-06	0.0013	R2	Oligomannose
3076 | 737312	1	1071	1074	A.QEKN[+1647.61324]FT.T	A.QEKNFT.T	N4(NGlycan / 1647.6132)	HexNAc(5)Hex(3)Fuc(1)	0.00034	0.12	3.47	253.9	44.2	44.2	2	1207.4983	1207.4968	1.31		2413.9894	2413.9862	Non	4	>sp|nCoV-1 nCoV-2P with signal peptide and tags	2	27.6178	controllerType=0 controllerNumber=1 scan=9719			hcd	0	0.0042	0	0.0067	8.30E-05	0.033	R2	Complex/Fuc
3077 | 739312	1	1071	1074	A.QEKN[+1257.44941]FTTAPA.I	A.QEKNFTTAPA.I	N4(NGlycan / 1257.4494)	HexNAc(3)Hex(4)	7.60E-05	0.03	4.12	347.6	131.1	131.1	2	1182.5027	1182.5022	0.47		2363.9982	2363.9971	Non	4	>sp|nCoV-1 nCoV-2P with signal peptide and tags	2	30.8175	controllerType=0 controllerNumber=1 scan=11079			hcd	0	0	0	0	2.80E-05	0.011	R2	Neutral
3078 | 739712	1	1071	1074	A.QEKN[+1241.45450]FTTAPA.I	A.QEKNFTTAPA.I	N4(NGlycan / 1241.4545)	HexNAc(3)Hex(3)Fuc(1)	4.30E-05	0.017	4.37	395.9	156.9	156.9	2	1174.5052	1174.5047	0.38		2348.0031	2348.0022	Non	4	>sp|nCoV-1 nCoV-2P with signal peptide and tags	2	31.1349	controllerType=0 controllerNumber=1 scan=11215			hcd	0	0	0	0	9.10E-06	0.0036	R2	Complex/Fuc
3079 | 736952	1	1071	1074	A.QEKN[+1565.56014]FT.T	A.QEKNFT.T	N4(NGlycan / 1565.5601)	HexNAc(3)Hex(5)Fuc(1)	0.0018	0.42	2.75	217.3	41.2	41.2	2	1166.4716	1166.4702	1.19		2331.9359	2331.9331	Non	4	>sp|nCoV-1 nCoV-2P with signal peptide and tags	2	26.6557	controllerType=0 controllerNumber=1 scan=9316			hcd	0	0.023	0	0.035	0.00026	0.096	R2	Complex/Fuc
3080 | 738952	1	1071	1074	A.QEKN[+1216.42286]FTTAPA.I	A.QEKNFTTAPA.I	N4(NGlycan / 1216.4229)	HexNAc(2)Hex(5)	1.00E-05	0.0042	4.98	462.3	292.9	292.9	2	1161.9889	1161.9889	0.03		2322.9706	2322.9705	Non	4	>sp|nCoV-1 nCoV-2P with signal peptide and tags	2	30.556	controllerType=0 controllerNumber=1 scan=10967			hcd	0	0	0	0	1.60E-06	0.00065	R2	Oligomannose
3081 | 660663	1	1071	1074	A.QEKN[+1444.53387]FT.T	A.QEKNFT.T	N4(NGlycan / 1444.5339)	HexNAc(4)Hex(3)Fuc(1)	0.0033	0.58	2.48	193.6	24.9	24.9	2	1105.9589	1105.9571	1.66		2210.9105	2210.9069	Non	4	>sp|nCoV-1 nCoV-2P with signal peptide and tags	2	26.8489	controllerType=0 controllerNumber=1 scan=9399			hcd	0	0.038	0	0.056	0.00041	0.14	R2	Complex/Fuc
3082 | 661183	1	1071	1074	A.QEKN[+1095.39659]FTTAPA.I	A.QEKNFTTAPA.I	N4(NGlycan / 1095.3966)	HexNAc(3)Hex(3)	5.70E-05	0.022	4.25	417.8	190.8	190.8	2	1101.4745	1101.4758	-1.12		2201.9418	2201.9443	Non	4	>sp|nCoV-1 nCoV-2P with signal peptide and tags	2	31.0365	controllerType=0 controllerNumber=1 scan=11172			hcd	0	0	0	0	1.30E-05	0.0054	R2	Neutral
3083 | 660583	1	1071	1074	A.QEKN[+1403.50732]FT.T	A.QEKNFT.T	N4(NGlycan / 1403.5073)	HexNAc(3)Hex(4)Fuc(1)	0.0077	0.76	2.11	178.4	16.6	16.6	2	1085.4434	1085.4438	-0.36		2169.8795	2169.8803	Non	4	>sp|nCoV-1 nCoV-2P with signal peptide and tags	2	26.6025	controllerType=0 controllerNumber=1 scan=9293			hcd	0	0.084	0	0.12	0.00088	0.27	R2	Complex/Fuc
3084 | 659409	1	1071	1074	A.QEKN[+1216.42286]FT.T	A.QEKNFT.T	N4(NGlycan / 1216.4229)	HexNAc(2)Hex(5)	9.80E-05	0.038	4.01	323.8	64.6	64.6	2	991.9027	991.9016	1.13		1982.7981	1982.7959	Non	4	>sp|nCoV-1 nCoV-2P with signal peptide and tags	2	21.7753	controllerType=0 controllerNumber=1 scan=7455			hcd	0	0	0	0	4.60E-05	0.018	R2	Oligomannose
3123 | 858568	1	1094	1098	G.VFVSN[+2425.88753]GTHWFVTQRN.F	G.VFVSNGTHWFVTQRN.F	N5(NGlycan / 2425.8875)	HexNAc(5)Hex(6)Fuc(3)	0.00099	0.29	3	193	83.4	83.4	3	1406.2639	1406.5982	0.07	-1	4216.777	4217.7801	Non	5	>sp|nCoV-1 nCoV-2P with signal peptide and tags	2	45.7939	controllerType=0 controllerNumber=1 scan=17507			hcd	0	0.017	0	0.026	0.0002	0.074	R2	Complex/Fuc
3128 | 764912	1	1094	1098	G.VFVSN[+1581.55506]GTHWFVT.Q	G.VFVSNGTHWFVT.Q	N5(NGlycan / 1581.5551)	HexNAc(3)Hex(6)	0.0001	0.039	4	247.1	149.2	149.2	2	1488.1287	1488.1261	1.74		2975.2501	2975.245	Non	5	>sp|nCoV-1 nCoV-2P with signal peptide and tags	2	49.3384	controllerType=0 controllerNumber=1 scan=19015			hcd	0	0	0	0	4.70E-05	0.019	R2	Neutral
3129 | 767272	1	1094	1098	G.VFVSN[+1565.56014]GTHWFV.T	G.VFVSNGTHWFV.T	N5(NGlycan / 1565.5601)	HexNAc(3)Hex(5)Fuc(1)	7.60E-05	0.03	4.12	337.9	155.1	155.1	2	1429.6065	1429.6048	1.16		2858.2057	2858.2024	Non	5	>sp|nCoV-1 nCoV-2P with signal peptide and tags	2	50.2455	controllerType=0 controllerNumber=1 scan=19398			hcd	0	0	0	0	2.90E-05	0.011	R2	Complex/Fuc
3130 | 765352	1	1094	1098	G.VFVSN[+1419.50224]GTHWFVT.Q	G.VFVSNGTHWFVT.Q	N5(NGlycan / 1419.5022)	HexNAc(3)Hex(5)	5.90E-05	0.023	4.23	343	193.5	193.5	2	1407.0999	1407.0997	0.13		2813.1925	2813.1921	Non	5	>sp|nCoV-1 nCoV-2P with signal peptide and tags	2	49.5494	controllerType=0 controllerNumber=1 scan=19105			hcd	0	0	0	0	1.40E-05	0.0056	R2	Neutral
3131 | 767632	1	1094	1098	G.VFVSN[+1460.52878]GTHWFV.T	G.VFVSNGTHWFV.T	N5(NGlycan / 1460.5288)	HexNAc(4)Hex(4)	0.0041	0.63	2.39	193.2	74.7	74.7	2	1377.0929	1377.0891	2.75		2753.1786	2753.171	Non	5	>sp|nCoV-1 nCoV-2P with signal peptide and tags	2	50.3696	controllerType=0 controllerNumber=1 scan=19450			hcd	0	0.056	0	0.082	0.00065	0.2	R2	Neutral
3132 | 767712	1	1094	1098	G.VFVSN[+1444.53387]GTHWFV.T	G.VFVSNGTHWFV.T	N5(NGlycan / 1444.5339)	HexNAc(4)Hex(3)Fuc(1)	0.00011	0.044	3.94	296.6	207.7	207.7	2	1369.0961	1369.0917	3.23		2737.1849	2737.1761	Non	5	>sp|nCoV-1 nCoV-2P with signal peptide and tags	2	50.3976	controllerType=0 controllerNumber=1 scan=19462			hcd	0	0	0	0	5.00E-05	0.02	R2	Complex/Fuc
3133 | 767392	1	1094	1098	G.VFVSN[+1419.50224]GTHWFV.T	G.VFVSNGTHWFV.T	N5(NGlycan / 1419.5022)	HexNAc(3)Hex(5)	7.60E-05	0.03	4.12	354.9	207.8	207.8	2	1356.5793	1356.5759	2.5		2712.1513	2712.1445	Non	5	>sp|nCoV-1 nCoV-2P with signal peptide and tags	2	50.3114	controllerType=0 controllerNumber=1 scan=19425			hcd	0	0	0	0	2.90E-05	0.012	R2	Neutral
3134 | 767752	1	1094	1098	G.VFVSN[+1403.50732]GTHWFV.T	G.VFVSNGTHWFV.T	N5(NGlycan / 1403.5073)	HexNAc(3)Hex(4)Fuc(1)	9.10E-05	0.036	4.04	301.1	186.6	186.6	2	1348.5822	1348.5784	2.8		2696.1571	2696.1496	Non	5	>sp|nCoV-1 nCoV-2P with signal peptide and tags	2	50.402	controllerType=0 controllerNumber=1 scan=19464			hcd	0	0	0	0	4.30E-05	0.017	R2	Complex/Fuc
3135 | 767552	1	1094	1098	G.VFVSN[+1378.47569]GTHWFV.T	G.VFVSNGTHWFV.T	N5(NGlycan / 1378.4757)	HexNAc(2)Hex(6)	0.0028	0.54	2.55	162.4	90.1	90.1	2	1336.0652	1336.0626	1.97		2671.1232	2671.1179	Non	5	>sp|nCoV-1 nCoV-2P with signal peptide and tags	2	50.3563	controllerType=0 controllerNumber=1 scan=19444			hcd	0	0.032	0	0.049	0.00036	0.12	R2	Oligomannose
3136 | 747552	1	1094	1098	G.VFVSN[+1913.67702]GT.H	G.VFVSNGT.H	N5(NGlycan / 1913.677)	HexNAc(4)Hex(5)NeuAc(1)	0.00011	0.042	3.96	392.2	97.4	97.4	2	1319.0282	1319.0257	1.9		2637.0492	2637.0442	Non	5	>sp|nCoV-1 nCoV-2P with signal peptide and tags	2	40.5411	controllerType=0 controllerNumber=1 scan=15255			hcd	0	0	0	0	4.90E-05	0.019	R2	Complex/NeuAc
3137 | 747432	1	1094	1098	G.VFVSN[+1872.65048]GT.H	G.VFVSNGT.H	N5(NGlycan / 1872.6505)	HexNAc(3)Hex(6)NeuAc(1)	9.70E-05	0.038	4.01	393.1	96.1	96.1	2	1298.5115	1298.5125	-0.73		2596.0158	2596.0177	Non	5	>sp|nCoV-1 nCoV-2P with signal peptide and tags	2	40.4456	controllerType=0 controllerNumber=1 scan=15213			hcd	0	0	0	0	4.60E-05	0.018	R2	Complex/NeuAc
3138 | 768032	1	1094	1098	G.VFVSN[+1298.47596]GTHWFV.T	G.VFVSNGTHWFV.T	N5(NGlycan / 1298.476)	HexNAc(4)Hex(3)	7.90E-05	0.031	4.1	349.3	113.5	113.5	2	1296.0634	1296.0627	0.51		2591.1195	2591.1182	Non	5	>sp|nCoV-1 nCoV-2P with signal peptide and tags	2	50.6151	controllerType=0 controllerNumber=1 scan=19552			hcd	0	0	0	0	3.40E-05	0.014	R2	Neutral
3139 | 767952	1	1094	1098	G.VFVSN[+1257.44941]GTHWFV.T	G.VFVSNGTHWFV.T	N5(NGlycan / 1257.4494)	HexNAc(3)Hex(4)	5.90E-05	0.023	4.23	361.8	209.1	209.1	2	1275.5516	1275.5495	1.64		2550.0958	2550.0916	Non	5	>sp|nCoV-1 nCoV-2P with signal peptide and tags	2	50.5817	controllerType=0 controllerNumber=1 scan=19539			hcd	0	0	0	0	1.40E-05	0.0055	R2	Neutral
3140 | 768152	1	1094	1098	G.VFVSN[+1241.45450]GTHWFV.T	G.VFVSNGTHWFV.T	N5(NGlycan / 1241.4545)	HexNAc(3)Hex(3)Fuc(1)	0.00013	0.051	3.88	262.5	138.3	138.3	2	1267.5553	1267.552	2.63		2534.1034	2534.0967	Non	5	>sp|nCoV-1 nCoV-2P with signal peptide and tags	2	50.6651	controllerType=0 controllerNumber=1 scan=19573			hcd	0	0	0	0	5.40E-05	0.021	R2	Complex/Fuc
3141 | 748032	1	1094	1098	G.VFVSN[+1710.59765]GT.H	G.VFVSNGT.H	N5(NGlycan / 1710.5977)	HexNAc(3)Hex(5)NeuAc(1)	0.00044	0.15	3.36	317.8	85.3	85.3	2	1217.49	1217.4861	3.27		2433.9728	2433.9648	Non	5	>sp|nCoV-1 nCoV-2P with signal peptide and tags	2	40.8679	controllerType=0 controllerNumber=1 scan=15397			hcd	0	0.006	0	0.0097	9.20E-05	0.037	R2	Complex/NeuAc
3142 | 664263	1	1094	1098	G.VFVSN[+1419.50224]GT.H	G.VFVSNGT.H	N5(NGlycan / 1419.5022)	HexNAc(3)Hex(5)	0.00013	0.051	3.88	326.2	95.6	95.6	2	1071.9382	1071.9383	-0.18		2142.869	2142.8694	Non	5	>sp|nCoV-1 nCoV-2P with signal peptide and tags	2	34.5718	controllerType=0 controllerNumber=1 scan=12687			hcd	0	0	0	0	5.40E-05	0.021	R2	Neutral
3145 | 762552	1	1097	1098	V.SN[+1913.67702]GTHWFV.T	V.SNGTHWFV.T	N2(NGlycan / 1913.677)	HexNAc(4)Hex(5)NeuAc(1)	9.00E-05	0.035	4.04	307.5	158.1	158.1	2	1431.0639	1431.0606	2.26		2861.1205	2861.114	Non	2	>sp|nCoV-1 nCoV-2P with signal peptide and tags	2	48.5346	controllerType=0 controllerNumber=1 scan=18671			hcd	0	0	0	0	4.30E-05	0.017	R2	Complex/NeuAc
3146 | 762672	1	1097	1098	V.SN[+1872.65048]GTHWFV.T	V.SNGTHWFV.T	N2(NGlycan / 1872.6505)	HexNAc(3)Hex(6)NeuAc(1)	0.0041	0.63	2.39	216.6	54.4	54.4	2	1410.5527	1410.5474	3.75		2820.098	2820.0875	Non	2	>sp|nCoV-1 nCoV-2P with signal peptide and tags	2	48.5992	controllerType=0 controllerNumber=1 scan=18699			hcd	0	0.056	0	0.082	0.00065	0.2	R2	Complex/NeuAc
3147 | 750232	1	1097	1098	V.SN[+1419.50224]GTHWFV.T	V.SNGTHWFV.T	N2(NGlycan / 1419.5022)	HexNAc(3)Hex(5)	0.00013	0.049	3.89	252.4	122.9	122.9	2	1183.9723	1183.9733	-0.78		2366.9374	2366.9392	Non	2	>sp|nCoV-1 nCoV-2P with signal peptide and tags	2	42.4823	controllerType=0 controllerNumber=1 scan=16093			hcd	0	0	0	0	5.30E-05	0.021	R2	Neutral
3148 | 751112	1	1098	1098	S.N[+1419.50224]GTHWFV.T	S.NGTHWFV.T	N1(NGlycan / 1419.5022)	HexNAc(3)Hex(5)	0.0012	0.32	2.93	210.3	66.7	66.7	2	1140.4593	1140.4572	1.78		2279.9113	2279.9072	Non	1	>sp|nCoV-1 nCoV-2P with signal peptide and tags	2	43.0511	controllerType=0 controllerNumber=1 scan=16336			hcd	0	0.021	0	0.032	0.00024	0.089	R2	Neutral
3169 | 835003	1	1121	1134	T.FVSGNC[+57.02146]DVVIGIVN[+1444.53387]NT.V	T.FVSGNCDVVIGIVNNT.V	N14(NGlycan / 1444.5339)	HexNAc(4)Hex(3)Fuc(1)	0.00087	0.26	3.06	168.7	168.7	168.7	2	1576.6897	1576.6891	0.41		3152.3722	3152.3709	Non	14	>sp|nCoV-1 nCoV-2P with signal peptide and tags	2	54.5085	controllerType=0 controllerNumber=1 scan=21191	C6(Carbamidomethyl / 57.0215)		hcd	0	0.013	0	0.019	0.00017	0.066	R2	Complex/Fuc
3172 | 768392	1	1124	1134	S.GNC[+57.02146]DVVIGIVN[+1444.53387]NT.V	S.GNCDVVIGIVNNT.V	N11(NGlycan / 1444.5339)	HexNAc(4)Hex(3)Fuc(1)	9.30E-05	0.036	4.03	338.8	242.3	242.3	2	1410.1084	1410.1047	2.68		2819.2096	2819.2021	Non	11	>sp|nCoV-1 nCoV-2P with signal peptide and tags	2	50.8352	controllerType=0 controllerNumber=1 scan=19645	C3(Carbamidomethyl / 57.0215)		hcd	0	0	0	0	4.40E-05	0.018	R2	Complex/Fuc
3173 | 744552	1	1130	1134	V.IGIVN[+1768.63952]NT.V	V.IGIVNNT.V	N5(NGlycan / 1768.6395)	HexNAc(4)Hex(5)Fuc(1)	0.00049	0.16	3.31	316.9	42.5	42.5	2	1250.0284	1250.0281	0.22		2499.0494	2499.0489	Non	5	>sp|nCoV-1 nCoV-2P with signal peptide and tags	2	37.9742	controllerType=0 controllerNumber=1 scan=14144			hcd	0	0.0064	0	0.01	9.60E-05	0.038	R2	Complex/Fuc
3174 | 745312	1	1130	1134	V.IGIVN[+1647.61324]NT.V	V.IGIVNNT.V	N5(NGlycan / 1647.6132)	HexNAc(5)Hex(3)Fuc(1)	0.0023	0.48	2.65	293.4	38.3	38.3	2	1189.5184	1189.5149	2.86		2378.0294	2378.0226	Non	5	>sp|nCoV-1 nCoV-2P with signal peptide and tags	2	38.4689	controllerType=0 controllerNumber=1 scan=14356			hcd	0	0.026	0	0.04	0.00029	0.1	R2	Complex/Fuc
3175 | 745152	1	1130	1134	V.IGIVN[+1606.58669]NT.V	V.IGIVNNT.V	N5(NGlycan / 1606.5867)	HexNAc(4)Hex(4)Fuc(1)	0.00059	0.19	3.23	336.6	37.2	37.2	2	1169.002	1169.0017	0.27		2336.9967	2336.9961	Non	5	>sp|nCoV-1 nCoV-2P with signal peptide and tags	2	38.3657	controllerType=0 controllerNumber=1 scan=14312			hcd	0	0.0077	0	0.012	0.00011	0.043	R2	Complex/Fuc
3176 | 745072	1	1130	1134	V.IGIVN[+1565.56014]NT.V	V.IGIVNNT.V	N5(NGlycan / 1565.5601)	HexNAc(3)Hex(5)Fuc(1)	0.00074	0.23	3.13	302.7	32.4	32.4	2	1148.49	1148.4884	1.42		2295.9728	2295.9695	Non	5	>sp|nCoV-1 nCoV-2P with signal peptide and tags	2	38.304	controllerType=0 controllerNumber=1 scan=14286			hcd	0	0.01	0	0.017	0.00014	0.052	R2	Complex/Fuc
3177 | 666743	1	1130	1134	V.IGIVN[+1444.53387]NT.V	V.IGIVNNT.V	N5(NGlycan / 1444.5339)	HexNAc(4)Hex(3)Fuc(1)	0.00034	0.12	3.46	415.7	34.2	34.2	2	1087.9745	1087.9753	-0.67		2174.9418	2174.9433	Non	5	>sp|nCoV-1 nCoV-2P with signal peptide and tags	2	38.6658	controllerType=0 controllerNumber=1 scan=14441			hcd	0	0.0047	0	0.0075	8.40E-05	0.033	R2	Complex/Fuc
3183 | 822683	1	1171	1173	S.GIN[+2498.90391]ASVV.N	S.GINASVV.N	N3(NGlycan / 2498.9039)	HexNAc(6)Hex(7)Fuc(1)	0.01	0.81	1.99	162	40.5	40.5	2	1579.642	1579.6417	0.18		3158.2767	3158.2762	Non	3	>sp|nCoV-1 nCoV-2P with signal peptide and tags	2	38.8583	controllerType=0 controllerNumber=1 scan=14523			hcd	0	0.12	0	0.17	0.0013	0.35	R2	Complex/Fuc
3184 | 827923	1	1171	1173	S.GIN[+2424.86713]ASVV.N	S.GINASVV.N	N3(NGlycan / 2424.8671)	HexNAc(5)Hex(6)Fuc(1)NeuAc(1)	0.0046	0.66	2.33	164.1	60.5	60.5	2	1542.6261	1542.6233	1.82		3084.245	3084.2394	Non	3	>sp|nCoV-1 nCoV-2P with signal peptide and tags	2	46.6078	controllerType=0 controllerNumber=1 scan=17853			hcd	0	0.064	0	0.092	0.00075	0.23	R2	Complex/NeuAc+Fuc
3185 | 746752	1	1171	1173	S.GIN[+2174.79826]ASVV.N	S.GINASVV.N	N3(NGlycan / 2174.7983)	HexNAc(6)Hex(5)Fuc(1)	0.001	0.3	2.98	289.5	32.1	32.1	2	1417.5918	1417.5889	2.07		2834.1764	2834.1705	Non	3	>sp|nCoV-1 nCoV-2P with signal peptide and tags	2	39.8311	controllerType=0 controllerNumber=1 scan=14945			hcd	0	0.018	0	0.027	0.00021	0.077	R2	Complex/Fuc
3186 | 746112	1	1171	1173	S.GIN[+2133.77171]ASVV.N	S.GINASVV.N	N3(NGlycan / 2133.7717)	HexNAc(5)Hex(6)Fuc(1)	0.00041	0.14	3.39	324.2	54.5	54.5	2	1397.0757	1397.0756	0.07		2793.1442	2793.144	Non	3	>sp|nCoV-1 nCoV-2P with signal peptide and tags	2	39.4298	controllerType=0 controllerNumber=1 scan=14771			hcd	0	0.0056	0	0.009	9.00E-05	0.036	R2	Complex/Fuc
3187 | 746272	1	1171	1173	S.GIN[+2133.77171]ASVV.N	S.GINASVV.N	N3(NGlycan / 2133.7717)	HexNAc(5)Hex(6)Fuc(1)	0.00059	0.19	3.23	261.1	73.3	73.3	2	1397.0747	1397.0756	-0.63		2793.1422	2793.144	Non	3	>sp|nCoV-1 nCoV-2P with signal peptide and tags	2	39.4734	controllerType=0 controllerNumber=1 scan=14789			hcd	0	0.0077	0	0.009	0.00011	0.043	R2	Complex/Fuc
3188 | 746432	1	1171	1173	S.GIN[+2012.74544]ASVV.N	S.GINASVV.N	N3(NGlycan / 2012.7454)	HexNAc(6)Hex(4)Fuc(1)	0.00031	0.11	3.51	337.4	63	63	2	1336.5652	1336.5625	2.05		2672.1232	2672.1177	Non	3	>sp|nCoV-1 nCoV-2P with signal peptide and tags	2	39.5526	controllerType=0 controllerNumber=1 scan=14824			hcd	0	0.0037	0	0.0036	7.90E-05	0.031	R2	Complex/Fuc
3189 | 746632	1	1171	1173	S.GIN[+2012.74544]ASVV.N	S.GINASVV.N	N3(NGlycan / 2012.7454)	HexNAc(6)Hex(4)Fuc(1)	0.00022	0.081	3.67	319.9	82.9	82.9	2	1336.5652	1336.5625	2.05		2672.1232	2672.1177	Non	3	>sp|nCoV-1 nCoV-2P with signal peptide and tags	2	39.732	controllerType=0 controllerNumber=1 scan=14902			hcd	0	0.0022	0	0.0036	6.90E-05	0.027	R2	Complex/Fuc
3190 | 746712	1	1171	1173	S.GIN[+2012.74544]ASVV.N	S.GINASVV.N	N3(NGlycan / 2012.7454)	HexNAc(6)Hex(4)Fuc(1)	0.00058	0.19	3.24	318.6	58	58	2	1336.5649	1336.5625	1.77		2672.1224	2672.1177	Non	3	>sp|nCoV-1 nCoV-2P with signal peptide and tags	2	39.8214	controllerType=0 controllerNumber=1 scan=14941			hcd	0	0.0077	0	0.0036	0.00011	0.042	R2	Complex/Fuc
3191 | 738352	1	1171	1173	S.GIN[+2174.79826]A.S	S.GINA.S	N3(NGlycan / 2174.7983)	HexNAc(6)Hex(5)Fuc(1)	0.0011	0.32	2.95	168.7	168.7	168.7	2	1275.0072	1275.0045	2.17		2549.0072	2549.0017	Non	3	>sp|nCoV-1 nCoV-2P with signal peptide and tags	2	29.9625	controllerType=0 controllerNumber=1 scan=10716			hcd	0	0.021	0	0.032	0.00023	0.085	R2	Complex/Fuc
3192 | 746792	1	1171	1173	S.GIN[+1850.69261]ASVV.N	S.GINASVV.N	N3(NGlycan / 1850.6926)	HexNAc(6)Hex(3)Fuc(1)	0.00083	0.25	3.08	366.5	38.4	38.4	2	1255.5342	1255.5361	-1.48		2510.0612	2510.0649	Non	3	>sp|nCoV-1 nCoV-2P with signal peptide and tags	2	39.935	controllerType=0 controllerNumber=1 scan=14991			hcd	0	0.013	0	0.019	0.00016	0.062	R2	Complex/Fuc
3193 | 747112	1	1171	1173	S.GIN[+1647.61324]ASVV.N	S.GINASVV.N	N3(NGlycan / 1647.6132)	HexNAc(5)Hex(3)Fuc(1)	0.00031	0.11	3.51	355.8	69.9	69.9	2	1153.9993	1153.9964	2.53		2306.9913	2306.9855	Non	3	>sp|nCoV-1 nCoV-2P with signal peptide and tags	2	40.1837	controllerType=0 controllerNumber=1 scan=15099			hcd	0	0.0037	0	0.006	7.90E-05	0.031	R2	Complex/Fuc
