# Supplementary material for: Mapping the SARS-CoV-2 spike glycoprotein-derived peptidome presented by HLA class II on dendritic cells
Source: Cell Rep. 2021 May 13;35(8):109179. doi: 10.1016/j.celrep.2021.109179 (PMC8116342; doi:10.1016/j.celrep.2021.109179)
Supplement: Table S5. Supplementary data for immunopeptidomic samples, providing peptide identification metrics, nested clusters, and NetMHCIIpan predictions for all peptides identified by Byonic search engine for glycopeptide sequences that map to S protein engine in all donors [file mmc6.csv]

Peptide	Study	start aa	end aa	Study
VSSQCVNLTTRTQLP	Tarke	11	25	Tarke, A., et al. (2021). "Comprehensive analysis of T cell immunodominance and immunoprevalence of SARS-CoV-2 epitopes in COVID-19 cases." Cell Rep Med 2(2): 100204.
VNLTTRTQLPPAYTN	Tarke	16	30	Tarke, A., et al. (2021). "Comprehensive analysis of T cell immunodominance and immunoprevalence of SARS-CoV-2 epitopes in COVID-19 cases." Cell Rep Med 2(2): 100204.
VYYPDKVFRSSVLHS	Tarke	36	50	Tarke, A., et al. (2021). "Comprehensive analysis of T cell immunodominance and immunoprevalence of SARS-CoV-2 epitopes in COVID-19 cases." Cell Rep Med 2(2): 100204.
SVLHSTQDLFLPFFS	Tarke	46	60	Tarke, A., et al. (2021). "Comprehensive analysis of T cell immunodominance and immunoprevalence of SARS-CoV-2 epitopes in COVID-19 cases." Cell Rep Med 2(2): 100204.
LPFFSNVTWFHAIHV	Tarke	56	70	Tarke, A., et al. (2021). "Comprehensive analysis of T cell immunodominance and immunoprevalence of SARS-CoV-2 epitopes in COVID-19 cases." Cell Rep Med 2(2): 100204.
NPVLPFNDGVYFAST	Tarke	81	95	Tarke, A., et al. (2021). "Comprehensive analysis of T cell immunodominance and immunoprevalence of SARS-CoV-2 epitopes in COVID-19 cases." Cell Rep Med 2(2): 100204.
EKSNIIRGWIFGTTL	Tarke	96	110	Tarke, A., et al. (2021). "Comprehensive analysis of T cell immunodominance and immunoprevalence of SARS-CoV-2 epitopes in COVID-19 cases." Cell Rep Med 2(2): 100204.
IRGWIFGTTLDSKTQ	Tarke	101	115	Tarke, A., et al. (2021). "Comprehensive analysis of T cell immunodominance and immunoprevalence of SARS-CoV-2 epitopes in COVID-19 cases." Cell Rep Med 2(2): 100204.
FGTTLDSKTQSLLIV	Tarke	106	120	Tarke, A., et al. (2021). "Comprehensive analysis of T cell immunodominance and immunoprevalence of SARS-CoV-2 epitopes in COVID-19 cases." Cell Rep Med 2(2): 100204.
DSKTQSLLIVNNATN	Tarke	111	125	Tarke, A., et al. (2021). "Comprehensive analysis of T cell immunodominance and immunoprevalence of SARS-CoV-2 epitopes in COVID-19 cases." Cell Rep Med 2(2): 100204.
SLLIVNNATNVVIKV	Jose Mateus	116	130	Mateus, J., et al. (2020). "Selective and cross-reactive SARS-CoV-2 T cell epitopes in unexposed humans." Science 370(6512): 89-94.
SLLIVNNATNVVIKV	Tarke	116	130	Tarke, A., et al. (2021). "Comprehensive analysis of T cell immunodominance and immunoprevalence of SARS-CoV-2 epitopes in COVID-19 cases." Cell Rep Med 2(2): 100204.
NNATNVVIKVCEFQF	Jose Mateus	121	135	Mateus, J., et al. (2020). "Selective and cross-reactive SARS-CoV-2 T cell epitopes in unexposed humans." Science 370(6512): 89-94.
VVIKVCEFQFCNDPF	Tarke	126	140	Tarke, A., et al. (2021). "Comprehensive analysis of T cell immunodominance and immunoprevalence of SARS-CoV-2 epitopes in COVID-19 cases." Cell Rep Med 2(2): 100204.
CEFQFCNDPFLGVYY	Jose Mateus	131	145	Mateus, J., et al. (2020). "Selective and cross-reactive SARS-CoV-2 T cell epitopes in unexposed humans." Science 370(6512): 89-94.
CEFQFCNDPFLGVYY	Tarke	131	145	Tarke, A., et al. (2021). "Comprehensive analysis of T cell immunodominance and immunoprevalence of SARS-CoV-2 epitopes in COVID-19 cases." Cell Rep Med 2(2): 100204.
LGVYYHKNNKSWMES	Tarke	141	155	Tarke, A., et al. (2021). "Comprehensive analysis of T cell immunodominance and immunoprevalence of SARS-CoV-2 epitopes in COVID-19 cases." Cell Rep Med 2(2): 100204.
HKNNKSWMESEFRVY	Tarke	146	160	Tarke, A., et al. (2021). "Comprehensive analysis of T cell immunodominance and immunoprevalence of SARS-CoV-2 epitopes in COVID-19 cases." Cell Rep Med 2(2): 100204.
SSANNCTFEYVSQPF	Tarke	161	175	Tarke, A., et al. (2021). "Comprehensive analysis of T cell immunodominance and immunoprevalence of SARS-CoV-2 epitopes in COVID-19 cases." Cell Rep Med 2(2): 100204.
CTFEYVSQPFLMDLE	Jose Mateus	166	180	Mateus, J., et al. (2020). "Selective and cross-reactive SARS-CoV-2 T cell epitopes in unexposed humans." Science 370(6512): 89-94.
CTFEYVSQPFLMDLE	Tarke	166	180	Tarke, A., et al. (2021). "Comprehensive analysis of T cell immunodominance and immunoprevalence of SARS-CoV-2 epitopes in COVID-19 cases." Cell Rep Med 2(2): 100204.
VSQPFLMDLEGKQGN	Tarke	171	185	Tarke, A., et al. (2021). "Comprehensive analysis of T cell immunodominance and immunoprevalence of SARS-CoV-2 epitopes in COVID-19 cases." Cell Rep Med 2(2): 100204.
LMDLEGKQGNFKNLR	Tarke	176	190	Tarke, A., et al. (2021). "Comprehensive analysis of T cell immunodominance and immunoprevalence of SARS-CoV-2 epitopes in COVID-19 cases." Cell Rep Med 2(2): 100204.
GKQGNFKNLREFVFK	Tarke	181	195	Tarke, A., et al. (2021). "Comprehensive analysis of T cell immunodominance and immunoprevalence of SARS-CoV-2 epitopes in COVID-19 cases." Cell Rep Med 2(2): 100204.
EFVFKNIDGYFKIYS	Tarke	191	205	Tarke, A., et al. (2021). "Comprehensive analysis of T cell immunodominance and immunoprevalence of SARS-CoV-2 epitopes in COVID-19 cases." Cell Rep Med 2(2): 100204.
NIDGYFKIYSKHTPI	Tarke	196	210	Tarke, A., et al. (2021). "Comprehensive analysis of T cell immunodominance and immunoprevalence of SARS-CoV-2 epitopes in COVID-19 cases." Cell Rep Med 2(2): 100204.
FKIYSKHTPINLVRD	Tarke	201	215	Tarke, A., et al. (2021). "Comprehensive analysis of T cell immunodominance and immunoprevalence of SARS-CoV-2 epitopes in COVID-19 cases." Cell Rep Med 2(2): 100204.
KHTPINLVRDLPQGF	Tarke	206	220	Tarke, A., et al. (2021). "Comprehensive analysis of T cell immunodominance and immunoprevalence of SARS-CoV-2 epitopes in COVID-19 cases." Cell Rep Med 2(2): 100204.
NLVRDLPQGFSALEP	Tarke	211	225	Tarke, A., et al. (2021). "Comprehensive analysis of T cell immunodominance and immunoprevalence of SARS-CoV-2 epitopes in COVID-19 cases." Cell Rep Med 2(2): 100204.
LPQGFSALEPLVDLP	Tarke	216	230	Tarke, A., et al. (2021). "Comprehensive analysis of T cell immunodominance and immunoprevalence of SARS-CoV-2 epitopes in COVID-19 cases." Cell Rep Med 2(2): 100204.
SALEPLVDLPIGINI	Tarke	221	235	Tarke, A., et al. (2021). "Comprehensive analysis of T cell immunodominance and immunoprevalence of SARS-CoV-2 epitopes in COVID-19 cases." Cell Rep Med 2(2): 100204.
IGINITRFQTLLALH	Tarke	231	245	Tarke, A., et al. (2021). "Comprehensive analysis of T cell immunodominance and immunoprevalence of SARS-CoV-2 epitopes in COVID-19 cases." Cell Rep Med 2(2): 100204.
ITRFQTLLALHRSYL	Annika Nelde	235	249	Nelde, A., et al. (2020). "SARS-CoV-2-derived peptides define heterologous and COVID-19-induced T cell recognition." Nat Immunol.
TRFQTLLALHRSYLT	Tarke	236	250	Tarke, A., et al. (2021). "Comprehensive analysis of T cell immunodominance and immunoprevalence of SARS-CoV-2 epitopes in COVID-19 cases." Cell Rep Med 2(2): 100204.
FTVEKGIYQTSNFRV	Jose Mateus	306	320	Mateus, J., et al. (2020). "Selective and cross-reactive SARS-CoV-2 T cell epitopes in unexposed humans." Science 370(6512): 89-94.	T cells are involved in control of SARS-CoV-2 infection. To establish the patterns of immunodominance of different SARS-CoV-2 antigens and precisely measure virus-specific CD4(+) and CD8(+) T cells, we study epitope-specific T cell responses of 99 convalescent coronavirus disease 2019 (COVID-19) cases. The SARS-CoV-2 proteome is probed using 1,925 peptides spanning the entire genome, ensuring an …
FTVEKGIYQTSNFRV	Tarke	306	320	Tarke, A., et al. (2021). "Comprehensive analysis of T cell immunodominance and immunoprevalence of SARS-CoV-2 epitopes in COVID-19 cases." Cell Rep Med 2(2): 100204.
SNFRVQPTESIVRFP	Jose Mateus	316	330	Mateus, J., et al. (2020). "Selective and cross-reactive SARS-CoV-2 T cell epitopes in unexposed humans." Science 370(6512): 89-94.
SNFRVQPTESIVRFP	Tarke	316	330	Tarke, A., et al. (2021). "Comprehensive analysis of T cell immunodominance and immunoprevalence of SARS-CoV-2 epitopes in COVID-19 cases." Cell Rep Med 2(2): 100204.
IVRFPNITNLCPFGE	Jose Mateus	326	340	Mateus, J., et al. (2020). "Selective and cross-reactive SARS-CoV-2 T cell epitopes in unexposed humans." Science 370(6512): 89-94.
IVRFPNITNLCPFGE	Tarke	326	340	Tarke, A., et al. (2021). "Comprehensive analysis of T cell immunodominance and immunoprevalence of SARS-CoV-2 epitopes in COVID-19 cases." Cell Rep Med 2(2): 100204.
CPFGEVFNATRFASV	Tarke	336	350	Tarke, A., et al. (2021). "Comprehensive analysis of T cell immunodominance and immunoprevalence of SARS-CoV-2 epitopes in COVID-19 cases." Cell Rep Med 2(2): 100204.
RFASVYAWNRKRISN	Tarke	346	360	Tarke, A., et al. (2021). "Comprehensive analysis of T cell immunodominance and immunoprevalence of SARS-CoV-2 epitopes in COVID-19 cases." Cell Rep Med 2(2): 100204.
YAWNRKRISNCVADY	Yanchun Peng	351	365	Peng, Y., et al. (2020). "Broad and strong memory CD4(+) and CD8(+) T cells induced by SARS-CoV-2 in UK convalescent individuals following COVID-19." Nat Immunol 21(11): 1336-1345.
YAWNRKRISNCVADY	Tarke	351	365	Tarke, A., et al. (2021). "Comprehensive analysis of T cell immunodominance and immunoprevalence of SARS-CoV-2 epitopes in COVID-19 cases." Cell Rep Med 2(2): 100204.
KRISNCVADYSVLYN	Tarke	356	370	Tarke, A., et al. (2021). "Comprehensive analysis of T cell immunodominance and immunoprevalence of SARS-CoV-2 epitopes in COVID-19 cases." Cell Rep Med 2(2): 100204.
CVADYSVLYNSASFS	Tarke	361	375	Tarke, A., et al. (2021). "Comprehensive analysis of T cell immunodominance and immunoprevalence of SARS-CoV-2 epitopes in COVID-19 cases." Cell Rep Med 2(2): 100204.
SVLYNSASFSTFKCY	Tarke	366	380	Tarke, A., et al. (2021). "Comprehensive analysis of T cell immunodominance and immunoprevalence of SARS-CoV-2 epitopes in COVID-19 cases." Cell Rep Med 2(2): 100204.
SASFSTFKCYGVSPT	Tarke	371	385	Tarke, A., et al. (2021). "Comprehensive analysis of T cell immunodominance and immunoprevalence of SARS-CoV-2 epitopes in COVID-19 cases." Cell Rep Med 2(2): 100204.
TFKCYGVSPTKLNDL	Tarke	376	390	Tarke, A., et al. (2021). "Comprehensive analysis of T cell immunodominance and immunoprevalence of SARS-CoV-2 epitopes in COVID-19 cases." Cell Rep Med 2(2): 100204.
GVSPTKLNDLCFTNV	Yanchun Peng	381	395	Peng, Y., et al. (2020). "Broad and strong memory CD4(+) and CD8(+) T cells induced by SARS-CoV-2 in UK convalescent individuals following COVID-19." Nat Immunol 21(11): 1336-1345.
KLNDLCFTNVYADSF	Tarke	386	400	Tarke, A., et al. (2021). "Comprehensive analysis of T cell immunodominance and immunoprevalence of SARS-CoV-2 epitopes in COVID-19 cases." Cell Rep Med 2(2): 100204.
YADSFVIRGDEVRQI	Tarke	396	410	Tarke, A., et al. (2021). "Comprehensive analysis of T cell immunodominance and immunoprevalence of SARS-CoV-2 epitopes in COVID-19 cases." Cell Rep Med 2(2): 100204.
VIRGDEVRQIAPGQT	Tarke	401	415	Tarke, A., et al. (2021). "Comprehensive analysis of T cell immunodominance and immunoprevalence of SARS-CoV-2 epitopes in COVID-19 cases." Cell Rep Med 2(2): 100204.
WNSNNLDSKVGGNYN	Tarke	436	450	Tarke, A., et al. (2021). "Comprehensive analysis of T cell immunodominance and immunoprevalence of SARS-CoV-2 epitopes in COVID-19 cases." Cell Rep Med 2(2): 100204.
LKPFERDISTEIYQA	Tarke	461	475	Tarke, A., et al. (2021). "Comprehensive analysis of T cell immunodominance and immunoprevalence of SARS-CoV-2 epitopes in COVID-19 cases." Cell Rep Med 2(2): 100204.
EIYQAGSTPCNGVEG	Tarke	471	485	Tarke, A., et al. (2021). "Comprehensive analysis of T cell immunodominance and immunoprevalence of SARS-CoV-2 epitopes in COVID-19 cases." Cell Rep Med 2(2): 100204.
FNCYFPLQSYGFQPT	Tarke	486	500	Tarke, A., et al. (2021). "Comprehensive analysis of T cell immunodominance and immunoprevalence of SARS-CoV-2 epitopes in COVID-19 cases." Cell Rep Med 2(2): 100204.
VVLSFELLHAPATVC	Yanchun Peng	506	520	Peng, Y., et al. (2020). "Broad and strong memory CD4(+) and CD8(+) T cells induced by SARS-CoV-2 in UK convalescent individuals following COVID-19." Nat Immunol 21(11): 1336-1345.
QPYRVVVLSFELLHA	Tarke	506	520	Tarke, A., et al. (2021). "Comprehensive analysis of T cell immunodominance and immunoprevalence of SARS-CoV-2 epitopes in COVID-19 cases." Cell Rep Med 2(2): 100204.
VVLSFELLHAPATVC	Tarke	511	525	Tarke, A., et al. (2021). "Comprehensive analysis of T cell immunodominance and immunoprevalence of SARS-CoV-2 epitopes in COVID-19 cases." Cell Rep Med 2(2): 100204.
LTGTGVLTESNKKFL	Tarke	546	560	Tarke, A., et al. (2021). "Comprehensive analysis of T cell immunodominance and immunoprevalence of SARS-CoV-2 epitopes in COVID-19 cases." Cell Rep Med 2(2): 100204.
TLEILDITPCSFGGV	Tarke	581	595	Tarke, A., et al. (2021). "Comprehensive analysis of T cell immunodominance and immunoprevalence of SARS-CoV-2 epitopes in COVID-19 cases." Cell Rep Med 2(2): 100204.
VNNSYECDIPIGAGI	Tarke	656	670	Tarke, A., et al. (2021). "Comprehensive analysis of T cell immunodominance and immunoprevalence of SARS-CoV-2 epitopes in COVID-19 cases." Cell Rep Med 2(2): 100204.
AENSVAYSNNSIAIP	Tarke	701	715	Tarke, A., et al. (2021). "Comprehensive analysis of T cell immunodominance and immunoprevalence of SARS-CoV-2 epitopes in COVID-19 cases." Cell Rep Med 2(2): 100204.
AYSNNSIAIPTNFTI	Jose Mateus	706	720	Mateus, J., et al. (2020). "Selective and cross-reactive SARS-CoV-2 T cell epitopes in unexposed humans." Science 370(6512): 89-94.
AYSNNSIAIPTNFTI	Tarke	706	720	Tarke, A., et al. (2021). "Comprehensive analysis of T cell immunodominance and immunoprevalence of SARS-CoV-2 epitopes in COVID-19 cases." Cell Rep Med 2(2): 100204.
SIAIPTNFTISVTTE	Tarke	711	725	Tarke, A., et al. (2021). "Comprehensive analysis of T cell immunodominance and immunoprevalence of SARS-CoV-2 epitopes in COVID-19 cases." Cell Rep Med 2(2): 100204.
TNFTISVTTEILPVS	Tarke	716	730	Tarke, A., et al. (2021). "Comprehensive analysis of T cell immunodominance and immunoprevalence of SARS-CoV-2 epitopes in COVID-19 cases." Cell Rep Med 2(2): 100204.
SVTTEILPVSMTKTS	Tarke	721	735	Tarke, A., et al. (2021). "Comprehensive analysis of T cell immunodominance and immunoprevalence of SARS-CoV-2 epitopes in COVID-19 cases." Cell Rep Med 2(2): 100204.
STECSNLLLQYGSFC	Tarke	746	760	Tarke, A., et al. (2021). "Comprehensive analysis of T cell immunodominance and immunoprevalence of SARS-CoV-2 epitopes in COVID-19 cases." Cell Rep Med 2(2): 100204.
NLLLQYGSFCTQLNR	Jose Mateus	751	765	Mateus, J., et al. (2020). "Selective and cross-reactive SARS-CoV-2 T cell epitopes in unexposed humans." Science 370(6512): 89-94.
NLLLQYGSFCTQLNR	Yanchun Peng	751	765	Peng, Y., et al. (2020). "Broad and strong memory CD4(+) and CD8(+) T cells induced by SARS-CoV-2 in UK convalescent individuals following COVID-19." Nat Immunol 21(11): 1336-1345.
NLLLQYGSFCTQLNR	Tarke	751	765	Tarke, A., et al. (2021). "Comprehensive analysis of T cell immunodominance and immunoprevalence of SARS-CoV-2 epitopes in COVID-19 cases." Cell Rep Med 2(2): 100204.
TQLNRALTGIAVEQD	Jose Mateus	761	775	Mateus, J., et al. (2020). "Selective and cross-reactive SARS-CoV-2 T cell epitopes in unexposed humans." Science 370(6512): 89-94.
TQLNRALTGIAVEQD	Tarke	761	775	Tarke, A., et al. (2021). "Comprehensive analysis of T cell immunodominance and immunoprevalence of SARS-CoV-2 epitopes in COVID-19 cases." Cell Rep Med 2(2): 100204.
KNTQEVFAQVKQIYK	Tarke	776	790	Tarke, A., et al. (2021). "Comprehensive analysis of T cell immunodominance and immunoprevalence of SARS-CoV-2 epitopes in COVID-19 cases." Cell Rep Med 2(2): 100204.
VFAQVKQIYKTPPIK	Jose Mateus	781	795	Mateus, J., et al. (2020). "Selective and cross-reactive SARS-CoV-2 T cell epitopes in unexposed humans." Science 370(6512): 89-94.
VFAQVKQIYKTPPIK	Tarke	781	795	Tarke, A., et al. (2021). "Comprehensive analysis of T cell immunodominance and immunoprevalence of SARS-CoV-2 epitopes in COVID-19 cases." Cell Rep Med 2(2): 100204.
TPPIKDFGGFNFSQI	Tarke	791	805	Tarke, A., et al. (2021). "Comprehensive analysis of T cell immunodominance and immunoprevalence of SARS-CoV-2 epitopes in COVID-19 cases." Cell Rep Med 2(2): 100204.
NFSQILPDPSKPSKR	Jose Mateus	801	815	Mateus, J., et al. (2020). "Selective and cross-reactive SARS-CoV-2 T cell epitopes in unexposed humans." Science 370(6512): 89-94.
NFSQILPDPSKPSKR	Yanchun Peng	801	815	Peng, Y., et al. (2020). "Broad and strong memory CD4(+) and CD8(+) T cells induced by SARS-CoV-2 in UK convalescent individuals following COVID-19." Nat Immunol 21(11): 1336-1345.
NFSQILPDPSKPSKR	Tarke	801	815	Tarke, A., et al. (2021). "Comprehensive analysis of T cell immunodominance and immunoprevalence of SARS-CoV-2 epitopes in COVID-19 cases." Cell Rep Med 2(2): 100204.
LPDPSKPSKRSFIED	Tarke	806	820	Tarke, A., et al. (2021). "Comprehensive analysis of T cell immunodominance and immunoprevalence of SARS-CoV-2 epitopes in COVID-19 cases." Cell Rep Med 2(2): 100204.
KPSKRSFIEDLLFNK	Jose Mateus	811	825	Mateus, J., et al. (2020). "Selective and cross-reactive SARS-CoV-2 T cell epitopes in unexposed humans." Science 370(6512): 89-94.
KPSKRSFIEDLLFNK	Tarke	811	825	Tarke, A., et al. (2021). "Comprehensive analysis of T cell immunodominance and immunoprevalence of SARS-CoV-2 epitopes in COVID-19 cases." Cell Rep Med 2(2): 100204.
SFIEDLLFNKVTLAD	Jose Mateus	816	830	Mateus, J., et al. (2020). "Selective and cross-reactive SARS-CoV-2 T cell epitopes in unexposed humans." Science 370(6512): 89-94.
SFIEDLLFNKVTLAD	Tarke	816	830	Tarke, A., et al. (2021). "Comprehensive analysis of T cell immunodominance and immunoprevalence of SARS-CoV-2 epitopes in COVID-19 cases." Cell Rep Med 2(2): 100204.
LLFNKVTLADAGFIK	Tarke	821	835	Tarke, A., et al. (2021). "Comprehensive analysis of T cell immunodominance and immunoprevalence of SARS-CoV-2 epitopes in COVID-19 cases." Cell Rep Med 2(2): 100204.
VTLADAGFIKQYGDC	Tarke	826	840	Tarke, A., et al. (2021). "Comprehensive analysis of T cell immunodominance and immunoprevalence of SARS-CoV-2 epitopes in COVID-19 cases." Cell Rep Med 2(2): 100204.
AGFIKQYGDCLGDIA	Tarke	831	845	Tarke, A., et al. (2021). "Comprehensive analysis of T cell immunodominance and immunoprevalence of SARS-CoV-2 epitopes in COVID-19 cases." Cell Rep Med 2(2): 100204.
QYGDCLGDIAARDLI	Tarke	836	850	Tarke, A., et al. (2021). "Comprehensive analysis of T cell immunodominance and immunoprevalence of SARS-CoV-2 epitopes in COVID-19 cases." Cell Rep Med 2(2): 100204.
LGDIAARDLICAQKF	Tarke	841	855	Tarke, A., et al. (2021). "Comprehensive analysis of T cell immunodominance and immunoprevalence of SARS-CoV-2 epitopes in COVID-19 cases." Cell Rep Med 2(2): 100204.
ARDLICAQKFNGLTV	Tarke	846	860	Tarke, A., et al. (2021). "Comprehensive analysis of T cell immunodominance and immunoprevalence of SARS-CoV-2 epitopes in COVID-19 cases." Cell Rep Med 2(2): 100204.
CAQKFNGLTVLPPLL	Jose Mateus	851	865	Mateus, J., et al. (2020). "Selective and cross-reactive SARS-CoV-2 T cell epitopes in unexposed humans." Science 370(6512): 89-94.
CAQKFNGLTVLPPLL	Tarke	851	865	Tarke, A., et al. (2021). "Comprehensive analysis of T cell immunodominance and immunoprevalence of SARS-CoV-2 epitopes in COVID-19 cases." Cell Rep Med 2(2): 100204.
FNGLTVLPPLLTDEM	Annika Nelde	855	869	Nelde, A., et al. (2020). "SARS-CoV-2-derived peptides define heterologous and COVID-19-induced T cell recognition." Nat Immunol.
LPPLLTDEMIAQYTS	Tarke	861	875	Tarke, A., et al. (2021). "Comprehensive analysis of T cell immunodominance and immunoprevalence of SARS-CoV-2 epitopes in COVID-19 cases." Cell Rep Med 2(2): 100204.
TDEMIAQYTSALLAG	Yanchun Peng	866	880	Peng, Y., et al. (2020). "Broad and strong memory CD4(+) and CD8(+) T cells induced by SARS-CoV-2 in UK convalescent individuals following COVID-19." Nat Immunol 21(11): 1336-1345.
TDEMIAQYTSALLAG	Tarke	866	880	Tarke, A., et al. (2021). "Comprehensive analysis of T cell immunodominance and immunoprevalence of SARS-CoV-2 epitopes in COVID-19 cases." Cell Rep Med 2(2): 100204.
AQYTSALLAGTITSG	Jose Mateus	871	885	Mateus, J., et al. (2020). "Selective and cross-reactive SARS-CoV-2 T cell epitopes in unexposed humans." Science 370(6512): 89-94.
AQYTSALLAGTITSG	Tarke	871	885	Tarke, A., et al. (2021). "Comprehensive analysis of T cell immunodominance and immunoprevalence of SARS-CoV-2 epitopes in COVID-19 cases." Cell Rep Med 2(2): 100204.
ALLAGTITSGWTFGA	Tarke	876	890	Tarke, A., et al. (2021). "Comprehensive analysis of T cell immunodominance and immunoprevalence of SARS-CoV-2 epitopes in COVID-19 cases." Cell Rep Med 2(2): 100204.
TITSGWTFGAGAALQ	Tarke	881	895	Tarke, A., et al. (2021). "Comprehensive analysis of T cell immunodominance and immunoprevalence of SARS-CoV-2 epitopes in COVID-19 cases." Cell Rep Med 2(2): 100204.
WTFGAGAALQIPFAM	Jose Mateus	886	900	Mateus, J., et al. (2020). "Selective and cross-reactive SARS-CoV-2 T cell epitopes in unexposed humans." Science 370(6512): 89-94.
IPFAMQMAYRFNGIG	Tarke	896	910	Tarke, A., et al. (2021). "Comprehensive analysis of T cell immunodominance and immunoprevalence of SARS-CoV-2 epitopes in COVID-19 cases." Cell Rep Med 2(2): 100204.
QMAYRFNGIGVTQNV	Tarke	901	915	Tarke, A., et al. (2021). "Comprehensive analysis of T cell immunodominance and immunoprevalence of SARS-CoV-2 epitopes in COVID-19 cases." Cell Rep Med 2(2): 100204.
VTQNVLYENQKLIAN	Tarke	911	925	Tarke, A., et al. (2021). "Comprehensive analysis of T cell immunodominance and immunoprevalence of SARS-CoV-2 epitopes in COVID-19 cases." Cell Rep Med 2(2): 100204.
LYENQKLIANQFNSA	Tarke	916	930	Tarke, A., et al. (2021). "Comprehensive analysis of T cell immunodominance and immunoprevalence of SARS-CoV-2 epitopes in COVID-19 cases." Cell Rep Med 2(2): 100204.
AQALNTLVKQLSSNF	Jose Mateus	956	970	Mateus, J., et al. (2020). "Selective and cross-reactive SARS-CoV-2 T cell epitopes in unexposed humans." Science 370(6512): 89-94.
GAISSVLNDILSRLD	Jose Mateus	971	985	Mateus, J., et al. (2020). "Selective and cross-reactive SARS-CoV-2 T cell epitopes in unexposed humans." Science 370(6512): 89-94.
VQIDRLITGRLQSLQ	Jose Mateus	991	1005	Mateus, J., et al. (2020). "Selective and cross-reactive SARS-CoV-2 T cell epitopes in unexposed humans." Science 370(6512): 89-94.
APHGVVFLHVTYVPA	Jose Mateus	1056	1070	Mateus, J., et al. (2020). "Selective and cross-reactive SARS-CoV-2 T cell epitopes in unexposed humans." Science 370(6512): 89-94.
APHGVVFLHVTYVPA	Tarke	1056	1070	Tarke, A., et al. (2021). "Comprehensive analysis of T cell immunodominance and immunoprevalence of SARS-CoV-2 epitopes in COVID-19 cases." Cell Rep Med 2(2): 100204.
HWFVTQRNFYEPQII	Tarke	1101	1115	Tarke, A., et al. (2021). "Comprehensive analysis of T cell immunodominance and immunoprevalence of SARS-CoV-2 epitopes in COVID-19 cases." Cell Rep Med 2(2): 100204.
QRNFYEPQIITTDNT	Tarke	1106	1120	Tarke, A., et al. (2021). "Comprehensive analysis of T cell immunodominance and immunoprevalence of SARS-CoV-2 epitopes in COVID-19 cases." Cell Rep Med 2(2): 100204.
FVSGNCDVVIGIVNN	Tarke	1121	1135	Tarke, A., et al. (2021). "Comprehensive analysis of T cell immunodominance and immunoprevalence of SARS-CoV-2 epitopes in COVID-19 cases." Cell Rep Med 2(2): 100204.
GIVNNTVYDPLQPEL	Tarke	1131	1145	Tarke, A., et al. (2021). "Comprehensive analysis of T cell immunodominance and immunoprevalence of SARS-CoV-2 epitopes in COVID-19 cases." Cell Rep Med 2(2): 100204.
LQPELDSFKEELDKY	Tarke	1141	1155	Tarke, A., et al. (2021). "Comprehensive analysis of T cell immunodominance and immunoprevalence of SARS-CoV-2 epitopes in COVID-19 cases." Cell Rep Med 2(2): 100204.
ELDKYFKNHTSPDVD	Jose Mateus	1151	1165	Mateus, J., et al. (2020). "Selective and cross-reactive SARS-CoV-2 T cell epitopes in unexposed humans." Science 370(6512): 89-94.
ELDKYFKNHTSPDVD	Tarke	1151	1165	Tarke, A., et al. (2021). "Comprehensive analysis of T cell immunodominance and immunoprevalence of SARS-CoV-2 epitopes in COVID-19 cases." Cell Rep Med 2(2): 100204.
GINASVVNIQKEIDR	Jose Mateus	1171	1185	Mateus, J., et al. (2020). "Selective and cross-reactive SARS-CoV-2 T cell epitopes in unexposed humans." Science 370(6512): 89-94.
GINASVVNIQKEIDR	Tarke	1171	1185	Tarke, A., et al. (2021). "Comprehensive analysis of T cell immunodominance and immunoprevalence of SARS-CoV-2 epitopes in COVID-19 cases." Cell Rep Med 2(2): 100204.
LNEVAKNLNESLIDL	Jose Mateus	1186	1200	Mateus, J., et al. (2020). "Selective and cross-reactive SARS-CoV-2 T cell epitopes in unexposed humans." Science 370(6512): 89-94.
QELGKYEQYIKWPWY	Tarke	1201	1215	Tarke, A., et al. (2021). "Comprehensive analysis of T cell immunodominance and immunoprevalence of SARS-CoV-2 epitopes in COVID-19 cases." Cell Rep Med 2(2): 100204.
YEQYIKWPWYIWLGF	Jose Mateus	1206	1220	Mateus, J., et al. (2020). "Selective and cross-reactive SARS-CoV-2 T cell epitopes in unexposed humans." Science 370(6512): 89-94.
